# Supplementary material for: Differential subgenome expression underlies biomass accumulation in allotetraploid Pennisetum giganteum
Source: BMC Biol. 2023 Jul 21;21:161. doi: 10.1186/s12915-023-01643-w (PMC10362693; doi:10.1186/s12915-023-01643-w)
Supplement: Supplementary file 1 — Additional file 1: Table S1. Summary of DNA sequencing data for Pennisetum giganteum. Table S2. Genome size estimation result of P. giganteum based on k-mer frequency analysis. Table S3. Statistics of the P. giganteum genome assembly. Table S4. The number of contigs and gaps in chromosomes of P. giganteum. Table S5. Statistics of chromosome-anchored contigs in subgenomes of P. giganteum. Table S6. BUSCO analysis of P. giganteum genome assembly. Table S7. The mapping rate of RNA-seq data to the P. giganteum genome. Table S8. Summary of homozygous SNPs detected in genome resequencing data of P. giganteum. Table S9. Statistics of repeat contents in the A and B subgenomes of P. giganteum. Table S10. Overview of protein-coding genes and transposable elements on chromosomes of A and B subgenomes. Table S11. Summary of intact LTR-RTs identified in the P. giganteum genome. Table S12. Statistics of gene annotation in P. giganteum. Table S13. Functional annotation of the predicted P. giganteum genes. Table S14. Mapping rates of pearl millet short reads on chromosomes of P. giganteum. Table S15. Summary of subgenome-specifically enriched 13-mers in P. giganteum. Table S16. Orthologous groups identified in P. giganteum and other plant species. Table S17. Distribution of different categories of gene families in P. giganteum and other plant species. Table S18. GO enrichment analysis of expanded genes of subgenome A and B in P. giganteum. Table S19. KEGG enrichment analysis of expanded genes of subgenome A and B in P. giganteum. Table S20. GO enrichment analysis of conserved genes of subgenome A in P. giganteum. Table S21. GO enrichment analysis of conserved genes of subgenome B in P. giganteum. Table S22. GO enrichment analysis of unique genes P. giganteum A and B compared with C. americanus. Table S23. GO enrichment analysis of unique genes in P. giganteum A and B compared with S. viridis. Table S24. GO enrichment analysis of unique genes in P. giganteum A and B compared with S. [file 12915_2023_1643_MOESM1_ESM.xlsx]

## Sheet: Table S1
Table S1 Summary of DNA sequencing data for Pennisetum giganteum
Sequence type	Average read length (bp)	Raw data (Gb)	Raw reads number	Depth	Function
PacBio(ccs)	16480	25.75	1562444	12.68X	Assembly
PacBio(ccs)	15185	19.79	1303505	9.75X	Assembly
PacBio(ccs)	15136	19.7	1301707	9.70X	Assembly
HiC	150	146.5	976622796	72X	Assembly
HiC	150	138.4	922962930	68X	Assembly
MGI-Seq	150	115	766725430	57X	Survey

## Sheet: Table S2
Table S2 Genome size estimation result of P. giganteum based on k-mer frequency analysis
K	Estimated genome size (Mb)	Repeat content	Heterozygosity rate
17	1939	0.654	0.002

## Sheet: Table S3
Table S3 Statistics of the P. giganteum genome assembly
Assembly Feature
	Contig	Scaffold
Number	83	51
Total length (Gb)	2.03	2.03
Min (bp)	1254	1254
N90 (bp)	30107206	110966330
No. of N90	24	13
N80 (bp)	42482648	127292680
No. of N80	18	11
N70 (bp)	64960880	133534033
No. of N70	14	9
N60 (bp)	78477482	134553477
No. of N60	11	8
N50 (bp)	88465603	142340197
No. of N50	9	6
GC content (%)	0.4724	0.4724

## Sheet: Table S4
Table S4 The number of contigs and gaps in chromosomes of P. giganteum
#Chr	Number of contigs	Number of gaps
A1	4	3
A2	4	3
A3	6	5
A4	6	5
A5	1	0
A6	6	3
A7	2	1
B8	4	3
B9	4	3
B10	5	4
B11	3	2
B12	1	0
B13	1	0
B14	1	0

## Sheet: Table S5
Table S5 Statistics of chromosome-anchored contigs in subgenomes of P. giganteum
No.	Chr ID	Length
1	A1	169990585
2	A2	127292680
3	A3	133534033
4	A4	127363720
5	A5	137454294
6	A6	106701008
7	A7	113283590
8	B8	196662320
9	B9	214229665
10	B10	148065245
11	B11	134553477
12	B12	147878856
13	B13	142340197
14	B14	110966330
Total Length	2027053101
Chromosome size	2010316000
Chromosome anchoring rate	0.9917

## Sheet: Table S6
Table S6 BUSCO analysis of P. giganteum genome assembly
Type	Whole genome (%)		Subgenome (%)
	genome mode	protein mode	A / genome mode	A / protein mode	B / genome mode	B / protein mode
Complete BUSCOs ©	98.5	99.4	96.5	94.9	96.7	95.1
Complete and single-copy BUSCOs (S)	20.6	12	93.6	90.1	94.1	91.8
Complete and duplicated BUSCOs (D)	77.9	87.4	2.9	4.8	2.6	3.3
Fragmented BUSCOs (F)	0.3	0.2	1.2	1.9	0.9	2
Missing BUSCOs (M)	1.2	0.4	2.3	3.2	2.4	2.9

## Sheet: Table S7
Table S7 The mapping rate of RNA-seq data to the P. giganteum genome
Samples	Reads	Mapping Rate(%)
Apt1	46454878	0.964
Apt2	44383704	0.9656
Apt3	45369574	0.9662
Int1	45940234	0.9587
Int2	44965158	0.961
Int3	46142392	0.9618
Root1	46818926	0.9574
Root2	44503936	0.9528

## Sheet: Table S8
Table S8 Summary of homozygous SNPs detected in genome resequencing data of P. giganteum
#CHROM	Pos	ID	Ref	Alt	Qual	Filter	Info	Format	P. giganteum
A1	606805	.	C	T	198.96	PASS	AC=2;AF=1.00;AN=2;DP=5;ExcessHet=3.0103;FS=0.000;MLEAC=2;MLEAF=1.00;MQ=60.00;QD=27.24;SOR=1.981	GT:AD:DP:GQ:PGT:PID:PL:PS	1|1:0,5:5:15:1|1:606805_C_T:213,15,0:606805
A1	709121	.	C	T	127.14	PASS	AC=2;AF=1.00;AN=2;DP=5;ExcessHet=3.0103;FS=0.000;MLEAC=2;MLEAF=1.00;MQ=40.00;QD=31.79;SOR=3.258	GT:AD:DP:GQ:PL	1/1:0,4:4:12:141,12,0
A1	1064207	.	C	G	188.96	PASS	AC=2;AF=1.00;AN=2;DP=5;ExcessHet=3.0103;FS=0.000;MLEAC=2;MLEAF=1.00;MQ=51.62;QD=29.56;SOR=1.981	GT:AD:DP:GQ:PL	1/1:0,5:5:15:203,15,0
A1	1267312	.	C	T	178.02	PASS	AC=2;AF=1.00;AN=2;DP=7;ExcessHet=3.0103;FS=0.000;MLEAC=2;MLEAF=1.00;MQ=47.43;QD=25.43;SOR=0.941	GT:AD:DP:GQ:PL	1/1:0,7:7:21:192,21,0
A1	1561101	.	G	A	210.96	PASS	AC=2;AF=1.00;AN=2;DP=5;ExcessHet=3.0103;FS=0.000;MLEAC=2;MLEAF=1.00;MQ=42.19;QD=28.08;SOR=3.611	GT:AD:DP:GQ:PGT:PID:PL:PS	1|1:0,5:5:15:1|1:1561101_G_A:225,15,0:1561101
A1	1561110	.	A	G	210.96	PASS	AC=2;AF=1.00;AN=2;DP=5;ExcessHet=3.0103;FS=0.000;MLEAC=2;MLEAF=1.00;MQ=42.19;QD=23.23;SOR=3.611	GT:AD:DP:GQ:PGT:PID:PL:PS	1|1:0,5:5:15:1|1:1561101_G_A:225,15,0:1561101
A1	1561126	.	G	T	204.96	SnpCluster	AC=2;AF=1.00;AN=2;DP=5;ExcessHet=3.0103;FS=0.000;MLEAC=2;MLEAF=1.00;MQ=42.19;QD=29.03;SOR=3.611	GT:AD:DP:GQ:PGT:PID:PL:PS	1|1:0,5:5:15:1|1:1561126_G_T:219,15,0:1561126
A1	1561128	.	G	A	204.96	SnpCluster	AC=2;AF=1.00;AN=2;DP=5;ExcessHet=3.0103;FS=0.000;MLEAC=2;MLEAF=1.00;MQ=42.19;QD=30.67;SOR=3.611	GT:AD:DP:GQ:PGT:PID:PL:PS	1|1:0,5:5:15:1|1:1561126_G_T:219,15,0:1561126
A1	1561133	.	T	C	204.96	SnpCluster	AC=2;AF=1.00;AN=2;DP=5;ExcessHet=3.0103;FS=0.000;MLEAC=2;MLEAF=1.00;MQ=42.19;QD=26.61;SOR=3.611	GT:AD:DP:GQ:PGT:PID:PL:PS	1|1:0,5:5:15:1|1:1561126_G_T:219,15,0:1561126
A1	1561154	.	T	C	210.96	PASS	AC=2;AF=1.00;AN=2;DP=5;ExcessHet=3.0103;FS=0.000;MLEAC=2;MLEAF=1.00;MQ=42.19;QD=29.20;SOR=3.611	GT:AD:DP:GQ:PGT:PID:PL:PS	1|1:0,5:5:15:1|1:1561154_T_C:225,15,0:1561154
A1	1561163	.	C	A	210.96	PASS	AC=2;AF=1.00;AN=2;DP=5;ExcessHet=3.0103;FS=0.000;MLEAC=2;MLEAF=1.00;MQ=42.19;QD=28.55;SOR=3.611	GT:AD:DP:GQ:PGT:PID:PL:PS	1|1:0,5:5:15:1|1:1561154_T_C:225,15,0:1561154
A1	1561175	.	T	C	204.96	SnpCluster	AC=2;AF=1.00;AN=2;DP=5;ExcessHet=3.0103;FS=0.000;MLEAC=2;MLEAF=1.00;MQ=42.19;QD=34.42;SOR=3.611	GT:AD:DP:GQ:PGT:PID:PL:PS	1|1:0,5:5:15:1|1:1561175_T_C:219,15,0:1561175
A1	2352504	.	A	G	373.06	PASS	AC=2;AF=1.00;AN=2;DP=13;ExcessHet=3.0103;FS=0.000;MLEAC=2;MLEAF=1.00;MQ=60.00;QD=33.91;SOR=2.494	GT:AD:DP:GQ:PL	1/1:0,11:11:33:387,33,0
A1	2622509	.	G	C	223.25	PASS	AC=2;AF=1.00;AN=2;BaseQRankSum=0.632;DP=11;ExcessHet=3.0103;FS=0.000;MLEAC=1;MLEAF=0.500;MQ=44.48;MQRankSum=-6.920e-01;QD=20.30;ReadPosRankSum=0.318;SOR=0.223	GT:AD:DP:GQ:PL	1/1:1,10:11:8:236,8,0
A1	2622522	.	C	T	233.3	PASS	AC=2;AF=1.00;AN=2;BaseQRankSum=0.00;DP=12;ExcessHet=3.0103;FS=0.000;MLEAC=1;MLEAF=0.500;MQ=43.64;MQRankSum=-7.760e-01;QD=19.44;ReadPosRankSum=0.145;SOR=0.293	GT:AD:DP:GQ:PL	1/1:1,11:12:11:247,11,0
A1	3282114	.	T	G	1360.06	PASS	AC=2;AF=1.00;AN=2;DP=33;ExcessHet=3.0103;FS=0.000;MLEAC=2;MLEAF=1.00;MQ=60.00;QD=29.53;SOR=1.022	GT:AD:DP:GQ:PL	1/1:0,33:33:99:1374,99,0
A1	3416975	.	G	C	204.96	PASS	AC=2;AF=1.00;AN=2;DP=5;ExcessHet=3.0103;FS=0.000;MLEAC=2;MLEAF=1.00;MQ=46.60;QD=27.97;SOR=3.611	GT:AD:DP:GQ:PL	1/1:0,5:5:15:219,15,0
A1	3417035	.	G	C	263.98	PASS	AC=2;AF=1.00;AN=2;BaseQRankSum=0.524;DP=10;ExcessHet=3.0103;FS=0.000;MLEAC=1;MLEAF=0.500;MQ=44.05;MQRankSum=0.842;QD=26.40;ReadPosRankSum=1.65;SOR=0.525	GT:AD:DP:GQ:PL	1/1:1,9:10:5:275,5,0
A1	8635101	.	G	A	363.05	PASS	AC=2;AF=1.00;AN=2;DP=9;ExcessHet=3.0103;FS=0.000;MLEAC=2;MLEAF=1.00;MQ=46.95;QD=29.96;SOR=3.056	GT:AD:DP:GQ:PL	1/1:0,9:9:27:377,27,0
A1	11894940	.	C	T	133.97	PASS	AC=2;AF=1.00;AN=2;DP=6;ExcessHet=3.0103;FS=0.000;MLEAC=2;MLEAF=1.00;MQ=46.35;QD=22.33;SOR=0.693	GT:AD:DP:GQ:PL	1/1:0,6:6:18:148,18,0
A1	12657624	.	T	C	171.02	PASS	AC=2;AF=1.00;AN=2;DP=8;ExcessHet=3.0103;FS=0.000;MLEAC=2;MLEAF=1.00;MQ=43.03;QD=24.43;SOR=0.941	GT:AD:DP:GQ:PL	1/1:0,7:7:21:185,21,0
A1	12880891	.	A	T	68.32	PASS	AC=2;AF=1.00;AN=2;DP=5;ExcessHet=3.0103;FS=0.000;MLEAC=1;MLEAF=0.500;MQ=40.05;QD=34.16;SOR=2.303	GT:AD:DP:GQ:PL	1/1:0,2:2:6:80,6,0
A1	13165869	.	G	A	213.05	PASS	AC=2;AF=1.00;AN=2;DP=9;ExcessHet=3.0103;FS=0.000;MLEAC=2;MLEAF=1.00;MQ=45.12;QD=23.67;SOR=0.892	GT:AD:DP:GQ:PL	1/1:0,9:9:27:227,27,0
A1	13424707	.	T	G	359.05	PASS	AC=2;AF=1.00;AN=2;DP=9;ExcessHet=3.0103;FS=0.000;MLEAC=2;MLEAF=1.00;MQ=60.00;QD=31.78;SOR=1.402	GT:AD:DP:GQ:PL	1/1:0,9:9:27:373,27,0
A1	14197794	.	T	C	640.04	PASS	AC=2;AF=1.00;AN=2;DP=19;ExcessHet=3.0103;FS=0.000;MLEAC=1;MLEAF=0.500;MQ=58.22;QD=31.86;SOR=1.609	GT:AD:DP:GQ:PL	1/1:0,16:19:50:693,50,0
A1	15483933	.	G	A	196.96	PASS	AC=2;AF=1.00;AN=2;DP=5;ExcessHet=3.0103;FS=0.000;MLEAC=2;MLEAF=1.00;MQ=40.00;QD=30.45;SOR=3.611	GT:AD:DP:GQ:PL	1/1:0,5:5:15:211,15,0
A1	15818867	.	C	T	573.06	PASS	AC=2;AF=1.00;AN=2;DP=15;ExcessHet=3.0103;FS=0.000;MLEAC=2;MLEAF=1.00;MQ=49.55;QD=28.43;SOR=3.126	GT:AD:DP:GQ:PL	1/1:0,15:15:45:587,45,0
A1	20223218	.	T	C	210.96	PASS	AC=2;AF=1.00;AN=2;DP=5;ExcessHet=3.0103;FS=0.000;MLEAC=2;MLEAF=1.00;MQ=60.00;QD=32.16;SOR=3.611	GT:AD:DP:GQ:PGT:PID:PL:PS	1|1:0,5:5:15:1|1:20223213_A_G:225,15,0:20223213
A1	20454071	.	C	A	210.96	SnpCluster	AC=2;AF=1.00;AN=2;DP=5;ExcessHet=3.0103;FS=0.000;MLEAC=2;MLEAF=1.00;MQ=57.27;QD=28.36;SOR=1.981	GT:AD:DP:GQ:PGT:PID:PL:PS	1|1:0,5:5:15:1|1:20454071_C_A:225,15,0:20454071
A1	20454072	.	G	A	210.96	SnpCluster	AC=2;AF=1.00;AN=2;DP=5;ExcessHet=3.0103;FS=0.000;MLEAC=2;MLEAF=1.00;MQ=57.27;QD=31.73;SOR=1.981	GT:AD:DP:GQ:PGT:PID:PL:PS	1|1:0,5:5:15:1|1:20454071_C_A:225,15,0:20454071
A1	21065507	.	T	G	483.06	PASS	AC=2;AF=1.00;AN=2;DP=12;ExcessHet=3.0103;FS=0.000;MLEAC=2;MLEAF=1.00;MQ=57.85;QD=29.25;SOR=1.445	GT:AD:DP:GQ:PL	1/1:0,12:12:36:497,36,0
A1	21700878	.	T	C	177853	PASS	AC=2;AF=1.00;AN=2;BaseQRankSum=4.03;DP=4359;ExcessHet=3.0103;FS=0.000;MLEAC=2;MLEAF=1.00;MQ=39.23;MQRankSum=-1.140e+01;QD=30.30;ReadPosRankSum=1.20;SOR=1.381	GT:AD:DP:GQ:PL	1/1:22,4220:4249:99:177867,11980,0
A1	21700942	.	A	T	202407	PASS	AC=2;AF=1.00;AN=2;BaseQRankSum=2.53;DP=4923;ExcessHet=3.0103;FS=0.000;MLEAC=2;MLEAF=1.00;MQ=39.32;MQRankSum=-1.232e+01;QD=37.71;ReadPosRankSum=1.40;SOR=0.982	GT:AD:DP:GQ:PL	1/1:20,4751:4803:99:202421,13661,0
A1	21701252	.	A	G	284722	PASS	AC=2;AF=1.00;AN=2;BaseQRankSum=3.09;DP=6963;ExcessHet=3.0103;FS=0.000;MLEAC=2;MLEAF=1.00;MQ=45.04;MQRankSum=-4.128e+00;QD=25.52;ReadPosRankSum=1.27;SOR=0.820	GT:AD:DP:GQ:PL	1/1:10,6794:6804:99:284736,20117,0
A1	21702330	.	A	C	33249.1	PASS	AC=2;AF=1.00;AN=2;BaseQRankSum=5.74;DP=1061;ExcessHet=3.0103;FS=1.936;MLEAC=2;MLEAF=1.00;MQ=38.23;MQRankSum=-5.814e+00;QD=31.32;ReadPosRankSum=-3.740e-01;SOR=1.053	GT:AD:DP:GQ:PL	1/1:24,854:880:99:33263,2060,0
A1	21702756	.	A	C	206138	PASS	AC=2;AF=1.00;AN=2;BaseQRankSum=0.784;DP=5136;ExcessHet=3.0103;FS=0.000;MLEAC=2;MLEAF=1.00;MQ=39.44;MQRankSum=-6.510e+00;QD=35.16;ReadPosRankSum=0.809;SOR=0.096	GT:AD:DP:GQ:PL	1/1:11,4999:5029:99:206152,14626,0
A1	21702876	.	A	G	123623	PASS	AC=2;AF=1.00;AN=2;BaseQRankSum=5.02;DP=3122;ExcessHet=3.0103;FS=13.402;MLEAC=2;MLEAF=1.00;MQ=38.90;MQRankSum=-1.176e+01;QD=29.69;ReadPosRankSum=-2.600e-02;SOR=6.146	GT:AD:DP:GQ:PL	1/1:39,2937:2997:99:123637,7625,0
A1	21706569	.	A	T	56084.1	PASS	AC=2;AF=1.00;AN=2;BaseQRankSum=2.43;DP=1637;ExcessHet=3.0103;FS=0.000;MLEAC=2;MLEAF=1.00;MQ=39.01;MQRankSum=-1.027e+01;QD=29.03;ReadPosRankSum=-2.977e+00;SOR=1.910	GT:AD:DP:GQ:PL	1/1:24,1432:1489:99:56098,3523,0
A1	21707377	.	T	A	287885	PASS	AC=2;AF=1.00;AN=2;BaseQRankSum=1.86;DP=7136;ExcessHet=3.0103;FS=0.000;MLEAC=2;MLEAF=1.00;MQ=56.17;MQRankSum=-2.463e+00;QD=29.23;ReadPosRankSum=-8.300e-01;SOR=0.302	GT:AD:DP:GQ:PL	1/1:7,6938:6970:99:287899,20700,0
A1	21707531	.	A	G	291842	PASS	AC=2;AF=1.00;AN=2;BaseQRankSum=-2.317e+00;DP=7207;ExcessHet=3.0103;FS=0.000;MLEAC=2;MLEAF=1.00;MQ=51.15;MQRankSum=-5.214e+00;QD=28.85;ReadPosRankSum=2.17;SOR=0.405	GT:AD:DP:GQ:PL	1/1:12,7010:7041:99:291856,20652,0
A1	21707697	.	T	C	266733	PASS	AC=2;AF=1.00;AN=2;BaseQRankSum=1.02;DP=6599;ExcessHet=3.0103;FS=0.000;MLEAC=2;MLEAF=1.00;MQ=51.92;MQRankSum=-2.592e+00;QD=30.59;ReadPosRankSum=1.22;SOR=0.901	GT:AD:DP:GQ:PL	1/1:11,6461:6485:99:266747,19102,0
A1	21707789	.	C	A	261802	PASS	AC=2;AF=1.00;AN=2;BaseQRankSum=4.77;DP=6276;ExcessHet=3.0103;FS=0.000;MLEAC=2;MLEAF=1.00;MQ=40.92;MQRankSum=-5.980e+00;QD=27.90;ReadPosRankSum=-4.570e-01;SOR=2.211	GT:AD:DP:GQ:PL	1/1:10,6107:6117:99:261816,18074,0
A1	21707977	.	T	A	227227	PASS	AC=2;AF=1.00;AN=2;BaseQRankSum=3.92;DP=5708;ExcessHet=3.0103;FS=0.000;MLEAC=2;MLEAF=1.00;MQ=42.88;MQRankSum=-7.539e+00;QD=32.67;ReadPosRankSum=1.26;SOR=0.624	GT:AD:DP:GQ:PL	1/1:16,5486:5522:99:227241,16096,0
A1	21708581	.	T	C	73636.1	PASS	AC=2;AF=1.00;AN=2;BaseQRankSum=2.58;DP=1964;ExcessHet=3.0103;FS=0.000;MLEAC=2;MLEAF=1.00;MQ=39.58;MQRankSum=-1.008e+01;QD=27.99;ReadPosRankSum=0.395;SOR=6.476	GT:AD:DP:GQ:PL	1/1:25,1812:1867:99:73650,4676,0
A1	21709874	.	T	C	62784.1	PASS	AC=2;AF=1.00;AN=2;BaseQRankSum=2.27;DP=1692;ExcessHet=3.0103;FS=15.229;MLEAC=2;MLEAF=1.00;MQ=38.96;MQRankSum=-1.030e+01;QD=27.62;ReadPosRankSum=0.354;SOR=8.767	GT:AD:DP:GQ:PL	1/1:24,1515:1545:99:62798,3804,0
A1	21710230	.	T	C	176844	PASS	AC=2;AF=1.00;AN=2;BaseQRankSum=4.53;DP=4484;ExcessHet=3.0103;FS=0.000;MLEAC=2;MLEAF=1.00;MQ=44.06;MQRankSum=-7.847e+00;QD=28.59;ReadPosRankSum=-5.790e-01;SOR=1.211	GT:AD:DP:GQ:PL	1/1:37,4250:4338:99:176858,11797,0
A1	21710609	.	A	G	31173.1	PASS	AC=2;AF=1.00;AN=2;BaseQRankSum=6.44;DP=944;ExcessHet=3.0103;FS=82.248;MLEAC=2;MLEAF=1.00;MQ=38.32;MQRankSum=-8.462e+00;QD=25.72;ReadPosRankSum=-2.093e+00;SOR=13.394	GT:AD:DP:GQ:PL	1/1:52,803:861:99:31187,675,0
A1	21712168	.	A	G	285941	PASS	AC=2;AF=1.00;AN=2;BaseQRankSum=2.21;DP=6955;ExcessHet=3.0103;FS=0.000;MLEAC=2;MLEAF=1.00;MQ=42.23;MQRankSum=-6.270e+00;QD=31.95;ReadPosRankSum=1.23;SOR=0.631	GT:AD:DP:GQ:PL	1/1:10,6756:6778:99:285955,20037,0
A1	21713074	.	A	C	21441.1	PASS	AC=2;AF=1.00;AN=2;BaseQRankSum=-6.890e-01;DP=584;ExcessHet=3.0103;FS=0.000;MLEAC=2;MLEAF=1.00;MQ=38.29;MQRankSum=-1.913e+00;QD=32.48;ReadPosRankSum=0.298;SOR=2.216	GT:AD:DP:GQ:PL	1/1:1,520:523:99:21455,1520,0
A1	21713436	.	A	G	64156.1	PASS	AC=2;AF=1.00;AN=2;BaseQRankSum=2.78;DP=1781;ExcessHet=3.0103;FS=15.300;MLEAC=2;MLEAF=1.00;MQ=39.23;MQRankSum=-1.251e+01;QD=23.34;ReadPosRankSum=-2.316e+00;SOR=5.180	GT:AD:DP:GQ:PL	1/1:40,1591:1645:99:64170,3616,0
A1	21713610	.	T	A	49662.1	PASS	AC=2;AF=1.00;AN=2;BaseQRankSum=1.53;DP=1395;ExcessHet=3.0103;FS=0.000;MLEAC=2;MLEAF=1.00;MQ=39.37;MQRankSum=-1.188e+01;QD=28.37;ReadPosRankSum=-4.244e+00;SOR=0.464	GT:AD:DP:GQ:PL	1/1:31,1258:1289:99:49676,2821,0
A1	21714719	.	T	A	36537.1	PASS	AC=2;AF=1.00;AN=2;BaseQRankSum=3.59;DP=1138;ExcessHet=3.0103;FS=33.354;MLEAC=2;MLEAF=1.00;MQ=38.99;MQRankSum=-1.235e+01;QD=29.82;ReadPosRankSum=-1.015e+00;SOR=5.030	GT:AD:DP:GQ:PL	1/1:47,937:992:99:36551,1520,0
A1	21716376	.	A	T	117723	PASS	AC=2;AF=1.00;AN=2;BaseQRankSum=15.31;DP=3626;ExcessHet=3.0103;FS=12.811;MLEAC=2;MLEAF=1.00;MQ=39.62;MQRankSum=-2.270e+01;QD=29.80;ReadPosRankSum=6.36;SOR=0.035	GT:AD:DP:GQ:PL	1/1:160,3191:3405:99:117737,7485,0
A1	21716548	.	A	G	164636	PASS	AC=2;AF=1.00;AN=2;BaseQRankSum=0.909;DP=4325;ExcessHet=3.0103;FS=0.000;MLEAC=2;MLEAF=1.00;MQ=39.32;MQRankSum=-7.428e+00;QD=28.34;ReadPosRankSum=-3.002e+00;SOR=2.941	GT:AD:DP:GQ:PL	1/1:24,4074:4162:99:164650,11475,0
A1	21716579	.	C	T	180229	PASS	AC=2;AF=1.00;AN=2;BaseQRankSum=1.75;DP=4661;ExcessHet=3.0103;FS=0.000;MLEAC=2;MLEAF=1.00;MQ=43.52;MQRankSum=-5.318e+00;QD=35.40;ReadPosRankSum=0.268;SOR=1.630	GT:AD:DP:GQ:PL	1/1:23,4443:4499:99:180243,12774,0
A1	21716894	.	A	G	160517	PASS	AC=2;AF=1.00;AN=2;BaseQRankSum=4.54;DP=4095;ExcessHet=3.0103;FS=0.000;MLEAC=2;MLEAF=1.00;MQ=41.99;MQRankSum=-7.721e+00;QD=29.26;ReadPosRankSum=-2.450e-01;SOR=4.815	GT:AD:DP:GQ:PL	1/1:21,3903:3985:99:160531,11216,0
A1	21717090	.	T	C	23139.1	PASS	AC=2;AF=1.00;AN=2;BaseQRankSum=-1.113e+00;DP=630;ExcessHet=3.0103;FS=0.000;MLEAC=2;MLEAF=1.00;MQ=38.42;MQRankSum=-2.229e+00;QD=30.83;ReadPosRankSum=1.37;SOR=1.268	GT:AD:DP:GQ:PL	1/1:12,591:603:99:23153,1308,0
A1	21834195	.	G	A	4981.06	PASS	AC=2;AF=1.00;AN=2;BaseQRankSum=-1.291e+00;DP=120;ExcessHet=3.0103;FS=13.180;MLEAC=2;MLEAF=1.00;MQ=59.81;MQRankSum=-1.390e-01;QD=32.87;ReadPosRankSum=-3.770e-01;SOR=0.368	GT:AD:DP:GQ:PL	1/1:4,115:120:99:4995,178,0
A1	21839164	.	T	G	255.97	PASS	AC=2;AF=1.00;AN=2;DP=6;ExcessHet=3.0103;FS=0.000;MLEAC=2;MLEAF=1.00;MQ=59.35;QD=33.52;SOR=2.303	GT:AD:DP:GQ:PGT:PID:PL:PS	1|1:0,6:6:18:1|1:21839129_GTGGCGTCGTGGA_G:270,18,0:21839129
A1	21839167	.	C	T	301.02	PASS	AC=2;AF=1.00;AN=2;DP=7;ExcessHet=3.0103;FS=0.000;MLEAC=2;MLEAF=1.00;MQ=59.45;QD=27.36;SOR=2.584	GT:AD:DP:GQ:PGT:PID:PL:PS	1|1:0,7:7:21:1|1:21839129_GTGGCGTCGTGGA_G:315,21,0:21839129
A1	21988458	.	A	T	840.97	PASS	AC=2;AF=1.00;AN=2;BaseQRankSum=1.43;DP=21;ExcessHet=3.0103;FS=5.441;MLEAC=2;MLEAF=1.00;MQ=59.73;MQRankSum=0.00;QD=32.79;ReadPosRankSum=-1.568e+00;SOR=1.996	GT:AD:DP:GQ:PGT:PID:PL:PS	1|1:1,20:21:18:1|1:21988380_A_G:855,18,0:21988380
A1	21988462	.	A	T	886.02	PASS	AC=2;AF=1.00;AN=2;BaseQRankSum=0.00;DP=22;ExcessHet=3.0103;FS=5.643;MLEAC=2;MLEAF=1.00;MQ=59.74;MQRankSum=0.00;QD=32.28;ReadPosRankSum=-1.575e+00;SOR=2.114	GT:AD:DP:GQ:PGT:PID:PL:PS	1|1:1,21:22:21:1|1:21988380_A_G:900,21,0:21988380
A1	22104222	.	G	C	255.97	SnpCluster	AC=2;AF=1.00;AN=2;DP=9;ExcessHet=3.0103;FS=0.000;MLEAC=2;MLEAF=1.00;MQ=52.13;QD=28.50;SOR=2.093	GT:AD:DP:GQ:PGT:PID:PL:PS	1|1:0,6:9:18:1|1:22104222_G_C:270,18,0:22104222
A1	22104226	.	C	T	255.97	SnpCluster	AC=2;AF=1.00;AN=2;DP=8;ExcessHet=3.0103;FS=0.000;MLEAC=2;MLEAF=1.00;MQ=52.40;QD=34.17;SOR=1.863	GT:AD:DP:GQ:PGT:PID:PL:PS	1|1:0,6:8:18:1|1:22104222_G_C:270,18,0:22104222
A1	22104227	.	G	A	255.97	SnpCluster	AC=2;AF=1.00;AN=2;DP=8;ExcessHet=3.0103;FS=0.000;MLEAC=2;MLEAF=1.00;MQ=52.40;QD=30.69;SOR=1.863	GT:AD:DP:GQ:PGT:PID:PL:PS	1|1:0,6:8:18:1|1:22104222_G_C:270,18,0:22104222
A1	22126036	.	C	T	521.06	PASS	AC=2;AF=1.00;AN=2;DP=15;ExcessHet=3.0103;FS=0.000;MLEAC=2;MLEAF=1.00;MQ=60.00;QD=29.35;SOR=1.329	GT:AD:DP:GQ:PL	1/1:0,14:14:42:535,42,0
A1	22220353	.	G	A	52.32	PASS	AC=2;AF=1.00;AN=2;DP=6;ExcessHet=3.0103;FS=0.000;MLEAC=1;MLEAF=0.500;MQ=58.31;QD=26.16;SOR=3.611	GT:AD:DP:GQ:PL	1/1:0,2:5:6:64,6,0
A1	22605904	.	A	G	712.96	PASS	AC=2;AF=1.00;AN=2;BaseQRankSum=-1.612e+00;DP=21;ExcessHet=3.0103;FS=3.680;MLEAC=2;MLEAF=1.00;MQ=60.00;MQRankSum=0.00;QD=25.41;ReadPosRankSum=1.32;SOR=0.849	GT:AD:DP:GQ:PL	1/1:1,19:21:15:727,15,0
A1	23036337	.	C	T	211.97	PASS	AC=2;AF=1.00;AN=2;DP=6;ExcessHet=3.0103;FS=0.000;MLEAC=2;MLEAF=1.00;MQ=45.67;QD=24.13;SOR=3.912	GT:AD:DP:GQ:PL	1/1:0,6:6:18:226,18,0
A1	23036381	.	C	A	339.06	PASS	AC=2;AF=1.00;AN=2;DP=11;ExcessHet=3.0103;FS=0.000;MLEAC=2;MLEAF=1.00;MQ=46.10;QD=30.82;SOR=0.859	GT:AD:DP:GQ:PL	1/1:0,11:11:33:353,33,0
A1	23278347	.	G	A	210.96	PASS	AC=2;AF=1.00;AN=2;DP=5;ExcessHet=3.0103;FS=0.000;MLEAC=2;MLEAF=1.00;MQ=53.95;QD=28.96;SOR=1.981	GT:AD:DP:GQ:PGT:PID:PL:PS	1|1:0,5:5:15:1|1:23278336_CCGCCGGCGG_C:225,15,0:23278336
A1	24218314	.	T	C	236.02	PASS	AC=2;AF=1.00;AN=2;DP=7;ExcessHet=3.0103;FS=0.000;MLEAC=2;MLEAF=1.00;MQ=60.00;QD=33.72;SOR=1.609	GT:AD:DP:GQ:PL	1/1:0,7:7:21:250,21,0
A1	24241349	.	C	T	161.14	PASS	AC=2;AF=1.00;AN=2;DP=5;ExcessHet=3.0103;FS=0.000;MLEAC=2;MLEAF=1.00;MQ=60.00;QD=27.65;SOR=3.611	GT:AD:DP:GQ:PL	1/1:0,4:5:12:175,12,0
A1	24573548	.	C	T	239.97	PASS	AC=2;AF=1.00;AN=2;DP=7;ExcessHet=3.0103;FS=0.000;MLEAC=2;MLEAF=1.00;MQ=60.00;QD=26.46;SOR=1.329	GT:AD:DP:GQ:PL	1/1:0,6:6:18:254,18,0
A1	25103404	.	T	C	808.06	PASS	AC=2;AF=1.00;AN=2;DP=21;ExcessHet=3.0103;FS=0.000;MLEAC=2;MLEAF=1.00;MQ=60.00;QD=28.99;SOR=1.721	GT:AD:DP:GQ:PGT:PID:PL:PS	1|1:0,19:20:57:1|1:25103388_A_C:822,57,0:25103388
A1	25151134	.	C	T	248.97	PASS	AC=2;AF=1.00;AN=2;DP=6;ExcessHet=3.0103;FS=0.000;MLEAC=2;MLEAF=1.00;MQ=58.74;QD=31.40;SOR=1.329	GT:AD:DP:GQ:PGT:PID:PL:PS	1|1:0,6:6:18:1|1:25151134_C_T:263,18,0:25151134
A1	25151137	.	C	T	248.97	PASS	AC=2;AF=1.00;AN=2;DP=6;ExcessHet=3.0103;FS=0.000;MLEAC=2;MLEAF=1.00;MQ=58.74;QD=30.41;SOR=1.329	GT:AD:DP:GQ:PGT:PID:PL:PS	1|1:0,6:6:18:1|1:25151134_C_T:263,18,0:25151134
A1	25243067	.	A	T	191.25	PASS	AC=2;AF=1.00;AN=2;BaseQRankSum=1.47;DP=7;ExcessHet=3.0103;FS=3.680;MLEAC=1;MLEAF=0.500;MQ=60.00;MQRankSum=0.00;QD=31.87;ReadPosRankSum=1.47;SOR=1.108	GT:AD:DP:GQ:PL	1/1:1,5:7:8:204,8,0
A1	26852783	.	T	C	1562.06	PASS	AC=2;AF=1.00;AN=2;BaseQRankSum=1.23;DP=41;ExcessHet=3.0103;FS=4.260;MLEAC=2;MLEAF=1.00;MQ=44.63;MQRankSum=-1.698e+00;QD=37.16;ReadPosRankSum=-7.120e-01;SOR=1.180	GT:AD:DP:GQ:PL	1/1:1,39:40:80:1576,80,0
A1	27482058	.	T	C	346.04	PASS	AC=2;AF=1.00;AN=2;DP=8;ExcessHet=3.0103;FS=0.000;MLEAC=2;MLEAF=1.00;MQ=60.00;QD=33.78;SOR=0.693	GT:AD:DP:GQ:PL	1/1:0,8:8:24:360,24,0
A1	27482101	.	G	A	429.06	SnpCluster	AC=2;AF=1.00;AN=2;DP=10;ExcessHet=3.0103;FS=0.000;MLEAC=2;MLEAF=1.00;MQ=60.00;QD=30.23;SOR=0.693	GT:AD:DP:GQ:PL	1/1:0,10:10:30:443,30,0
A1	27622869	.	T	C	346.04	PASS	AC=2;AF=1.00;AN=2;DP=8;ExcessHet=3.0103;FS=0.000;MLEAC=2;MLEAF=1.00;MQ=57.88;QD=27.84;SOR=0.693	GT:AD:DP:GQ:PGT:PID:PL:PS	1|1:0,8:8:24:1|1:27622869_T_C:360,24,0:27622869
A1	29667780	.	A	G	210.96	PASS	AC=2;AF=1.00;AN=2;DP=5;ExcessHet=3.0103;FS=0.000;MLEAC=2;MLEAF=1.00;MQ=60.00;QD=35.59;SOR=1.981	GT:AD:DP:GQ:PGT:PID:PL:PS	1|1:0,5:5:15:1|1:29667780_A_G:225,15,0:29667780
A1	29667791	.	G	T	254.97	PASS	AC=2;AF=1.00;AN=2;DP=8;ExcessHet=3.0103;FS=0.000;MLEAC=2;MLEAF=1.00;MQ=60.00;QD=32.01;SOR=2.303	GT:AD:DP:GQ:PGT:PID:PL:PS	1|1:0,6:6:18:1|1:29667780_A_G:269,18,0:29667780
A1	32389492	.	A	G	132.48	PASS	AC=2;AF=1.00;AN=2;BaseQRankSum=0.524;DP=6;ExcessHet=3.0103;FS=0.000;MLEAC=1;MLEAF=0.500;MQ=55.86;MQRankSum=0.00;QD=26.50;ReadPosRankSum=-5.240e-01;SOR=0.693	GT:AD:DP:GQ:PGT:PID:PL:PS	1|1:1,4:5:3:1|1:32389492_A_G:142,3,0:32389492
A1	32389502	.	A	T	132.48	PASS	AC=2;AF=1.00;AN=2;BaseQRankSum=0.524;DP=5;ExcessHet=3.0103;FS=0.000;MLEAC=1;MLEAF=0.500;MQ=55.00;MQRankSum=0.00;QD=26.50;ReadPosRankSum=0.00;SOR=0.693	GT:AD:DP:GQ:PGT:PID:PL:PS	1|1:1,4:5:3:1|1:32389492_A_G:142,3,0:32389492
A1	32577394	.	A	G	171.97	PASS	AC=2;AF=1.00;AN=2;DP=7;ExcessHet=3.0103;FS=0.000;MLEAC=2;MLEAF=1.00;MQ=46.02;QD=28.66;SOR=1.329	GT:AD:DP:GQ:PL	1/1:0,6:6:18:186,18,0
A1	32577436	.	C	G	281.02	PASS	AC=2;AF=1.00;AN=2;DP=7;ExcessHet=3.0103;FS=0.000;MLEAC=2;MLEAF=1.00;MQ=46.58;QD=31.02;SOR=0.941	GT:AD:DP:GQ:PGT:PID:PL:PS	1|1:0,7:7:21:1|1:32577436_C_G:295,21,0:32577436
A1	32577460	.	C	G	281.02	PASS	AC=2;AF=1.00;AN=2;DP=7;ExcessHet=3.0103;FS=0.000;MLEAC=2;MLEAF=1.00;MQ=46.58;QD=31.97;SOR=0.941	GT:AD:DP:GQ:PGT:PID:PL:PS	1|1:0,7:7:21:1|1:32577436_C_G:295,21,0:32577436
A1	33157655	.	A	C	202.96	PASS	AC=2;AF=1.00;AN=2;DP=6;ExcessHet=3.0103;FS=0.000;MLEAC=2;MLEAF=1.00;MQ=40.00;QD=30.16;SOR=3.611	GT:AD:DP:GQ:PL	1/1:0,5:5:15:217,15,0
A1	34057638	.	G	A	3721.06	SnpCluster	AC=2;AF=1.00;AN=2;BaseQRankSum=0.541;DP=87;ExcessHet=3.0103;FS=3.046;MLEAC=2;MLEAF=1.00;MQ=57.89;MQRankSum=-9.640e-01;QD=28.72;ReadPosRankSum=-7.310e-01;SOR=0.120	GT:AD:DP:GQ:PGT:PID:PL:PS	1|1:2,85:87:99:1|1:34057585_G_A:3735,172,0:34057585
A1	34057644	.	G	A	3766.06	SnpCluster	AC=2;AF=1.00;AN=2;BaseQRankSum=-9.920e-01;DP=88;ExcessHet=3.0103;FS=3.040;MLEAC=2;MLEAF=1.00;MQ=57.92;MQRankSum=-9.570e-01;QD=33.60;ReadPosRankSum=-7.420e-01;SOR=0.125	GT:AD:DP:GQ:PGT:PID:PL:PS	1|1:2,86:88:99:1|1:34057585_G_A:3780,175,0:34057585
A1	34057646	.	G	T	3766.06	SnpCluster	AC=2;AF=1.00;AN=2;BaseQRankSum=-1.086e+00;DP=88;ExcessHet=3.0103;FS=3.040;MLEAC=2;MLEAF=1.00;MQ=57.92;MQRankSum=-9.570e-01;QD=33.88;ReadPosRankSum=-6.940e-01;SOR=0.125	GT:AD:DP:GQ:PGT:PID:PL:PS	1|1:2,86:88:99:1|1:34057585_G_A:3780,175,0:34057585
A1	34977622	.	G	A	1459.06	PASS	AC=2;AF=1.00;AN=2;DP=38;ExcessHet=3.0103;FS=0.000;MLEAC=2;MLEAF=1.00;MQ=59.49;QD=33.91;SOR=0.984	GT:AD:DP:GQ:PL	1/1:0,36:37:99:1473,108,0
A1	35767448	.	C	T	78.31	PASS	AC=2;AF=1.00;AN=2;BaseQRankSum=0.674;DP=5;ExcessHet=3.0103;FS=0.000;MLEAC=1;MLEAF=0.500;MQ=59.41;MQRankSum=-3.190e-01;QD=19.58;ReadPosRankSum=1.15;SOR=1.609	GT:AD:DP:GQ:PL	1/1:1,3:4:2:87,2,0
A1	35980627	.	A	G	235.97	PASS	AC=2;AF=1.00;AN=2;DP=6;ExcessHet=3.0103;FS=0.000;MLEAC=2;MLEAF=1.00;MQ=43.30;QD=32.99;SOR=1.329	GT:AD:DP:GQ:PL	1/1:0,6:6:18:250,18,0
A1	35989012	.	G	A	327.06	PASS	AC=2;AF=1.00;AN=2;DP=13;ExcessHet=3.0103;FS=0.000;MLEAC=2;MLEAF=1.00;MQ=60.00;QD=27.26;SOR=0.693	GT:AD:DP:GQ:PL	1/1:0,12:12:35:341,35,0
A1	36607762	.	G	A	192.25	PASS	AC=2;AF=1.00;AN=2;BaseQRankSum=1.38;DP=6;ExcessHet=3.0103;FS=0.000;MLEAC=1;MLEAF=0.500;MQ=60.00;MQRankSum=0.00;QD=32.04;ReadPosRankSum=1.38;SOR=2.303	GT:AD:DP:GQ:PL	1/1:1,5:6:8:205,8,0
A1	36729865	.	C	T	196.96	PASS	AC=2;AF=1.00;AN=2;DP=5;ExcessHet=3.0103;FS=0.000;MLEAC=2;MLEAF=1.00;MQ=60.00;QD=30.94;SOR=1.981	GT:AD:DP:GQ:PL	1/1:0,5:5:15:211,15,0
A1	37473447	.	C	T	166.14	SnpCluster	AC=2;AF=1.00;AN=2;DP=5;ExcessHet=3.0103;FS=0.000;MLEAC=2;MLEAF=1.00;MQ=60.00;QD=31.80;SOR=3.611	GT:AD:DP:GQ:PGT:PID:PL:PS	1|1:0,4:5:12:1|1:37473417_C_T:180,12,0:37473417
A1	37473452	.	C	T	166.14	SnpCluster	AC=2;AF=1.00;AN=2;DP=5;ExcessHet=3.0103;FS=0.000;MLEAC=2;MLEAF=1.00;MQ=60.00;QD=27.60;SOR=3.611	GT:AD:DP:GQ:PGT:PID:PL:PS	1|1:0,4:5:12:1|1:37473417_C_T:180,12,0:37473417
A1	37669176	.	A	G	301.02	PASS	AC=2;AF=1.00;AN=2;DP=7;ExcessHet=3.0103;FS=0.000;MLEAC=2;MLEAF=1.00;MQ=60.00;QD=28.61;SOR=0.941	GT:AD:DP:GQ:PGT:PID:PL:PS	1|1:0,7:7:21:1|1:37669176_A_G:315,21,0:37669176
A1	37669180	.	C	T	301.02	PASS	AC=2;AF=1.00;AN=2;DP=7;ExcessHet=3.0103;FS=0.000;MLEAC=2;MLEAF=1.00;MQ=60.00;QD=29.82;SOR=0.941	GT:AD:DP:GQ:PGT:PID:PL:PS	1|1:0,7:7:21:1|1:37669176_A_G:315,21,0:37669176
A1	38799105	.	G	T	166.14	PASS	AC=2;AF=1.00;AN=2;DP=5;ExcessHet=3.0103;FS=0.000;MLEAC=2;MLEAF=1.00;MQ=60.00;QD=25.67;SOR=1.022	GT:AD:DP:GQ:PGT:PID:PL:PS	1|1:0,4:5:12:1|1:38799105_G_T:180,12,0:38799105
A1	38799122	.	A	G	199.96	PASS	AC=2;AF=1.00;AN=2;DP=6;ExcessHet=3.0103;FS=0.000;MLEAC=2;MLEAF=1.00;MQ=60.00;QD=29.18;SOR=0.693	GT:AD:DP:GQ:PGT:PID:PL:PS	1|1:0,5:6:15:1|1:38799105_G_T:214,15,0:38799105
A1	38799126	.	G	A	155.14	PASS	AC=2;AF=1.00;AN=2;DP=6;ExcessHet=3.0103;FS=0.000;MLEAC=2;MLEAF=1.00;MQ=60.00;QD=31.92;SOR=1.022	GT:AD:DP:GQ:PGT:PID:PL:PS	1|1:0,4:5:12:1|1:38799105_G_T:169,12,0:38799105
A1	39303904	.	A	C	358.06	PASS	AC=2;AF=1.00;AN=2;DP=10;ExcessHet=3.0103;FS=0.000;MLEAC=2;MLEAF=1.00;MQ=54.35;QD=26.08;SOR=0.693	GT:AD:DP:GQ:PL	1/1:0,10:10:30:372,30,0
A1	39312849	.	G	A	166.96	PASS	AC=2;AF=1.00;AN=2;DP=5;ExcessHet=3.0103;FS=0.000;MLEAC=2;MLEAF=1.00;MQ=47.80;QD=33.39;SOR=1.981	GT:AD:DP:GQ:PL	1/1:0,5:5:15:181,15,0
A1	39863845	.	A	G	255.97	PASS	AC=2;AF=1.00;AN=2;DP=6;ExcessHet=3.0103;FS=0.000;MLEAC=2;MLEAF=1.00;MQ=60.00;QD=31.02;SOR=0.693	GT:AD:DP:GQ:PGT:PID:PL:PS	1|1:0,6:6:18:1|1:39863845_A_G:270,18,0:39863845
A1	39904594	.	G	A	166.96	PASS	AC=2;AF=1.00;AN=2;DP=5;ExcessHet=3.0103;FS=0.000;MLEAC=2;MLEAF=1.00;MQ=60.00;QD=33.39;SOR=1.981	GT:AD:DP:GQ:PL	1/1:0,5:5:15:181,15,0
A1	39904626	.	G	T	199.96	PASS	AC=2;AF=1.00;AN=2;DP=5;ExcessHet=3.0103;FS=0.000;MLEAC=2;MLEAF=1.00;MQ=60.00;QD=26.97;SOR=1.981	GT:AD:DP:GQ:PL	1/1:0,5:5:15:214,15,0
A1	39904702	.	A	G	107.31	PASS	AC=2;AF=1.00;AN=2;BaseQRankSum=1.28;DP=5;ExcessHet=3.0103;FS=0.000;MLEAC=1;MLEAF=0.500;MQ=56.22;MQRankSum=-8.420e-01;QD=26.83;ReadPosRankSum=-5.240e-01;SOR=0.223	GT:AD:DP:GQ:PL	1/1:1,3:5:2:116,2,0
A1	40211175	.	T	C	1324.06	PASS	AC=2;AF=1.00;AN=2;DP=34;ExcessHet=3.0103;FS=0.000;MLEAC=2;MLEAF=1.00;MQ=60.00;QD=32.03;SOR=0.818	GT:AD:DP:GQ:PL	1/1:0,32:32:96:1338,96,0
A1	40324654	.	G	A	210.96	PASS	AC=2;AF=1.00;AN=2;DP=5;ExcessHet=3.0103;FS=0.000;MLEAC=2;MLEAF=1.00;MQ=60.00;QD=31.54;SOR=1.022	GT:AD:DP:GQ:PGT:PID:PL:PS	1|1:0,5:5:15:1|1:40324635_C_A:225,15,0:40324635
A1	40324659	.	T	C	210.96	PASS	AC=2;AF=1.00;AN=2;DP=5;ExcessHet=3.0103;FS=0.000;MLEAC=2;MLEAF=1.00;MQ=60.00;QD=32.20;SOR=1.022	GT:AD:DP:GQ:PGT:PID:PL:PS	1|1:0,5:5:15:1|1:40324635_C_A:225,15,0:40324635
A1	40324714	.	T	C	346.04	PASS	AC=2;AF=1.00;AN=2;DP=10;ExcessHet=3.0103;FS=0.000;MLEAC=2;MLEAF=1.00;MQ=56.25;QD=30.35;SOR=2.303	GT:AD:DP:GQ:PGT:PID:PL:PS	1|1:0,8:10:24:1|1:40324635_C_A:360,24,0:40324635
A1	41353943	.	T	C	301.02	PASS	AC=2;AF=1.00;AN=2;DP=7;ExcessHet=3.0103;FS=0.000;MLEAC=2;MLEAF=1.00;MQ=60.00;QD=31.55;SOR=1.609	GT:AD:DP:GQ:PGT:PID:PL:PS	1|1:0,7:7:21:1|1:41353933_A_AG:315,21,0:41353933
A1	41353960	.	C	T	346.04	PASS	AC=2;AF=1.00;AN=2;DP=8;ExcessHet=3.0103;FS=0.000;MLEAC=2;MLEAF=1.00;MQ=60.00;QD=35.85;SOR=1.863	GT:AD:DP:GQ:PGT:PID:PL:PS	1|1:0,8:8:24:1|1:41353960_C_T:360,24,0:41353960
A1	41353964	.	C	T	346.04	PASS	AC=2;AF=1.00;AN=2;DP=8;ExcessHet=3.0103;FS=0.000;MLEAC=2;MLEAF=1.00;MQ=60.00;QD=29.86;SOR=1.863	GT:AD:DP:GQ:PGT:PID:PL:PS	1|1:0,8:8:24:1|1:41353960_C_T:360,24,0:41353960
A1	41445639	.	A	T	683.96	PASS	AC=2;AF=1.00;AN=2;BaseQRankSum=1.81;DP=18;ExcessHet=3.0103;FS=6.532;MLEAC=2;MLEAF=1.00;MQ=60.00;MQRankSum=0.00;QD=32.83;ReadPosRankSum=-1.158e+00;SOR=2.661	GT:AD:DP:GQ:PL	1/1:1,17:18:16:698,16,0
A1	42516978	.	G	T	284.02	PASS	AC=2;AF=1.00;AN=2;DP=7;ExcessHet=3.0103;FS=0.000;MLEAC=2;MLEAF=1.00;MQ=38.73;QD=27.61;SOR=4.174	GT:AD:DP:GQ:PL	1/1:0,7:7:21:298,21,0
A1	42517036	.	G	A	358.05	PASS	AC=2;AF=1.00;AN=2;DP=9;ExcessHet=3.0103;FS=0.000;MLEAC=2;MLEAF=1.00;MQ=39.02;QD=33.08;SOR=4.615	GT:AD:DP:GQ:PL	1/1:0,9:9:27:372,27,0
A1	43504996	.	T	A	186.97	PASS	AC=2;AF=1.00;AN=2;DP=8;ExcessHet=3.0103;FS=0.000;MLEAC=2;MLEAF=1.00;MQ=60.00;QD=31.16;SOR=0.941	GT:AD:DP:GQ:PL	1/1:0,6:7:18:201,18,0
A1	43505023	.	A	G	391.05	SnpCluster	AC=2;AF=1.00;AN=2;DP=10;ExcessHet=3.0103;FS=0.000;MLEAC=2;MLEAF=1.00;MQ=59.41;QD=29.54;SOR=1.085	GT:AD:DP:GQ:PGT:PID:PL:PS	1|1:0,9:10:27:1|1:43505023_A_G:405,27,0:43505023
A1	43505028	.	C	T	391.05	SnpCluster	AC=2;AF=1.00;AN=2;DP=10;ExcessHet=3.0103;FS=0.000;MLEAC=2;MLEAF=1.00;MQ=59.41;QD=27.35;SOR=1.085	GT:AD:DP:GQ:PGT:PID:PL:PS	1|1:0,9:10:27:1|1:43505023_A_G:405,27,0:43505023
A1	43505029	.	G	A	391.05	SnpCluster	AC=2;AF=1.00;AN=2;DP=10;ExcessHet=3.0103;FS=0.000;MLEAC=2;MLEAF=1.00;MQ=59.41;QD=28.47;SOR=1.085	GT:AD:DP:GQ:PGT:PID:PL:PS	1|1:0,9:10:27:1|1:43505023_A_G:405,27,0:43505023
A1	43505039	.	T	C	391.05	PASS	AC=2;AF=1.00;AN=2;DP=10;ExcessHet=3.0103;FS=0.000;MLEAC=2;MLEAF=1.00;MQ=59.41;QD=29.41;SOR=1.085	GT:AD:DP:GQ:PGT:PID:PL:PS	1|1:0,9:10:27:1|1:43505023_A_G:405,27,0:43505023
A1	43505045	.	A	G	346.04	SnpCluster	AC=2;AF=1.00;AN=2;DP=9;ExcessHet=3.0103;FS=0.000;MLEAC=2;MLEAF=1.00;MQ=59.35;QD=30.40;SOR=1.402	GT:AD:DP:GQ:PGT:PID:PL:PS	1|1:0,8:9:24:1|1:43505023_A_G:360,24,0:43505023
A1	43505049	.	C	G	301.02	SnpCluster	AC=2;AF=1.00;AN=2;DP=8;ExcessHet=3.0103;FS=0.000;MLEAC=2;MLEAF=1.00;MQ=59.27;QD=30.33;SOR=1.179	GT:AD:DP:GQ:PGT:PID:PL:PS	1|1:0,7:8:21:1|1:43505023_A_G:315,21,0:43505023
A1	43841101	.	C	T	301.02	PASS	AC=2;AF=1.00;AN=2;DP=7;ExcessHet=3.0103;FS=0.000;MLEAC=2;MLEAF=1.00;MQ=58.32;QD=30.14;SOR=4.174	GT:AD:DP:GQ:PL	1/1:0,7:7:21:315,21,0
A1	44583035	.	G	C	931.04	PASS	AC=2;AF=1.00;AN=2;BaseQRankSum=-5.310e-01;DP=24;ExcessHet=3.0103;FS=3.388;MLEAC=2;MLEAF=1.00;MQ=60.00;MQRankSum=0.00;QD=28.06;ReadPosRankSum=1.03;SOR=0.626	GT:AD:DP:GQ:PGT:PID:PL:PS	1|1:1,22:24:24:1|1:44583022_T_G:945,24,0:44583022
A1	44731327	.	A	G	1001.06	PASS	AC=2;AF=1.00;AN=2;DP=26;ExcessHet=3.0103;FS=0.000;MLEAC=2;MLEAF=1.00;MQ=60.00;QD=35.68;SOR=1.136	GT:AD:DP:GQ:PGT:PID:PL:PS	1|1:0,24:25:72:1|1:44731327_A_G:1015,72,0:44731327
A1	45046555	.	T	C	840.97	PASS	AC=2;AF=1.00;AN=2;BaseQRankSum=1.16;DP=21;ExcessHet=3.0103;FS=4.191;MLEAC=2;MLEAF=1.00;MQ=55.03;MQRankSum=-7.320e-01;QD=26.72;ReadPosRankSum=0.331;SOR=1.198	GT:AD:DP:GQ:PL	1/1:1,20:21:18:855,18,0
A1	45046586	.	G	T	446.06	PASS	AC=2;AF=1.00;AN=2;DP=11;ExcessHet=3.0103;FS=0.000;MLEAC=2;MLEAF=1.00;MQ=44.85;QD=33.70;SOR=0.859	GT:AD:DP:GQ:PGT:PID:PL:PS	1|1:0,11:11:33:1|1:45046586_G_T:460,33,0:45046586
A1	45524142	.	G	A	389.06	PASS	AC=2;AF=1.00;AN=2;DP=10;ExcessHet=3.0103;FS=0.000;MLEAC=2;MLEAF=1.00;MQ=60.00;QD=28.32;SOR=1.609	GT:AD:DP:GQ:PL	1/1:0,10:10:30:403,30,0
A1	46218638	.	A	C	370.06	PASS	AC=2;AF=1.00;AN=2;DP=10;ExcessHet=3.0103;FS=0.000;MLEAC=2;MLEAF=1.00;MQ=54.72;QD=32.83;SOR=2.303	GT:AD:DP:GQ:PGT:PID:PL:PS	1|1:0,10:10:30:1|1:46218616_A_G:384,30,0:46218616
A1	46701356	.	C	G	127.98	PASS	AC=2;AF=1.00;AN=2;BaseQRankSum=1.28;DP=5;ExcessHet=3.0103;FS=0.000;MLEAC=1;MLEAF=0.500;MQ=60.00;MQRankSum=0.00;QD=25.60;ReadPosRankSum=0.00;SOR=1.981	GT:AD:DP:GQ:PGT:PID:PL:PS	1|1:1,4:5:5:1|1:46701331_T_C:139,5,0:46701331
A1	46895747	.	T	C	199.97	PASS	AC=2;AF=1.00;AN=2;DP=6;ExcessHet=3.0103;FS=0.000;MLEAC=2;MLEAF=1.00;MQ=60.00;QD=33.33;SOR=1.329	GT:AD:DP:GQ:PL	1/1:0,6:6:18:214,18,0
A1	47213417	.	G	A	219.97	PASS	AC=2;AF=1.00;AN=2;DP=6;ExcessHet=3.0103;FS=0.000;MLEAC=2;MLEAF=1.00;MQ=58.11;QD=27.29;SOR=1.329	GT:AD:DP:GQ:PGT:PID:PL:PS	1|1:0,6:6:18:1|1:47213417_G_A:234,18,0:47213417
A1	47446476	.	T	C	290.99	SnpCluster	AC=2;AF=1.00;AN=2;BaseQRankSum=1.53;DP=8;ExcessHet=3.0103;FS=0.000;MLEAC=2;MLEAF=1.00;MQ=49.79;MQRankSum=-8.870e-01;QD=32.95;ReadPosRankSum=1.15;SOR=0.330	GT:AD:DP:GQ:PGT:PID:PL:PS	1|1:1,7:8:14:1|1:47446476_T_C:305,14,0:47446476
A1	47446484	.	T	C	290.99	SnpCluster	AC=2;AF=1.00;AN=2;DP=8;ExcessHet=3.0103;FS=0.000;MLEAC=2;MLEAF=1.00;MQ=49.79;MQRankSum=-8.870e-01;QD=31.26;SOR=0.330	GT:AD:DP:GQ:PGT:PID:PL:PS	1|1:1,7:8:14:1|1:47446476_T_C:305,14,0:47446476
A1	47446491	.	T	C	255.97	SnpCluster	AC=2;AF=1.00;AN=2;DP=6;ExcessHet=3.0103;FS=0.000;MLEAC=2;MLEAF=1.00;MQ=48.50;QD=31.92;SOR=0.693	GT:AD:DP:GQ:PGT:PID:PL:PS	1|1:0,6:6:18:1|1:47446476_T_C:270,18,0:47446476
A1	47561213	.	T	C	620.48	PASS	AC=2;AF=1.00;AN=2;BaseQRankSum=1.52;DP=17;ExcessHet=3.0103;FS=0.000;MLEAC=1;MLEAF=0.500;MQ=60.00;MQRankSum=0.00;QD=33.84;ReadPosRankSum=-3.470e-01;SOR=0.330	GT:AD:DP:GQ:PGT:PID:PL:PS	1|1:1,15:17:3:1|1:47561195_A_G:630,3,0:47561195
A1	47561218	.	A	G	620.48	PASS	AC=2;AF=1.00;AN=2;BaseQRankSum=0.997;DP=17;ExcessHet=3.0103;FS=0.000;MLEAC=1;MLEAF=0.500;MQ=60.00;MQRankSum=0.00;QD=32.10;ReadPosRankSum=-7.150e-01;SOR=0.330	GT:AD:DP:GQ:PGT:PID:PL:PS	1|1:1,15:17:3:1|1:47561195_A_G:630,3,0:47561195
A1	47705927	.	G	A	138.96	PASS	AC=2;AF=1.00;AN=2;DP=7;ExcessHet=3.0103;FS=0.000;MLEAC=2;MLEAF=1.00;MQ=49.03;QD=23.16;SOR=0.693	GT:AD:DP:GQ:PL	1/1:0,6:6:17:153,17,0
A1	47750451	.	A	G	2062.96	PASS	AC=2;AF=1.00;AN=2;BaseQRankSum=0.923;DP=58;ExcessHet=3.0103;FS=2.122;MLEAC=2;MLEAF=1.00;MQ=57.61;MQRankSum=-9.750e-01;QD=32.36;ReadPosRankSum=-6.000e-01;SOR=0.238	GT:AD:DP:GQ:PL	1/1:4,53:57:17:2077,17,0
A1	47807690	.	T	C	363.05	PASS	AC=2;AF=1.00;AN=2;DP=10;ExcessHet=3.0103;FS=0.000;MLEAC=2;MLEAF=1.00;MQ=60.00;QD=31.20;SOR=1.402	GT:AD:DP:GQ:PL	1/1:0,9:9:27:377,27,0
A1	48647987	.	G	A	209.96	PASS	AC=2;AF=1.00;AN=2;DP=5;ExcessHet=3.0103;FS=0.000;MLEAC=2;MLEAF=1.00;MQ=60.00;QD=31.15;SOR=3.611	GT:AD:DP:GQ:PGT:PID:PL:PS	1|1:0,5:5:15:1|1:48647964_AG_A:224,15,0:48647964
A1	48984111	.	C	G	1868.06	PASS	AC=2;AF=1.00;AN=2;DP=49;ExcessHet=3.0103;FS=0.000;MLEAC=2;MLEAF=1.00;MQ=55.41;QD=23.80;SOR=1.298	GT:AD:DP:GQ:PL	1/1:0,48:48:99:1882,144,0
A1	49135859	.	A	G	72124.1	PASS	AC=2;AF=1.00;AN=2;BaseQRankSum=2.15;DP=1959;ExcessHet=3.0103;FS=1.542;MLEAC=2;MLEAF=1.00;MQ=48.75;MQRankSum=-1.228e+01;QD=33.42;ReadPosRankSum=-9.570e-01;SOR=0.367	GT:AD:DP:GQ:PL	1/1:77,1834:1912:99:72138,2787,0
A1	49136577	.	T	G	21605.1	PASS	AC=2;AF=1.00;AN=2;BaseQRankSum=0.909;DP=679;ExcessHet=3.0103;FS=17.140;MLEAC=2;MLEAF=1.00;MQ=44.38;MQRankSum=-1.101e+01;QD=34.90;ReadPosRankSum=2.45;SOR=2.926	GT:AD:DP:GQ:PL	1/1:41,578:630:99:21619,293,0
A1	49136957	.	T	C	23841.1	PASS	AC=2;AF=1.00;AN=2;BaseQRankSum=-3.317e+00;DP=704;ExcessHet=3.0103;FS=3.071;MLEAC=2;MLEAF=1.00;MQ=51.42;MQRankSum=-5.609e+00;QD=34.80;ReadPosRankSum=1.25;SOR=1.022	GT:AD:DP:GQ:PL	1/1:36,649:690:99:23855,587,0
A1	49137830	.	A	G	82746.1	PASS	AC=2;AF=1.00;AN=2;BaseQRankSum=2.01;DP=2225;ExcessHet=3.0103;FS=1.627;MLEAC=2;MLEAF=1.00;MQ=60.00;MQRankSum=0.00;QD=26.77;ReadPosRankSum=-6.610e-01;SOR=0.268	GT:AD:DP:GQ:PL	1/1:77,2062:2172:99:82760,3328,0
A1	49137839	.	A	G	81442.1	PASS	AC=2;AF=1.00;AN=2;BaseQRankSum=-2.494e+00;DP=2192;ExcessHet=3.0103;FS=1.635;MLEAC=2;MLEAF=1.00;MQ=60.00;MQRankSum=0.00;QD=30.07;ReadPosRankSum=-6.270e-01;SOR=0.271	GT:AD:DP:GQ:PL	1/1:76,2026:2134:99:81456,3123,0
A1	49138407	.	A	C	60412.1	PASS	AC=2;AF=1.00;AN=2;BaseQRankSum=1.64;DP=1672;ExcessHet=3.0103;FS=0.000;MLEAC=2;MLEAF=1.00;MQ=60.00;MQRankSum=0.00;QD=29.59;ReadPosRankSum=0.595;SOR=0.791	GT:AD:DP:GQ:PL	1/1:68,1542:1634:99:60426,2299,0
A1	49138732	.	A	T	49868.1	PASS	AC=2;AF=1.00;AN=2;BaseQRankSum=1.97;DP=1197;ExcessHet=3.0103;FS=2.068;MLEAC=2;MLEAF=1.00;MQ=57.05;MQRankSum=-2.543e+00;QD=26.81;ReadPosRankSum=-4.850e-01;SOR=0.377	GT:AD:DP:GQ:PL	1/1:26,1144:1183:99:49882,2482,0
A1	49138743	.	A	G	46501.1	PASS	AC=2;AF=1.00;AN=2;BaseQRankSum=1.42;DP=1171;ExcessHet=3.0103;FS=0.000;MLEAC=2;MLEAF=1.00;MQ=56.14;MQRankSum=-4.101e+00;QD=27.66;ReadPosRankSum=-1.109e+00;SOR=0.658	GT:AD:DP:GQ:PL	1/1:51,1103:1164:99:46515,1342,0
A1	49138806	.	A	G	44894.1	PASS	AC=2;AF=1.00;AN=2;BaseQRankSum=0.572;DP=1147;ExcessHet=3.0103;FS=0.000;MLEAC=2;MLEAF=1.00;MQ=48.07;MQRankSum=-9.936e+00;QD=36.76;ReadPosRankSum=0.178;SOR=0.642	GT:AD:DP:GQ:PL	1/1:49,1072:1123:99:44908,1312,0
A1	49139369	.	T	C	25166.1	PASS	AC=2;AF=1.00;AN=2;BaseQRankSum=3.21;DP=713;ExcessHet=3.0103;FS=13.638;MLEAC=2;MLEAF=1.00;MQ=44.60;MQRankSum=-9.242e+00;QD=27.09;ReadPosRankSum=1.03;SOR=3.106	GT:AD:DP:GQ:PL	1/1:33,648:686:99:25180,810,0
A1	49139526	.	T	A	44567.1	PASS	AC=2;AF=1.00;AN=2;BaseQRankSum=-1.617e+00;DP=1265;ExcessHet=3.0103;FS=1.687;MLEAC=2;MLEAF=1.00;MQ=56.41;MQRankSum=-4.731e+00;QD=28.37;ReadPosRankSum=-1.302e+00;SOR=0.580	GT:AD:DP:GQ:PL	1/1:40,1170:1215:99:44581,1966,0
A1	49139645	.	T	C	42207.1	PASS	AC=2;AF=1.00;AN=2;BaseQRankSum=0.568;DP=1127;ExcessHet=3.0103;FS=0.000;MLEAC=2;MLEAF=1.00;MQ=54.84;MQRankSum=-5.499e+00;QD=33.47;ReadPosRankSum=-1.740e+00;SOR=0.935	GT:AD:DP:GQ:PL	1/1:31,1079:1111:99:42221,2140,0
A1	49141049	.	C	A	37307.1	PASS	AC=2;AF=1.00;AN=2;BaseQRankSum=-3.092e+00;DP=1002;ExcessHet=3.0103;FS=20.168;MLEAC=2;MLEAF=1.00;MQ=42.20;MQRankSum=-1.035e+01;QD=30.21;ReadPosRankSum=0.456;SOR=3.261	GT:AD:DP:GQ:PL	1/1:34,944:983:99:37321,1542,0
A1	49141536	.	T	C	51908.1	PASS	AC=2;AF=1.00;AN=2;BaseQRankSum=4.65;DP=1457;ExcessHet=3.0103;FS=0.000;MLEAC=2;MLEAF=1.00;MQ=60.00;MQRankSum=-2.090e-01;QD=23.83;ReadPosRankSum=2.00;SOR=0.835	GT:AD:DP:GQ:PL	1/1:61,1332:1414:99:51922,2018,0
A1	49142102	.	C	T	43767.1	PASS	AC=2;AF=1.00;AN=2;BaseQRankSum=-3.030e-01;DP=1361;ExcessHet=3.0103;FS=3.639;MLEAC=2;MLEAF=1.00;MQ=57.15;MQRankSum=-3.805e+00;QD=28.65;ReadPosRankSum=1.62;SOR=1.185	GT:AD:DP:GQ:PL	1/1:58,1181:1336:99:43781,1499,0
A1	49142314	.	T	C	70030.1	PASS	AC=2;AF=1.00;AN=2;BaseQRankSum=-8.500e-01;DP=1746;ExcessHet=3.0103;FS=1.596;MLEAC=2;MLEAF=1.00;MQ=60.00;MQRankSum=-1.880e-01;QD=36.40;ReadPosRankSum=-6.700e-02;SOR=0.463	GT:AD:DP:GQ:PGT:PID:PL:PS	1|1:60,1634:1713:99:1|1:49142307_T_TA:70044,2596,0:49142307
A1	49142952	.	T	C	45321.1	PASS	AC=2;AF=1.00;AN=2;BaseQRankSum=1.47;DP=1234;ExcessHet=3.0103;FS=0.000;MLEAC=2;MLEAF=1.00;MQ=59.87;MQRankSum=-4.630e-01;QD=28.34;ReadPosRankSum=2.13;SOR=1.094	GT:AD:DP:GQ:PL	1/1:21,1164:1197:99:45335,2789,0
A1	49143065	.	A	G	53550.1	PASS	AC=2;AF=1.00;AN=2;BaseQRankSum=2.13;DP=1447;ExcessHet=3.0103;FS=1.554;MLEAC=2;MLEAF=1.00;MQ=59.75;MQRankSum=-9.880e-01;QD=28.34;ReadPosRankSum=-1.900e-01;SOR=0.441	GT:AD:DP:GQ:PL	1/1:50,1341:1403:99:53564,2190,0
A1	49143175	.	A	G	58030.1	PASS	AC=2;AF=1.00;AN=2;BaseQRankSum=0.710;DP=1543;ExcessHet=3.0103;FS=0.000;MLEAC=2;MLEAF=1.00;MQ=59.95;MQRankSum=-4.020e-01;QD=30.50;ReadPosRankSum=0.256;SOR=0.620	GT:AD:DP:GQ:PL	1/1:40,1464:1519:99:58044,3068,0
A1	49143303	.	T	C	67335.1	PASS	AC=2;AF=1.00;AN=2;BaseQRankSum=0.968;DP=1792;ExcessHet=3.0103;FS=0.000;MLEAC=2;MLEAF=1.00;MQ=59.99;MQRankSum=-2.310e-01;QD=33.75;ReadPosRankSum=-1.076e+00;SOR=0.621	GT:AD:DP:GQ:PL	1/1:46,1682:1741:99:67349,3459,0
A1	49143531	.	C	T	74613.1	PASS	AC=2;AF=1.00;AN=2;BaseQRankSum=-2.882e+00;DP=1980;ExcessHet=3.0103;FS=0.000;MLEAC=2;MLEAF=1.00;MQ=59.99;MQRankSum=0.00;QD=36.84;ReadPosRankSum=0.126;SOR=0.673	GT:AD:DP:GQ:PL	1/1:43,1846:1936:99:74627,3996,0
A1	49143670	.	A	G	62846.1	PASS	AC=2;AF=1.00;AN=2;BaseQRankSum=-1.398e+00;DP=1797;ExcessHet=3.0103;FS=0.000;MLEAC=2;MLEAF=1.00;MQ=60.00;MQRankSum=0.00;QD=32.65;ReadPosRankSum=0.850;SOR=0.650	GT:AD:DP:GQ:PL	1/1:51,1552:1751:99:62860,2763,0
A1	49143720	.	C	T	55253.1	PASS	AC=2;AF=1.00;AN=2;BaseQRankSum=-1.044e+00;DP=1625;ExcessHet=3.0103;FS=0.000;MLEAC=2;MLEAF=1.00;MQ=60.00;MQRankSum=-1.290e-01;QD=32.47;ReadPosRankSum=1.95;SOR=0.480	GT:AD:DP:GQ:PL	1/1:28,1412:1602:99:55267,3292,0
A1	49143767	.	A	G	51977.1	PASS	AC=2;AF=1.00;AN=2;BaseQRankSum=3.39;DP=1523;ExcessHet=3.0103;FS=0.000;MLEAC=2;MLEAF=1.00;MQ=58.83;MQRankSum=-1.798e+00;QD=35.67;ReadPosRankSum=-2.300e-01;SOR=0.702	GT:AD:DP:GQ:PL	1/1:39,1320:1496:99:51991,2683,0
A1	49143986	.	T	C	41746.1	PASS	AC=2;AF=1.00;AN=2;BaseQRankSum=0.532;DP=1211;ExcessHet=3.0103;FS=0.000;MLEAC=2;MLEAF=1.00;MQ=59.46;MQRankSum=-9.540e-01;QD=31.70;ReadPosRankSum=1.38;SOR=1.029	GT:AD:DP:GQ:PL	1/1:12,1014:1197:99:41760,2625,0
A1	49144038	.	G	T	45106.1	PASS	AC=2;AF=1.00;AN=2;BaseQRankSum=-1.938e+00;DP=1353;ExcessHet=3.0103;FS=0.000;MLEAC=2;MLEAF=1.00;MQ=58.99;MQRankSum=-1.958e+00;QD=29.77;ReadPosRankSum=-1.517e+00;SOR=0.708	GT:AD:DP:GQ:PL	1/1:30,1139:1335:99:45120,2338,0
A1	49144129	.	T	C	54871.1	PASS	AC=2;AF=1.00;AN=2;BaseQRankSum=1.75;DP=1356;ExcessHet=3.0103;FS=0.000;MLEAC=2;MLEAF=1.00;MQ=59.36;MQRankSum=-9.610e-01;QD=31.63;ReadPosRankSum=-4.280e-01;SOR=0.675	GT:AD:DP:GQ:PGT:PID:PL:PS	1|1:15,1257:1337:99:1|1:49144129_T_C:54885,3276,0:49144129
A1	49144150	.	A	G	50768.1	PASS	AC=2;AF=1.00;AN=2;BaseQRankSum=0.239;DP=1388;ExcessHet=3.0103;FS=0.000;MLEAC=2;MLEAF=1.00;MQ=59.62;MQRankSum=-9.690e-01;QD=31.87;ReadPosRankSum=1.68;SOR=0.350	GT:AD:DP:GQ:PGT:PID:PL:PS	1|1:29,1284:1365:99:1|1:49144129_T_C:50782,2812,0:49144129
A1	49144258	.	A	G	45915.1	PASS	AC=2;AF=1.00;AN=2;BaseQRankSum=2.67;DP=1147;ExcessHet=3.0103;FS=0.000;MLEAC=2;MLEAF=1.00;MQ=59.98;MQRankSum=-1.630e-01;QD=26.47;ReadPosRankSum=0.427;SOR=0.770	GT:AD:DP:GQ:PGT:PID:PL:PS	1|1:31,1070:1127:99:1|1:49144258_A_G:45929,2014,0:49144258
A1	49144288	.	T	C	45173.1	PASS	AC=2;AF=1.00;AN=2;BaseQRankSum=-8.900e-01;DP=1103;ExcessHet=3.0103;FS=1.757;MLEAC=2;MLEAF=1.00;MQ=59.98;MQRankSum=-1.730e-01;QD=31.36;ReadPosRankSum=0.873;SOR=0.742	GT:AD:DP:GQ:PGT:PID:PL:PS	1|1:34,1046:1102:99:1|1:49144258_A_G:45187,1732,0:49144258
A1	49144471	.	A	G	64671.1	PASS	AC=2;AF=1.00;AN=2;BaseQRankSum=1.10;DP=1688;ExcessHet=3.0103;FS=0.000;MLEAC=2;MLEAF=1.00;MQ=59.97;MQRankSum=-2.170e-01;QD=34.39;ReadPosRankSum=0.897;SOR=0.615	GT:AD:DP:GQ:PL	1/1:26,1609:1649:99:64685,3962,0
A1	49144643	.	T	C	65730.1	PASS	AC=2;AF=1.00;AN=2;BaseQRankSum=2.96;DP=1750;ExcessHet=3.0103;FS=0.000;MLEAC=2;MLEAF=1.00;MQ=60.00;MQRankSum=0.00;QD=32.69;ReadPosRankSum=-3.900e-01;SOR=0.669	GT:AD:DP:GQ:PL	1/1:27,1640:1705:99:65744,4139,0
A1	49144742	.	T	C	55116.1	PASS	AC=2;AF=1.00;AN=2;BaseQRankSum=0.132;DP=1643;ExcessHet=3.0103;FS=0.000;MLEAC=2;MLEAF=1.00;MQ=59.99;MQRankSum=-2.290e-01;QD=33.89;ReadPosRankSum=0.048;SOR=0.542	GT:AD:DP:GQ:PL	1/1:41,1453:1564:99:55130,3041,0
A1	49145046	.	A	G	59829.1	PASS	AC=2;AF=1.00;AN=2;BaseQRankSum=1.90;DP=1606;ExcessHet=3.0103;FS=2.066;MLEAC=2;MLEAF=1.00;MQ=59.50;MQRankSum=-1.494e+00;QD=38.06;ReadPosRankSum=-6.600e-01;SOR=0.233	GT:AD:DP:GQ:PL	1/1:37,1505:1561:99:59843,3267,0
A1	49145145	.	T	G	53492.1	PASS	AC=2;AF=1.00;AN=2;BaseQRankSum=-1.144e+00;DP=1436;ExcessHet=3.0103;FS=2.024;MLEAC=2;MLEAF=1.00;MQ=60.00;MQRankSum=0.00;QD=29.81;ReadPosRankSum=-4.100e-02;SOR=0.437	GT:AD:DP:GQ:PL	1/1:37,1344:1405:99:53506,2750,0
A1	49145260	.	A	G	58120.1	PASS	AC=2;AF=1.00;AN=2;BaseQRankSum=2.50;DP=1533;ExcessHet=3.0103;FS=0.000;MLEAC=2;MLEAF=1.00;MQ=60.00;MQRankSum=0.00;QD=24.53;ReadPosRankSum=0.878;SOR=0.325	GT:AD:DP:GQ:PL	1/1:25,1449:1493:99:58134,3538,0
A1	49145415	.	A	G	52679.1	PASS	AC=2;AF=1.00;AN=2;BaseQRankSum=-1.249e+00;DP=1462;ExcessHet=3.0103;FS=5.339;MLEAC=2;MLEAF=1.00;MQ=60.00;MQRankSum=0.00;QD=32.09;ReadPosRankSum=-5.640e-01;SOR=0.844	GT:AD:DP:GQ:PL	1/1:62,1292:1435:99:52693,1392,0
A1	49145440	.	A	G	49626.1	PASS	AC=2;AF=1.00;AN=2;BaseQRankSum=-1.490e+00;DP=1362;ExcessHet=3.0103;FS=3.263;MLEAC=2;MLEAF=1.00;MQ=60.00;MQRankSum=0.00;QD=30.98;ReadPosRankSum=0.509;SOR=0.650	GT:AD:DP:GQ:PL	1/1:57,1187:1353:99:49640,1300,0
A1	49145538	.	A	G	32063.1	PASS	AC=2;AF=1.00;AN=2;BaseQRankSum=-1.035e+00;DP=1245;ExcessHet=3.0103;FS=1.342;MLEAC=2;MLEAF=1.00;MQ=59.99;MQRankSum=-2.230e-01;QD=34.48;ReadPosRankSum=0.775;SOR=0.786	GT:AD:DP:GQ:PL	1/1:59,871:1202:99:32077,338,0
A1	49161944	.	T	C	21754.1	PASS	AC=2;AF=1.00;AN=2;BaseQRankSum=0.076;DP=615;ExcessHet=3.0103;FS=5.361;MLEAC=2;MLEAF=1.00;MQ=51.53;MQRankSum=-2.612e+00;QD=33.35;ReadPosRankSum=1.88;SOR=1.973	GT:AD:DP:GQ:PL	1/1:15,555:602:99:21768,1156,0
A1	49162085	.	G	A	31048.1	PASS	AC=2;AF=1.00;AN=2;BaseQRankSum=-2.682e+00;DP=890;ExcessHet=3.0103;FS=5.655;MLEAC=2;MLEAF=1.00;MQ=55.40;MQRankSum=-2.876e+00;QD=29.81;ReadPosRankSum=2.76;SOR=0.414	GT:AD:DP:GQ:PL	1/1:35,813:871:99:31062,1064,0
A1	49162293	.	A	G	35103.1	PASS	AC=2;AF=1.00;AN=2;BaseQRankSum=0.454;DP=986;ExcessHet=3.0103;FS=1.400;MLEAC=2;MLEAF=1.00;MQ=59.98;MQRankSum=-2.230e-01;QD=29.05;ReadPosRankSum=1.02;SOR=0.433	GT:AD:DP:GQ:PL	1/1:48,906:970:99:35117,1014,0
A1	49162663	.	A	G	29038.1	PASS	AC=2;AF=1.00;AN=2;BaseQRankSum=-1.499e+00;DP=880;ExcessHet=3.0103;FS=0.000;MLEAC=2;MLEAF=1.00;MQ=57.86;MQRankSum=-9.130e-01;QD=30.70;ReadPosRankSum=0.868;SOR=0.624	GT:AD:DP:GQ:PL	1/1:32,797:855:99:29052,1245,0
A1	49162708	.	T	C	30316.1	PASS	AC=2;AF=1.00;AN=2;BaseQRankSum=-1.633e+00;DP=797;ExcessHet=3.0103;FS=4.767;MLEAC=2;MLEAF=1.00;MQ=52.89;MQRankSum=-2.246e+00;QD=29.24;ReadPosRankSum=0.790;SOR=0.519	GT:AD:DP:GQ:PL	1/1:17,749:778:99:30330,1623,0
A1	49162875	.	A	G	31452.1	PASS	AC=2;AF=1.00;AN=2;BaseQRankSum=0.092;DP=905;ExcessHet=3.0103;FS=1.338;MLEAC=2;MLEAF=1.00;MQ=45.42;MQRankSum=-1.102e+01;QD=29.63;ReadPosRankSum=0.279;SOR=0.727	GT:AD:DP:GQ:PL	1/1:45,828:873:99:31466,717,0
A1	49163100	.	A	G	28911.1	PASS	AC=2;AF=1.00;AN=2;BaseQRankSum=-1.390e+00;DP=820;ExcessHet=3.0103;FS=3.151;MLEAC=2;MLEAF=1.00;MQ=57.81;MQRankSum=-2.817e+00;QD=28.36;ReadPosRankSum=1.27;SOR=0.557	GT:AD:DP:GQ:PL	1/1:36,746:791:99:28925,815,0
A1	49163580	.	G	A	29909.1	PASS	AC=2;AF=1.00;AN=2;BaseQRankSum=-1.044e+00;DP=825;ExcessHet=3.0103;FS=1.800;MLEAC=2;MLEAF=1.00;MQ=53.37;MQRankSum=-3.856e+00;QD=30.05;ReadPosRankSum=0.804;SOR=0.785	GT:AD:DP:GQ:PL	1/1:24,758:788:99:29923,1367,0
A1	49163776	.	C	G	34587.1	PASS	AC=2;AF=1.00;AN=2;BaseQRankSum=-1.528e+00;DP=995;ExcessHet=3.0103;FS=0.000;MLEAC=2;MLEAF=1.00;MQ=57.60;MQRankSum=-4.270e+00;QD=32.45;ReadPosRankSum=1.27;SOR=0.865	GT:AD:DP:GQ:PL	1/1:53,912:973:99:34601,755,0
A1	49769338	.	T	C	278.99	PASS	AC=2;AF=1.00;AN=2;BaseQRankSum=1.53;DP=9;ExcessHet=3.0103;FS=0.000;MLEAC=2;MLEAF=1.00;MQ=55.60;MQRankSum=-4.890e-01;QD=34.87;ReadPosRankSum=-8.870e-01;SOR=0.693	GT:AD:DP:GQ:PL	1/1:1,7:8:14:293,14,0
A1	50535834	.	G	A	1671.06	SnpCluster	AC=2;AF=1.00;AN=2;BaseQRankSum=0.031;DP=45;ExcessHet=3.0103;FS=0.000;MLEAC=2;MLEAF=1.00;MQ=59.93;MQRankSum=-1.080e-01;QD=23.60;ReadPosRankSum=0.220;SOR=0.368	GT:AD:DP:GQ:PL	1/1:2,42:45:45:1685,45,0
A1	51347813	.	T	C	239.97	PASS	AC=2;AF=1.00;AN=2;DP=6;ExcessHet=3.0103;FS=0.000;MLEAC=2;MLEAF=1.00;MQ=38.51;QD=32.05;SOR=3.912	GT:AD:DP:GQ:PL	1/1:0,6:6:18:254,18,0
A1	51579374	.	T	G	1833.06	PASS	AC=2;AF=1.00;AN=2;BaseQRankSum=1.27;DP=52;ExcessHet=3.0103;FS=0.000;MLEAC=2;MLEAF=1.00;MQ=58.56;MQRankSum=-8.790e-01;QD=33.93;ReadPosRankSum=0.786;SOR=1.022	GT:AD:DP:GQ:PL	1/1:3,49:52:35:1847,35,0
A1	51780070	.	G	C	210.96	PASS	AC=2;AF=1.00;AN=2;DP=6;ExcessHet=3.0103;FS=0.000;MLEAC=2;MLEAF=1.00;MQ=54.76;QD=32.57;SOR=2.303	GT:AD:DP:GQ:PGT:PID:PL:PS	1|1:0,5:6:15:1|1:51779985_C_A:225,15,0:51779985
A1	52457729	.	T	C	147.96	PASS	AC=2;AF=1.00;AN=2;DP=6;ExcessHet=3.0103;FS=0.000;MLEAC=2;MLEAF=1.00;MQ=57.39;QD=29.59;SOR=1.981	GT:AD:DP:GQ:PL	1/1:0,5:5:15:162,15,0
A1	52458014	.	A	G	287.02	PASS	AC=2;AF=1.00;AN=2;DP=9;ExcessHet=3.0103;FS=0.000;MLEAC=2;MLEAF=1.00;MQ=60.00;QD=31.08;SOR=4.407	GT:AD:DP:GQ:PL	1/1:0,7:8:21:301,21,0
A1	53134215	.	A	G	255.97	PASS	AC=2;AF=1.00;AN=2;DP=7;ExcessHet=3.0103;FS=0.000;MLEAC=2;MLEAF=1.00;MQ=60.00;QD=25.18;SOR=0.941	GT:AD:DP:GQ:PGT:PID:PL:PS	1|1:0,6:7:18:1|1:53134213_A_AAG:270,18,0:53134213
A1	53490286	.	G	A	238.97	PASS	AC=2;AF=1.00;AN=2;DP=7;ExcessHet=3.0103;FS=0.000;MLEAC=2;MLEAF=1.00;MQ=52.07;QD=31.68;SOR=1.329	GT:AD:DP:GQ:PL	1/1:0,6:6:18:253,18,0
A1	53490337	.	C	T	166.14	SnpCluster	AC=2;AF=1.00;AN=2;DP=5;ExcessHet=3.0103;FS=0.000;MLEAC=2;MLEAF=1.00;MQ=54.23;QD=31.71;SOR=0.693	GT:AD:DP:GQ:PGT:PID:PL:PS	1|1:0,4:4:12:1|1:53490328_T_G:180,12,0:53490328
A1	54169838	.	C	A	210.96	PASS	AC=2;AF=1.00;AN=2;DP=7;ExcessHet=3.0103;FS=0.000;MLEAC=2;MLEAF=1.00;MQ=60.00;QD=32.82;SOR=2.303	GT:AD:DP:GQ:PGT:PID:PL:PS	1|1:0,5:6:15:1|1:54169838_C_A:225,15,0:54169838
A1	54169839	.	T	A	210.96	PASS	AC=2;AF=1.00;AN=2;DP=6;ExcessHet=3.0103;FS=0.000;MLEAC=2;MLEAF=1.00;MQ=60.00;QD=29.21;SOR=2.303	GT:AD:DP:GQ:PGT:PID:PL:PS	1|1:0,5:6:15:1|1:54169838_C_A:225,15,0:54169838
A1	54169861	.	C	T	346.04	PASS	AC=2;AF=1.00;AN=2;DP=9;ExcessHet=3.0103;FS=0.000;MLEAC=2;MLEAF=1.00;MQ=60.00;QD=28.08;SOR=1.402	GT:AD:DP:GQ:PGT:PID:PL:PS	1|1:0,8:9:24:1|1:54169838_C_A:360,24,0:54169838
A1	54169869	.	C	A	346.04	PASS	AC=2;AF=1.00;AN=2;DP=9;ExcessHet=3.0103;FS=0.000;MLEAC=2;MLEAF=1.00;MQ=60.00;QD=27.71;SOR=1.402	GT:AD:DP:GQ:PGT:PID:PL:PS	1|1:0,8:9:24:1|1:54169838_C_A:360,24,0:54169838
A1	54169871	.	C	A	301.02	PASS	AC=2;AF=1.00;AN=2;DP=8;ExcessHet=3.0103;FS=0.000;MLEAC=2;MLEAF=1.00;MQ=60.00;QD=29.47;SOR=1.179	GT:AD:DP:GQ:PGT:PID:PL:PS	1|1:0,7:8:21:1|1:54169838_C_A:315,21,0:54169838
A1	54336101	.	G	T	2710.06	PASS	AC=2;AF=1.00;AN=2;DP=68;ExcessHet=3.0103;FS=0.000;MLEAC=2;MLEAF=1.00;MQ=60.00;QD=30.53;SOR=0.917	GT:AD:DP:GQ:PL	1/1:0,66:67:99:2724,199,0
A1	54416186	.	G	C	243.97	PASS	AC=2;AF=1.00;AN=2;DP=7;ExcessHet=3.0103;FS=0.000;MLEAC=2;MLEAF=1.00;MQ=60.00;QD=30.53;SOR=1.609	GT:AD:DP:GQ:PGT:PID:PL:PS	1|1:0,6:7:18:1|1:54416186_G_C:258,18,0:54416186
A1	54548066	.	C	A	616.06	PASS	AC=2;AF=1.00;AN=2;DP=14;ExcessHet=3.0103;FS=0.000;MLEAC=2;MLEAF=1.00;MQ=57.02;QD=34.31;SOR=1.329	GT:AD:DP:GQ:PGT:PID:PL:PS	1|1:0,14:14:42:1|1:54548041_T_G:630,42,0:54548041
A1	54704521	.	C	T	136.98	PASS	AC=2;AF=1.00;AN=2;BaseQRankSum=0.674;DP=6;ExcessHet=3.0103;FS=0.000;MLEAC=1;MLEAF=0.500;MQ=60.00;MQRankSum=0.00;QD=27.40;ReadPosRankSum=0.00;SOR=2.303	GT:AD:DP:GQ:PL	1/1:1,4:6:5:148,5,0
A1	54831213	.	G	C	311.04	PASS	AC=2;AF=1.00;AN=2;DP=9;ExcessHet=3.0103;FS=0.000;MLEAC=2;MLEAF=1.00;MQ=58.72;QD=34.35;SOR=1.179	GT:AD:DP:GQ:PGT:PID:PL:PS	1|1:0,8:8:24:1|1:54831213_G_C:325,24,0:54831213
A1	55055073	.	C	T	200.96	PASS	AC=2;AF=1.00;AN=2;DP=6;ExcessHet=3.0103;FS=0.000;MLEAC=2;MLEAF=1.00;MQ=60.00;QD=33.67;SOR=0.693	GT:AD:DP:GQ:PL	1/1:0,5:6:15:215,15,0
A1	55055099	.	T	C	193.96	PASS	AC=2;AF=1.00;AN=2;DP=6;ExcessHet=3.0103;FS=0.000;MLEAC=2;MLEAF=1.00;MQ=60.00;QD=24.24;SOR=0.693	GT:AD:DP:GQ:PL	1/1:0,5:6:15:208,15,0
A1	55697790	.	T	G	210.96	PASS	AC=2;AF=1.00;AN=2;DP=6;ExcessHet=3.0103;FS=0.000;MLEAC=2;MLEAF=1.00;MQ=60.00;QD=31.56;SOR=3.611	GT:AD:DP:GQ:PGT:PID:PL:PS	1|1:0,5:5:15:1|1:55697765_G_T:225,15,0:55697765
A1	55817262	.	G	A	210.96	PASS	AC=2;AF=1.00;AN=2;DP=5;ExcessHet=3.0103;FS=0.000;MLEAC=2;MLEAF=1.00;MQ=51.04;QD=33.49;SOR=1.022	GT:AD:DP:GQ:PGT:PID:PL:PS	1|1:0,5:5:15:1|1:55817262_G_A:225,15,0:55817262
A1	55855407	.	T	C	1221.06	PASS	AC=2;AF=1.00;AN=2;DP=32;ExcessHet=3.0103;FS=0.000;MLEAC=2;MLEAF=1.00;MQ=60.00;QD=28.04;SOR=1.112	GT:AD:DP:GQ:PL	1/1:0,32:32:96:1235,96,0
A1	56625825	.	T	C	150.96	PASS	AC=2;AF=1.00;AN=2;DP=5;ExcessHet=3.0103;FS=0.000;MLEAC=2;MLEAF=1.00;MQ=60.00;QD=30.19;SOR=1.022	GT:AD:DP:GQ:PL	1/1:0,5:5:15:165,15,0
A1	56726425	.	T	C	331.04	PASS	AC=2;AF=1.00;AN=2;DP=9;ExcessHet=3.0103;FS=0.000;MLEAC=2;MLEAF=1.00;MQ=51.49;QD=31.41;SOR=1.179	GT:AD:DP:GQ:PL	1/1:0,8:8:24:345,24,0
A1	57520768	.	A	C	1381.06	PASS	AC=2;AF=1.00;AN=2;BaseQRankSum=-5.590e-01;DP=33;ExcessHet=3.0103;FS=4.046;MLEAC=2;MLEAF=1.00;MQ=59.40;MQRankSum=-2.780e-01;QD=31.87;ReadPosRankSum=1.51;SOR=1.051	GT:AD:DP:GQ:PGT:PID:PL:PS	1|1:1,32:33:54:1|1:57520711_G_C:1395,54,0:57520711
A1	57618632	.	T	C	150.14	PASS	AC=2;AF=1.00;AN=2;DP=5;ExcessHet=3.0103;FS=0.000;MLEAC=2;MLEAF=1.00;MQ=56.57;QD=26.34;SOR=0.693	GT:AD:DP:GQ:PL	1/1:0,4:4:12:164,12,0
A1	58367611	.	G	A	368.05	PASS	AC=2;AF=1.00;AN=2;DP=10;ExcessHet=3.0103;FS=0.000;MLEAC=2;MLEAF=1.00;MQ=60.00;QD=28.19;SOR=1.609	GT:AD:DP:GQ:PGT:PID:PL:PS	1|1:0,9:10:27:1|1:58367611_G_A:382,27,0:58367611
A1	58367612	.	A	G	368.05	PASS	AC=2;AF=1.00;AN=2;DP=10;ExcessHet=3.0103;FS=0.000;MLEAC=2;MLEAF=1.00;MQ=60.00;QD=29.01;SOR=1.609	GT:AD:DP:GQ:PGT:PID:PL:PS	1|1:0,9:10:27:1|1:58367611_G_A:382,27,0:58367611
A1	58528576	.	G	A	457.48	PASS	AC=2;AF=1.00;AN=2;BaseQRankSum=-1.105e+00;DP=17;ExcessHet=3.0103;FS=3.590;MLEAC=1;MLEAF=0.500;MQ=60.00;MQRankSum=0.00;QD=28.59;ReadPosRankSum=-6.520e-01;SOR=0.829	GT:AD:DP:GQ:PL	1/1:1,15:16:3:467,3,0
A1	58591315	.	T	G	243.97	PASS	AC=2;AF=1.00;AN=2;DP=6;ExcessHet=3.0103;FS=0.000;MLEAC=2;MLEAF=1.00;MQ=60.00;QD=32.50;SOR=1.329	GT:AD:DP:GQ:PGT:PID:PL:PS	1|1:0,6:6:18:1|1:58591315_T_G:258,18,0:58591315
A1	58591318	.	A	G	243.97	PASS	AC=2;AF=1.00;AN=2;DP=6;ExcessHet=3.0103;FS=0.000;MLEAC=2;MLEAF=1.00;MQ=60.00;QD=35.55;SOR=1.329	GT:AD:DP:GQ:PGT:PID:PL:PS	1|1:0,6:6:18:1|1:58591315_T_G:258,18,0:58591315
A1	58630007	.	A	G	301.02	PASS	AC=2;AF=1.00;AN=2;DP=7;ExcessHet=3.0103;FS=0.000;MLEAC=2;MLEAF=1.00;MQ=60.00;QD=31.15;SOR=0.941	GT:AD:DP:GQ:PGT:PID:PL:PS	1|1:0,7:7:21:1|1:58630007_A_G:315,21,0:58630007
A1	58630022	.	A	G	301.02	PASS	AC=2;AF=1.00;AN=2;DP=7;ExcessHet=3.0103;FS=0.000;MLEAC=2;MLEAF=1.00;MQ=60.00;QD=31.84;SOR=0.941	GT:AD:DP:GQ:PGT:PID:PL:PS	1|1:0,7:7:21:1|1:58630007_A_G:315,21,0:58630007
A1	58630035	.	G	A	301.02	PASS	AC=2;AF=1.00;AN=2;DP=7;ExcessHet=3.0103;FS=0.000;MLEAC=2;MLEAF=1.00;MQ=60.00;QD=27.32;SOR=0.941	GT:AD:DP:GQ:PGT:PID:PL:PS	1|1:0,7:7:21:1|1:58630007_A_G:315,21,0:58630007
A1	58630036	.	A	G	301.02	PASS	AC=2;AF=1.00;AN=2;DP=7;ExcessHet=3.0103;FS=0.000;MLEAC=2;MLEAF=1.00;MQ=60.00;QD=26.86;SOR=0.941	GT:AD:DP:GQ:PGT:PID:PL:PS	1|1:0,7:7:21:1|1:58630007_A_G:315,21,0:58630007
A1	58631711	.	T	C	2206.06	PASS	AC=2;AF=1.00;AN=2;BaseQRankSum=0.790;DP=57;ExcessHet=3.0103;FS=4.548;MLEAC=2;MLEAF=1.00;MQ=60.00;MQRankSum=0.00;QD=29.20;ReadPosRankSum=-1.355e+00;SOR=1.351	GT:AD:DP:GQ:PL	1/1:1,56:57:99:2220,142,0
A1	58637966	.	G	A	196.96	PASS	AC=2;AF=1.00;AN=2;DP=6;ExcessHet=3.0103;FS=0.000;MLEAC=2;MLEAF=1.00;MQ=60.00;QD=24.26;SOR=1.022	GT:AD:DP:GQ:PGT:PID:PL:PS	1|1:0,5:5:15:1|1:58637966_G_A:211,15,0:58637966
A1	58638041	.	T	C	613.32	PASS	AC=2;AF=1.00;AN=2;BaseQRankSum=0.105;DP=17;ExcessHet=3.0103;FS=0.000;MLEAC=1;MLEAF=0.500;MQ=54.84;MQRankSum=-5.980e-01;QD=29.51;ReadPosRankSum=0.511;SOR=1.402	GT:AD:DP:GQ:PGT:PID:PL:PS	1|1:1,16:17:6:1|1:58638041_T_C:625,6,0:58638041
A1	58763469	.	C	T	255.97	PASS	AC=2;AF=1.00;AN=2;DP=6;ExcessHet=3.0103;FS=0.000;MLEAC=2;MLEAF=1.00;MQ=57.05;QD=29.75;SOR=3.912	GT:AD:DP:GQ:PGT:PID:PL:PS	1|1:0,6:6:18:1|1:58763393_T_C:270,18,0:58763393
A1	59966568	.	T	G	507.06	PASS	AC=2;AF=1.00;AN=2;DP=13;ExcessHet=3.0103;FS=0.000;MLEAC=2;MLEAF=1.00;MQ=60.00;QD=37.18;SOR=1.981	GT:AD:DP:GQ:PL	1/1:0,12:12:36:521,36,0
A1	60007778	.	T	G	346.04	PASS	AC=2;AF=1.00;AN=2;DP=9;ExcessHet=3.0103;FS=0.000;MLEAC=2;MLEAF=1.00;MQ=58.12;QD=29.36;SOR=2.833	GT:AD:DP:GQ:PGT:PID:PL:PS	1|1:0,8:8:24:1|1:60007778_T_G:360,24,0:60007778
A1	60353647	.	C	T	201.97	PASS	AC=2;AF=1.00;AN=2;DP=6;ExcessHet=3.0103;FS=0.000;MLEAC=2;MLEAF=1.00;MQ=60.00;QD=33.66;SOR=1.329	GT:AD:DP:GQ:PL	1/1:0,6:6:18:216,18,0
A1	60353680	.	C	T	344.04	PASS	AC=2;AF=1.00;AN=2;DP=8;ExcessHet=3.0103;FS=0.000;MLEAC=2;MLEAF=1.00;MQ=60.00;QD=28.34;SOR=1.179	GT:AD:DP:GQ:PGT:PID:PL:PS	1|1:0,8:8:24:1|1:60353680_C_T:358,24,0:60353680
A1	61174462	.	T	C	210.96	PASS	AC=2;AF=1.00;AN=2;DP=5;ExcessHet=3.0103;FS=0.000;MLEAC=2;MLEAF=1.00;MQ=60.00;QD=30.79;SOR=3.611	GT:AD:DP:GQ:PGT:PID:PL:PS	1|1:0,5:5:15:1|1:61174442_G_A:225,15,0:61174442
A1	61174470	.	G	A	210.96	SnpCluster	AC=2;AF=1.00;AN=2;DP=5;ExcessHet=3.0103;FS=0.000;MLEAC=2;MLEAF=1.00;MQ=60.00;QD=33.74;SOR=3.611	GT:AD:DP:GQ:PGT:PID:PL:PS	1|1:0,5:5:15:1|1:61174442_G_A:225,15,0:61174442
A1	61174473	.	T	A	210.96	SnpCluster	AC=2;AF=1.00;AN=2;DP=5;ExcessHet=3.0103;FS=0.000;MLEAC=2;MLEAF=1.00;MQ=60.00;QD=20.22;SOR=3.611	GT:AD:DP:GQ:PGT:PID:PL:PS	1|1:0,5:5:15:1|1:61174442_G_A:225,15,0:61174442
A1	61174479	.	C	A	210.96	SnpCluster	AC=2;AF=1.00;AN=2;DP=5;ExcessHet=3.0103;FS=0.000;MLEAC=2;MLEAF=1.00;MQ=60.00;QD=32.15;SOR=3.611	GT:AD:DP:GQ:PGT:PID:PL:PS	1|1:0,5:5:15:1|1:61174442_G_A:225,15,0:61174442
A1	61174482	.	T	G	210.96	SnpCluster	AC=2;AF=1.00;AN=2;DP=5;ExcessHet=3.0103;FS=0.000;MLEAC=2;MLEAF=1.00;MQ=60.00;QD=27.58;SOR=3.611	GT:AD:DP:GQ:PGT:PID:PL:PS	1|1:0,5:5:15:1|1:61174442_G_A:225,15,0:61174442
A1	61174498	.	T	C	210.96	PASS	AC=2;AF=1.00;AN=2;DP=5;ExcessHet=3.0103;FS=0.000;MLEAC=2;MLEAF=1.00;MQ=60.00;QD=34.77;SOR=3.611	GT:AD:DP:GQ:PGT:PID:PL:PS	1|1:0,5:5:15:1|1:61174442_G_A:225,15,0:61174442
A1	61174510	.	T	C	210.96	PASS	AC=2;AF=1.00;AN=2;DP=5;ExcessHet=3.0103;FS=0.000;MLEAC=2;MLEAF=1.00;MQ=60.00;QD=32.12;SOR=3.611	GT:AD:DP:GQ:PGT:PID:PL:PS	1|1:0,5:5:15:1|1:61174442_G_A:225,15,0:61174442
A1	61174519	.	G	A	210.96	PASS	AC=2;AF=1.00;AN=2;DP=5;ExcessHet=3.0103;FS=0.000;MLEAC=2;MLEAF=1.00;MQ=60.00;QD=31.76;SOR=3.611	GT:AD:DP:GQ:PGT:PID:PL:PS	1|1:0,5:5:15:1|1:61174442_G_A:225,15,0:61174442
A1	61641897	.	T	C	123.53	PASS	AC=2;AF=1.00;AN=2;DP=5;ExcessHet=3.0103;FS=0.000;MLEAC=1;MLEAF=0.500;MQ=60.00;QD=27.79;SOR=2.833	GT:AD:DP:GQ:PGT:PID:PL:PS	1|1:0,3:3:10:1|1:61641886_A_G:137,10,0:61641886
A1	62249941	.	C	A	1123.06	PASS	AC=2;AF=1.00;AN=2;BaseQRankSum=1.37;DP=27;ExcessHet=3.0103;FS=0.000;MLEAC=2;MLEAF=1.00;MQ=60.00;MQRankSum=0.00;QD=24.85;ReadPosRankSum=1.61;SOR=0.223	GT:AD:DP:GQ:PGT:PID:PL:PS	1|1:1,26:27:48:1|1:62249919_TGGGGGGGGGGGGGGG_T:1137,48,0:62249919
A1	62629113	.	A	G	886.02	PASS	AC=2;AF=1.00;AN=2;BaseQRankSum=-5.510e-01;DP=22;ExcessHet=3.0103;FS=0.000;MLEAC=2;MLEAF=1.00;MQ=60.00;MQRankSum=0.00;QD=27.73;ReadPosRankSum=0.496;SOR=0.260	GT:AD:DP:GQ:PGT:PID:PL:PS	1|1:1,21:22:21:1|1:62629066_A_G:900,21,0:62629066
A1	62648874	.	T	C	204.96	PASS	AC=2;AF=1.00;AN=2;DP=5;ExcessHet=3.0103;FS=0.000;MLEAC=2;MLEAF=1.00;MQ=60.00;QD=30.91;SOR=1.981	GT:AD:DP:GQ:PL	1/1:0,5:5:15:219,15,0
A1	63353420	.	T	A	294.02	PASS	AC=2;AF=1.00;AN=2;DP=15;ExcessHet=3.0103;FS=0.000;MLEAC=2;MLEAF=1.00;MQ=60.00;QD=27.29;SOR=2.448	GT:AD:DP:GQ:PL	1/1:0,7:15:21:308,21,0
A1	64588970	.	A	C	84193.1	PASS	AC=2;AF=1.00;AN=2;BaseQRankSum=6.67;DP=2326;ExcessHet=3.0103;FS=9.610;MLEAC=2;MLEAF=1.00;MQ=43.56;MQRankSum=-8.364e+00;QD=30.33;ReadPosRankSum=7.10;SOR=2.754	GT:AD:DP:GQ:PL	1/1:39,2122:2167:99:84207,5489,0
A1	64716042	.	T	C	210.96	PASS	AC=2;AF=1.00;AN=2;DP=5;ExcessHet=3.0103;FS=0.000;MLEAC=2;MLEAF=1.00;MQ=60.00;QD=24.10;SOR=1.022	GT:AD:DP:GQ:PGT:PID:PL:PS	1|1:0,5:5:15:1|1:64716042_T_C:225,15,0:64716042
A1	64716076	.	G	A	247.97	PASS	AC=2;AF=1.00;AN=2;DP=6;ExcessHet=3.0103;FS=0.000;MLEAC=2;MLEAF=1.00;MQ=60.00;QD=27.45;SOR=0.693	GT:AD:DP:GQ:PGT:PID:PL:PS	1|1:0,6:6:18:1|1:64716076_G_A:262,18,0:64716076
A1	65009819	.	G	C	166.14	PASS	AC=2;AF=1.00;AN=2;DP=5;ExcessHet=3.0103;FS=0.000;MLEAC=2;MLEAF=1.00;MQ=60.00;QD=30.05;SOR=3.258	GT:AD:DP:GQ:PGT:PID:PL:PS	1|1:0,4:4:12:1|1:65009797_G_T:180,12,0:65009797
A1	65321093	.	A	G	299.04	PASS	AC=2;AF=1.00;AN=2;DP=8;ExcessHet=3.0103;FS=0.000;MLEAC=2;MLEAF=1.00;MQ=39.37;QD=33.36;SOR=0.693	GT:AD:DP:GQ:PL	1/1:0,8:8:24:313,24,0
A1	65429519	.	C	A	346.04	PASS	AC=2;AF=1.00;AN=2;DP=11;ExcessHet=3.0103;FS=0.000;MLEAC=2;MLEAF=1.00;MQ=59.82;QD=25.37;SOR=0.859	GT:AD:DP:GQ:PGT:PID:PL:PS	1|1:0,8:11:24:1|1:65429519_C_A:360,24,0:65429519
A1	65589281	.	C	T	199.97	PASS	AC=2;AF=1.00;AN=2;DP=7;ExcessHet=3.0103;FS=0.000;MLEAC=2;MLEAF=1.00;MQ=60.00;QD=33.33;SOR=2.303	GT:AD:DP:GQ:PL	1/1:0,6:6:18:214,18,0
A1	65999583	.	G	C	620.48	PASS	AC=2;AF=1.00;AN=2;BaseQRankSum=1.63;DP=16;ExcessHet=3.0103;FS=0.000;MLEAC=1;MLEAF=0.500;MQ=57.71;MQRankSum=-1.890e-01;QD=27.64;ReadPosRankSum=1.16;SOR=4.174	GT:AD:DP:GQ:PGT:PID:PL:PS	1|1:1,15:16:3:1|1:65999555_CT_C:630,3,0:65999555
A1	66154736	.	G	A	250.97	PASS	AC=2;AF=1.00;AN=2;DP=7;ExcessHet=3.0103;FS=0.000;MLEAC=2;MLEAF=1.00;MQ=50.85;QD=33.97;SOR=1.609	GT:AD:DP:GQ:PGT:PID:PL:PS	1|1:0,6:7:18:1|1:66154736_G_A:265,18,0:66154736
A1	66154757	.	G	A	250.97	PASS	AC=2;AF=1.00;AN=2;DP=7;ExcessHet=3.0103;FS=0.000;MLEAC=2;MLEAF=1.00;MQ=50.85;QD=34.87;SOR=1.609	GT:AD:DP:GQ:PGT:PID:PL:PS	1|1:0,6:7:18:1|1:66154736_G_A:265,18,0:66154736
A1	66307202	.	G	A	163.96	PASS	AC=2;AF=1.00;AN=2;DP=5;ExcessHet=3.0103;FS=0.000;MLEAC=2;MLEAF=1.00;MQ=57.64;QD=32.79;SOR=1.022	GT:AD:DP:GQ:PL	1/1:0,5:5:15:178,15,0
A1	66307249	.	G	A	223.97	PASS	AC=2;AF=1.00;AN=2;DP=7;ExcessHet=3.0103;FS=0.000;MLEAC=2;MLEAF=1.00;MQ=58.32;QD=30.43;SOR=0.693	GT:AD:DP:GQ:PL	1/1:0,6:6:18:238,18,0
A1	67027777	.	T	C	187.97	PASS	AC=2;AF=1.00;AN=2;DP=7;ExcessHet=3.0103;FS=0.000;MLEAC=2;MLEAF=1.00;MQ=51.43;QD=31.33;SOR=1.329	GT:AD:DP:GQ:PL	1/1:0,6:6:18:202,18,0
A1	67646522	.	G	A	208.96	PASS	AC=2;AF=1.00;AN=2;DP=5;ExcessHet=3.0103;FS=0.000;MLEAC=2;MLEAF=1.00;MQ=60.00;QD=28.54;SOR=1.022	GT:AD:DP:GQ:PGT:PID:PL:PS	1|1:0,5:5:15:1|1:67646498_G_A:223,15,0:67646498
A1	67695934	.	A	G	107.84	PASS	AC=2;AF=1.00;AN=2;DP=5;ExcessHet=3.0103;FS=0.000;MLEAC=1;MLEAF=0.500;MQ=60.00;QD=27.72;SOR=1.179	GT:AD:DP:GQ:PGT:PID:PL:PS	1|1:0,3:3:9:1|1:67695934_A_G:121,9,0:67695934
A1	67957610	.	T	C	205.7	PASS	AC=2;AF=1.00;AN=2;BaseQRankSum=2.10;DP=8;ExcessHet=3.0103;FS=0.000;MLEAC=1;MLEAF=0.500;MQ=60.00;MQRankSum=0.00;QD=25.71;ReadPosRankSum=-4.640e-01;SOR=0.693	GT:AD:DP:GQ:PL	1/1:2,6:8:4:216,4,0
A1	68017980	.	T	G	142.14	PASS	AC=2;AF=1.00;AN=2;DP=5;ExcessHet=3.0103;FS=0.000;MLEAC=2;MLEAF=1.00;MQ=60.00;QD=36.86;SOR=1.981	GT:AD:DP:GQ:PL	1/1:0,4:5:12:156,12,0
A1	68163854	.	G	T	255.97	PASS	AC=2;AF=1.00;AN=2;DP=6;ExcessHet=3.0103;FS=0.000;MLEAC=2;MLEAF=1.00;MQ=57.04;QD=33.04;SOR=0.693	GT:AD:DP:GQ:PGT:PID:PL:PS	1|1:0,6:6:18:1|1:68163854_G_T:270,18,0:68163854
A1	68163862	.	G	A	255.97	PASS	AC=2;AF=1.00;AN=2;DP=6;ExcessHet=3.0103;FS=0.000;MLEAC=2;MLEAF=1.00;MQ=57.04;QD=25.48;SOR=0.693	GT:AD:DP:GQ:PGT:PID:PL:PS	1|1:0,6:6:18:1|1:68163854_G_T:270,18,0:68163854
A1	68613099	.	T	C	198.96	PASS	AC=2;AF=1.00;AN=2;DP=5;ExcessHet=3.0103;FS=0.000;MLEAC=2;MLEAF=1.00;MQ=60.00;QD=30.21;SOR=1.981	GT:AD:DP:GQ:PL	1/1:0,5:5:15:213,15,0
A1	68801600	.	G	A	346.04	PASS	AC=2;AF=1.00;AN=2;DP=8;ExcessHet=3.0103;FS=0.000;MLEAC=2;MLEAF=1.00;MQ=59.63;QD=24.98;SOR=2.833	GT:AD:DP:GQ:PGT:PID:PL:PS	1|1:0,8:8:24:1|1:68801581_AGGCGGGGGGGGGG_A:360,24,0:68801581
A1	68801604	.	G	C	346.04	PASS	AC=2;AF=1.00;AN=2;DP=8;ExcessHet=3.0103;FS=0.000;MLEAC=2;MLEAF=1.00;MQ=59.63;QD=26.64;SOR=2.833	GT:AD:DP:GQ:PGT:PID:PL:PS	1|1:0,8:8:24:1|1:68801581_AGGCGGGGGGGGGG_A:360,24,0:68801581
A1	69841472	.	A	G	192116	PASS	AC=2;AF=1.00;AN=2;BaseQRankSum=1.53;DP=6569;ExcessHet=3.0103;FS=0.000;MLEAC=2;MLEAF=1.00;MQ=51.65;MQRankSum=-3.747e+00;QD=26.71;ReadPosRankSum=2.26;SOR=0.873	GT:AD:DP:GQ:PL	1/1:20,4434:6491:99:192130,12634,0
A1	69841518	.	A	C	231590	PASS	AC=2;AF=1.00;AN=2;BaseQRankSum=1.83;DP=6571;ExcessHet=3.0103;FS=0.000;MLEAC=2;MLEAF=1.00;MQ=52.39;MQRankSum=-3.248e+00;QD=27.00;ReadPosRankSum=0.365;SOR=1.014	GT:AD:DP:GQ:PGT:PID:PL:PS	1|1:16,5185:6570:99:1|1:69841518_A_C:231604,14983,0:69841518
A1	69841521	.	C	T	231425	PASS	AC=2;AF=1.00;AN=2;BaseQRankSum=0.451;DP=6497;ExcessHet=3.0103;FS=0.000;MLEAC=2;MLEAF=1.00;MQ=52.75;MQRankSum=-3.361e+00;QD=31.40;ReadPosRankSum=0.764;SOR=0.907	GT:AD:DP:GQ:PGT:PID:PL:PS	1|1:15,5180:6436:99:1|1:69841518_A_C:231439,14979,0:69841518
A1	69841758	.	T	C	258279	PASS	AC=2;AF=1.00;AN=2;BaseQRankSum=3.03;DP=6576;ExcessHet=3.0103;FS=0.000;MLEAC=2;MLEAF=1.00;MQ=57.13;MQRankSum=-2.882e+00;QD=32.39;ReadPosRankSum=0.521;SOR=0.347	GT:AD:DP:GQ:PL	1/1:16,6264:6398:99:258293,18318,0
A1	69841786	.	T	C	268711	PASS	AC=2;AF=1.00;AN=2;BaseQRankSum=1.24;DP=6658;ExcessHet=3.0103;FS=0.000;MLEAC=2;MLEAF=1.00;MQ=57.35;MQRankSum=-2.424e+00;QD=31.46;ReadPosRankSum=-9.760e-01;SOR=0.588	GT:AD:DP:GQ:PL	1/1:15,6446:6535:99:268725,18813,0
A1	69841852	.	G	T	277465	PASS	AC=2;AF=1.00;AN=2;BaseQRankSum=-1.332e+00;DP=6828;ExcessHet=3.0103;FS=0.000;MLEAC=2;MLEAF=1.00;MQ=56.99;MQRankSum=-1.559e+00;QD=28.06;ReadPosRankSum=0.583;SOR=0.407	GT:AD:DP:GQ:PL	1/1:8,6624:6670:99:277479,19572,0
A1	69841911	.	T	C	268367	PASS	AC=2;AF=1.00;AN=2;BaseQRankSum=2.52;DP=6832;ExcessHet=3.0103;FS=0.000;MLEAC=2;MLEAF=1.00;MQ=58.92;MQRankSum=-1.600e+00;QD=31.20;ReadPosRankSum=2.28;SOR=0.645	GT:AD:DP:GQ:PL	1/1:11,6520:6650:99:268381,19292,0
A1	69841926	.	C	A	298517	PASS	AC=2;AF=1.00;AN=2;BaseQRankSum=-9.170e-01;DP=6883;ExcessHet=3.0103;FS=0.000;MLEAC=2;MLEAF=1.00;MQ=59.04;MQRankSum=-9.770e-01;QD=29.01;ReadPosRankSum=0.233;SOR=0.035	GT:AD:DP:GQ:PL	1/1:5,6719:6797:99:298531,20022,0
A1	69842047	.	A	G	294528	PASS	AC=2;AF=1.00;AN=2;BaseQRankSum=2.86;DP=6885;ExcessHet=3.0103;FS=0.000;MLEAC=2;MLEAF=1.00;MQ=59.82;MQRankSum=-8.020e-01;QD=33.03;ReadPosRankSum=-8.890e-01;SOR=0.677	GT:AD:DP:GQ:PL	1/1:20,6585:6710:99:294542,19258,0
A1	69842068	.	T	C	297583	PASS	AC=2;AF=1.00;AN=2;BaseQRankSum=-7.560e-01;DP=6771;ExcessHet=3.0103;FS=0.000;MLEAC=2;MLEAF=1.00;MQ=59.78;MQRankSum=-1.694e+00;QD=33.10;ReadPosRankSum=-3.540e-01;SOR=0.720	GT:AD:DP:GQ:PGT:PID:PL:PS	1|1:19,6659:6768:99:1|1:69842068_T_C:297597,19269,0:69842068
A1	69842088	.	T	C	283295	PASS	AC=2;AF=1.00;AN=2;BaseQRankSum=0.715;DP=6686;ExcessHet=3.0103;FS=0.000;MLEAC=2;MLEAF=1.00;MQ=59.73;MQRankSum=0.185;QD=26.74;ReadPosRankSum=0.560;SOR=0.658	GT:AD:DP:GQ:PGT:PID:PL:PS	1|1:20,6500:6616:99:1|1:69842068_T_C:283309,18755,0:69842068
A1	69842276	.	A	G	280869	PASS	AC=2;AF=1.00;AN=2;BaseQRankSum=2.43;DP=6495;ExcessHet=3.0103;FS=0.000;MLEAC=2;MLEAF=1.00;MQ=59.97;MQRankSum=-3.108e+00;QD=31.94;ReadPosRankSum=0.272;SOR=0.616	GT:AD:DP:GQ:PL	1/1:12,6217:6358:99:280883,18468,0
A1	69842280	.	G	A	280722	PASS	AC=2;AF=1.00;AN=2;BaseQRankSum=-5.600e-02;DP=6476;ExcessHet=3.0103;FS=0.000;MLEAC=2;MLEAF=1.00;MQ=59.97;MQRankSum=-2.130e-01;QD=34.60;ReadPosRankSum=9.000e-03;SOR=0.574	GT:AD:DP:GQ:PL	1/1:12,6175:6337:99:280736,18451,0
A1	69842365	.	A	G	253791	PASS	AC=2;AF=1.00;AN=2;BaseQRankSum=0.372;DP=6462;ExcessHet=3.0103;FS=0.000;MLEAC=2;MLEAF=1.00;MQ=59.96;MQRankSum=-1.593e+00;QD=30.15;ReadPosRankSum=0.222;SOR=0.581	GT:AD:DP:GQ:PL	1/1:11,6183:6317:99:253805,18152,0
A1	69842477	.	C	G	251446	PASS	AC=2;AF=1.00;AN=2;BaseQRankSum=-1.900e-02;DP=6246;ExcessHet=3.0103;FS=0.000;MLEAC=2;MLEAF=1.00;MQ=60.00;MQRankSum=-5.990e+00;QD=26.67;ReadPosRankSum=0.131;SOR=0.181	GT:AD:DP:GQ:PL	1/1:11,5940:6100:99:251460,17463,0
A1	69842624	.	A	C	268955	PASS	AC=2;AF=1.00;AN=2;BaseQRankSum=-2.000e-03;DP=6914;ExcessHet=3.0103;FS=0.000;MLEAC=2;MLEAF=1.00;MQ=59.96;MQRankSum=12.00;QD=31.08;ReadPosRankSum=-4.330e-01;SOR=0.745	GT:AD:DP:GQ:PL	1/1:27,6472:6745:99:268969,18481,0
A1	69842688	.	A	G	222911	PASS	AC=2;AF=1.00;AN=2;BaseQRankSum=1.49;DP=6134;ExcessHet=3.0103;FS=0.000;MLEAC=2;MLEAF=1.00;MQ=59.97;MQRankSum=-2.700e-01;QD=35.86;ReadPosRankSum=0.950;SOR=0.064	GT:AD:DP:GQ:PL	1/1:26,5490:5962:99:222925,15858,0
A1	69842926	.	T	A	211138	PASS	AC=2;AF=1.00;AN=2;BaseQRankSum=1.29;DP=5013;ExcessHet=3.0103;FS=0.000;MLEAC=2;MLEAF=1.00;MQ=50.45;MQRankSum=-4.564e+00;QD=33.23;ReadPosRankSum=0.696;SOR=0.640	GT:AD:DP:GQ:PL	1/1:21,4813:4932:99:211152,13738,0
A1	69842947	.	A	C	183958	PASS	AC=2;AF=1.00;AN=2;BaseQRankSum=-1.219e+00;DP=4197;ExcessHet=3.0103;FS=0.000;MLEAC=2;MLEAF=1.00;MQ=47.72;MQRankSum=-4.898e+00;QD=30.49;ReadPosRankSum=2.64;SOR=0.815	GT:AD:DP:GQ:PL	1/1:17,4050:4122:99:183972,11756,0
A1	69842994	.	T	C	130961	PASS	AC=2;AF=1.00;AN=2;BaseQRankSum=0.833;DP=3314;ExcessHet=3.0103;FS=0.000;MLEAC=2;MLEAF=1.00;MQ=44.11;MQRankSum=-4.556e+00;QD=28.14;ReadPosRankSum=-6.500e-01;SOR=0.854	GT:AD:DP:GQ:PL	1/1:10,3227:3237:99:130975,9278,0
A1	69843045	.	T	C	172223	PASS	AC=2;AF=1.00;AN=2;BaseQRankSum=-1.481e+00;DP=4297;ExcessHet=3.0103;FS=0.000;MLEAC=2;MLEAF=1.00;MQ=45.23;MQRankSum=-4.600e+00;QD=28.66;ReadPosRankSum=-3.260e-01;SOR=0.609	GT:AD:DP:GQ:PL	1/1:8,4132:4150:99:172237,12091,0
A1	69843149	.	G	A	226361	PASS	AC=2;AF=1.00;AN=2;BaseQRankSum=1.81;DP=5613;ExcessHet=3.0103;FS=0.000;MLEAC=2;MLEAF=1.00;MQ=40.42;MQRankSum=-7.044e+00;QD=31.65;ReadPosRankSum=0.193;SOR=0.483	GT:AD:DP:GQ:PL	1/1:20,5458:5478:99:226375,15829,0
A1	69843202	.	T	C	202579	PASS	AC=2;AF=1.00;AN=2;BaseQRankSum=0.080;DP=4998;ExcessHet=3.0103;FS=0.000;MLEAC=2;MLEAF=1.00;MQ=39.26;MQRankSum=-8.034e+00;QD=30.91;ReadPosRankSum=-5.420e-01;SOR=1.831	GT:AD:DP:GQ:PL	1/1:21,4840:4861:99:202593,13727,0
A1	69843250	.	A	T	183452	PASS	AC=2;AF=1.00;AN=2;BaseQRankSum=-3.160e-01;DP=4476;ExcessHet=3.0103;FS=0.000;MLEAC=2;MLEAF=1.00;MQ=39.57;MQRankSum=-5.707e+00;QD=31.28;ReadPosRankSum=0.822;SOR=3.241	GT:AD:DP:GQ:PL	1/1:20,4372:4393:99:183466,12410,0
A1	69843251	.	A	T	196798	PASS	AC=2;AF=1.00;AN=2;BaseQRankSum=0.753;DP=4500;ExcessHet=3.0103;FS=0.000;MLEAC=2;MLEAF=1.00;MQ=39.56;MQRankSum=-7.842e+00;QD=31.98;ReadPosRankSum=-5.580e-01;SOR=3.258	GT:AD:DP:GQ:PL	1/1:16,4426:4443:99:196812,12726,0
A1	69843326	.	T	A	185585	PASS	AC=2;AF=1.00;AN=2;BaseQRankSum=6.41;DP=4726;ExcessHet=3.0103;FS=0.000;MLEAC=2;MLEAF=1.00;MQ=39.51;MQRankSum=-1.065e+01;QD=24.98;ReadPosRankSum=2.88;SOR=3.604	GT:AD:DP:GQ:PL	1/1:44,4558:4612:99:185599,12658,0
A1	69843350	.	A	T	165168	PASS	AC=2;AF=1.00;AN=2;BaseQRankSum=5.97;DP=4135;ExcessHet=3.0103;FS=12.153;MLEAC=2;MLEAF=1.00;MQ=39.29;MQRankSum=-7.778e+00;QD=29.08;ReadPosRankSum=4.76;SOR=5.487	GT:AD:DP:GQ:PL	1/1:43,4007:4058:99:165182,10975,0
A1	69843398	.	G	A	119449	PASS	AC=2;AF=1.00;AN=2;BaseQRankSum=2.10;DP=3014;ExcessHet=3.0103;FS=0.000;MLEAC=2;MLEAF=1.00;MQ=39.03;MQRankSum=-7.593e+00;QD=32.49;ReadPosRankSum=0.509;SOR=10.921	GT:AD:DP:GQ:PL	1/1:31,2914:2973:99:119463,7929,0
A1	69843482	.	C	T	34735.1	PASS	AC=2;AF=1.00;AN=2;BaseQRankSum=0.846;DP=907;ExcessHet=3.0103;FS=19.956;MLEAC=2;MLEAF=1.00;MQ=38.64;MQRankSum=-7.089e+00;QD=30.05;ReadPosRankSum=-1.896e+00;SOR=12.153	GT:AD:DP:GQ:PL	1/1:15,871:886:99:34749,2053,0
A1	69843502	.	T	C	15604.1	PASS	AC=2;AF=1.00;AN=2;BaseQRankSum=0.275;DP=565;ExcessHet=3.0103;FS=41.810;MLEAC=2;MLEAF=1.00;MQ=38.74;MQRankSum=-7.186e+00;QD=34.60;ReadPosRankSum=-4.285e+00;SOR=11.126	GT:AD:DP:GQ:PL	1/1:25,426:467:99:15618,476,0
A1	69843530	.	T	C	15552.1	PASS	AC=2;AF=1.00;AN=2;BaseQRankSum=-1.853e+00;DP=434;ExcessHet=3.0103;FS=80.598;MLEAC=2;MLEAF=1.00;MQ=39.90;MQRankSum=-7.780e+00;QD=30.78;ReadPosRankSum=-7.170e-01;SOR=10.646	GT:AD:DP:GQ:PL	1/1:17,409:427:99:15566,541,0
A1	69843565	.	A	G	14654	PASS	AC=2;AF=1.00;AN=2;BaseQRankSum=-4.890e-01;DP=425;ExcessHet=3.0103;FS=117.286;MLEAC=2;MLEAF=1.00;MQ=40.72;MQRankSum=-9.908e+00;QD=37.15;ReadPosRankSum=5.56;SOR=10.536	GT:AD:DP:GQ:PL	1/1:31,387:419:15:14668,15,0
A1	73341198	.	C	T	316.04	PASS	AC=2;AF=1.00;AN=2;DP=8;ExcessHet=3.0103;FS=0.000;MLEAC=2;MLEAF=1.00;MQ=60.00;QD=31.26;SOR=1.863	GT:AD:DP:GQ:PL	1/1:0,8:8:24:330,24,0
A1	73361237	.	C	T	192.96	PASS	AC=2;AF=1.00;AN=2;DP=5;ExcessHet=3.0103;FS=0.000;MLEAC=2;MLEAF=1.00;MQ=56.71;QD=26.93;SOR=1.981	GT:AD:DP:GQ:PGT:PID:PL:PS	1|1:0,5:5:15:1|1:73361237_C_T:207,15,0:73361237
A1	73445891	.	G	A	795.06	PASS	AC=2;AF=1.00;AN=2;DP=19;ExcessHet=3.0103;FS=0.000;MLEAC=2;MLEAF=1.00;MQ=60.00;QD=26.29;SOR=1.179	GT:AD:DP:GQ:PGT:PID:PL:PS	1|1:0,18:18:54:1|1:73445891_G_A:809,54,0:73445891
A1	73526688	.	T	C	813.06	PASS	AC=2;AF=1.00;AN=2;DP=20;ExcessHet=3.0103;FS=0.000;MLEAC=2;MLEAF=1.00;MQ=57.45;QD=30.50;SOR=1.127	GT:AD:DP:GQ:PL	1/1:0,19:20:57:827,57,0
A1	73713959	.	G	C	481.06	PASS	AC=2;AF=1.00;AN=2;DP=13;ExcessHet=3.0103;FS=0.000;MLEAC=2;MLEAF=1.00;MQ=60.00;QD=32.83;SOR=1.802	GT:AD:DP:GQ:PGT:PID:PL:PS	1|1:0,11:11:33:1|1:73713924_A_ACTCAG:495,33,0:73713924
A1	74163644	.	G	A	206.97	PASS	AC=2;AF=1.00;AN=2;DP=6;ExcessHet=3.0103;FS=0.000;MLEAC=2;MLEAF=1.00;MQ=60.00;QD=34.50;SOR=3.912	GT:AD:DP:GQ:PL	1/1:0,6:6:18:221,18,0
A1	75661073	.	A	G	157.14	PASS	AC=2;AF=1.00;AN=2;DP=5;ExcessHet=3.0103;FS=0.000;MLEAC=2;MLEAF=1.00;MQ=55.44;QD=30.72;SOR=1.981	GT:AD:DP:GQ:PL	1/1:0,4:5:12:171,12,0
A1	75661101	.	T	C	167.96	PASS	AC=2;AF=1.00;AN=2;DP=7;ExcessHet=3.0103;FS=0.000;MLEAC=2;MLEAF=1.00;MQ=53.26;QD=33.59;SOR=3.611	GT:AD:DP:GQ:PL	1/1:0,5:5:15:182,15,0
A1	75956272	.	A	G	1007.06	PASS	AC=2;AF=1.00;AN=2;BaseQRankSum=1.53;DP=25;ExcessHet=3.0103;FS=0.000;MLEAC=2;MLEAF=1.00;MQ=58.73;MQRankSum=-2.460e-01;QD=30.72;ReadPosRankSum=-1.270e+00;SOR=0.382	GT:AD:DP:GQ:PGT:PID:PL:PS	1|1:1,24:25:30:1|1:75956147_T_C:1021,30,0:75956147
A1	76140249	.	C	T	562.06	PASS	AC=2;AF=1.00;AN=2;DP=13;ExcessHet=3.0103;FS=0.000;MLEAC=2;MLEAF=1.00;MQ=60.00;QD=27.59;SOR=1.179	GT:AD:DP:GQ:PGT:PID:PL:PS	1|1:0,13:13:39:1|1:76140226_CTCCCCCCCCCCCCCCCCCCG_C:576,39,0:76140226
A1	76140263	.	T	C	526.06	PASS	AC=2;AF=1.00;AN=2;DP=13;ExcessHet=3.0103;FS=0.000;MLEAC=2;MLEAF=1.00;MQ=60.00;QD=32.24;SOR=1.609	GT:AD:DP:GQ:PGT:PID:PL:PS	1|1:0,12:13:36:1|1:76140226_CTCCCCCCCCCCCCCCCCCCG_C:540,36,0:76140226
A1	76140265	.	G	A	526.06	PASS	AC=2;AF=1.00;AN=2;DP=13;ExcessHet=3.0103;FS=0.000;MLEAC=2;MLEAF=1.00;MQ=60.00;QD=32.53;SOR=1.609	GT:AD:DP:GQ:PGT:PID:PL:PS	1|1:0,12:13:36:1|1:76140226_CTCCCCCCCCCCCCCCCCCCG_C:540,36,0:76140226
A1	76140294	.	G	A	448.06	PASS	AC=2;AF=1.00;AN=2;DP=12;ExcessHet=3.0103;FS=0.000;MLEAC=2;MLEAF=1.00;MQ=60.00;QD=34.81;SOR=1.981	GT:AD:DP:GQ:PL	1/1:0,11:12:33:462,33,0
A1	76309765	.	A	G	620.48	PASS	AC=2;AF=1.00;AN=2;BaseQRankSum=-7.960e-01;DP=19;ExcessHet=3.0103;FS=0.000;MLEAC=1;MLEAF=0.500;MQ=57.87;MQRankSum=-2.970e-01;QD=32.58;ReadPosRankSum=-8.690e-01;SOR=0.387	GT:AD:DP:GQ:PGT:PID:PL:PS	1|1:1,15:18:3:1|1:76309765_A_G:630,3,0:76309765
A1	76311631	.	C	T	231.3	PASS	AC=2;AF=1.00;AN=2;BaseQRankSum=1.47;DP=7;ExcessHet=3.0103;FS=3.680;MLEAC=1;MLEAF=0.500;MQ=60.00;MQRankSum=0.00;QD=33.04;ReadPosRankSum=0.792;SOR=1.108	GT:AD:DP:GQ:PL	1/1:1,6:7:11:245,11,0
A1	76765196	.	T	A	144.98	PASS	AC=2;AF=1.00;AN=2;BaseQRankSum=1.28;DP=6;ExcessHet=3.0103;FS=0.000;MLEAC=1;MLEAF=0.500;MQ=60.00;MQRankSum=0.00;QD=29.00;ReadPosRankSum=-2.530e-01;SOR=1.981	GT:AD:DP:GQ:PL	1/1:1,4:5:5:156,5,0
A1	77091202	.	C	T	300.02	PASS	AC=2;AF=1.00;AN=2;DP=8;ExcessHet=3.0103;FS=0.000;MLEAC=2;MLEAF=1.00;MQ=52.29;QD=32.47;SOR=1.863	GT:AD:DP:GQ:PGT:PID:PL:PS	1|1:0,7:8:21:1|1:77091202_C_T:314,21,0:77091202
A1	77565577	.	G	A	116.84	PASS	AC=2;AF=1.00;AN=2;DP=6;ExcessHet=3.0103;FS=0.000;MLEAC=1;MLEAF=0.500;MQ=60.00;QD=31.81;SOR=0.693	GT:AD:DP:GQ:PL	1/1:0,3:6:9:130,9,0
A1	77787665	.	G	A	242.97	PASS	AC=2;AF=1.00;AN=2;DP=7;ExcessHet=3.0103;FS=0.000;MLEAC=2;MLEAF=1.00;MQ=60.00;QD=32.87;SOR=2.584	GT:AD:DP:GQ:PGT:PID:PL:PS	1|1:0,6:7:18:1|1:77787665_G_A:257,18,0:77787665
A1	77787688	.	T	C	243.97	PASS	AC=2;AF=1.00;AN=2;DP=7;ExcessHet=3.0103;FS=0.000;MLEAC=2;MLEAF=1.00;MQ=60.00;QD=28.01;SOR=2.584	GT:AD:DP:GQ:PGT:PID:PL:PS	1|1:0,6:7:18:1|1:77787665_G_A:258,18,0:77787665
A1	78199143	.	C	T	121.84	PASS	AC=2;AF=1.00;AN=2;DP=5;ExcessHet=3.0103;FS=0.000;MLEAC=1;MLEAF=0.500;MQ=60.00;QD=33.64;SOR=1.179	GT:AD:DP:GQ:PGT:PID:PL:PS	1|1:0,3:3:9:1|1:78199143_C_T:135,9,0:78199143
A1	79535663	.	A	G	269.02	PASS	AC=2;AF=1.00;AN=2;DP=9;ExcessHet=3.0103;FS=0.000;MLEAC=2;MLEAF=1.00;MQ=56.46;QD=30.24;SOR=1.179	GT:AD:DP:GQ:PL	1/1:0,7:8:21:283,21,0
A1	80144686	.	T	C	1361.06	PASS	AC=2;AF=1.00;AN=2;BaseQRankSum=1.97;DP=38;ExcessHet=3.0103;FS=3.129;MLEAC=2;MLEAF=1.00;MQ=53.29;MQRankSum=-1.632e+00;QD=29.50;ReadPosRankSum=0.638;SOR=0.203	GT:AD:DP:GQ:PL	1/1:2,35:37:34:1375,34,0
A1	80282942	.	T	G	214.97	PASS	AC=2;AF=1.00;AN=2;DP=7;ExcessHet=3.0103;FS=0.000;MLEAC=2;MLEAF=1.00;MQ=60.00;QD=29.71;SOR=0.693	GT:AD:DP:GQ:PL	1/1:0,6:6:18:229,18,0
A1	80625313	.	G	A	324.05	PASS	AC=2;AF=1.00;AN=2;DP=12;ExcessHet=3.0103;FS=0.000;MLEAC=2;MLEAF=1.00;MQ=60.00;QD=32.41;SOR=2.670	GT:AD:DP:GQ:PL	1/1:0,10:12:29:338,29,0
A1	81137373	.	G	T	336.01	PASS	AC=2;AF=1.00;AN=2;BaseQRankSum=1.65;DP=10;ExcessHet=3.0103;FS=0.000;MLEAC=2;MLEAF=1.00;MQ=57.76;MQRankSum=-1.260e-01;QD=33.60;ReadPosRankSum=1.04;SOR=0.525	GT:AD:DP:GQ:PL	1/1:1,9:10:20:350,20,0
A1	81490836	.	A	G	802.06	PASS	AC=2;AF=1.00;AN=2;DP=19;ExcessHet=3.0103;FS=0.000;MLEAC=2;MLEAF=1.00;MQ=60.00;QD=33.68;SOR=0.793	GT:AD:DP:GQ:PL	1/1:0,19:19:57:816,57,0
A1	81612832	.	T	A	371.05	PASS	AC=2;AF=1.00;AN=2;DP=9;ExcessHet=3.0103;FS=0.000;MLEAC=2;MLEAF=1.00;MQ=59.47;QD=29.58;SOR=2.093	GT:AD:DP:GQ:PL	1/1:0,9:9:27:385,27,0
A1	82401638	.	T	C	1086.06	PASS	AC=2;AF=1.00;AN=2;DP=29;ExcessHet=3.0103;FS=0.000;MLEAC=2;MLEAF=1.00;MQ=52.21;QD=34.29;SOR=0.997	GT:AD:DP:GQ:PL	1/1:0,28:28:84:1100,84,0
A1	83377061	.	C	T	503.48	PASS	AC=2;AF=1.00;AN=2;BaseQRankSum=-1.180e-01;DP=17;ExcessHet=3.0103;FS=0.000;MLEAC=1;MLEAF=0.500;MQ=53.73;MQRankSum=-1.081e+00;QD=33.57;ReadPosRankSum=-1.043e+00;SOR=0.527	GT:AD:DP:GQ:PL	1/1:1,14:15:3:513,3,0
A1	83568564	.	T	C	512.32	PASS	AC=2;AF=1.00;AN=2;BaseQRankSum=0.703;DP=20;ExcessHet=3.0103;FS=7.225;MLEAC=1;MLEAF=0.500;MQ=60.00;MQRankSum=0.00;QD=25.62;ReadPosRankSum=-3.790e-01;SOR=0.859	GT:AD:DP:GQ:PL	1/1:2,18:20:6:524,6,0
A1	83922619	.	T	C	825.06	PASS	AC=2;AF=1.00;AN=2;DP=22;ExcessHet=3.0103;FS=0.000;MLEAC=2;MLEAF=1.00;MQ=50.86;QD=30.96;SOR=2.531	GT:AD:DP:GQ:PL	1/1:0,20:20:60:839,60,0
A1	84829307	.	A	G	290.02	PASS	AC=2;AF=1.00;AN=2;DP=9;ExcessHet=3.0103;FS=0.000;MLEAC=2;MLEAF=1.00;MQ=60.00;QD=30.12;SOR=1.863	GT:AD:DP:GQ:PL	1/1:0,7:8:21:304,21,0
A1	86279077	.	A	G	230.97	PASS	AC=2;AF=1.00;AN=2;DP=7;ExcessHet=3.0103;FS=0.000;MLEAC=2;MLEAF=1.00;MQ=60.00;QD=29.14;SOR=0.941	GT:AD:DP:GQ:PL	1/1:0,6:7:18:245,18,0
A1	86279112	.	A	G	329.04	PASS	AC=2;AF=1.00;AN=2;DP=8;ExcessHet=3.0103;FS=0.000;MLEAC=2;MLEAF=1.00;MQ=60.00;QD=31.66;SOR=0.693	GT:AD:DP:GQ:PL	1/1:0,8:8:24:343,24,0
A1	86515305	.	G	A	245.97	PASS	AC=2;AF=1.00;AN=2;DP=6;ExcessHet=3.0103;FS=0.000;MLEAC=2;MLEAF=1.00;MQ=40.00;QD=32.84;SOR=3.912	GT:AD:DP:GQ:PL	1/1:0,6:6:18:260,18,0
A1	86654176	.	T	C	380.06	PASS	AC=2;AF=1.00;AN=2;DP=11;ExcessHet=3.0103;FS=0.000;MLEAC=2;MLEAF=1.00;MQ=60.00;QD=34.55;SOR=1.802	GT:AD:DP:GQ:PL	1/1:0,11:11:32:394,32,0
A1	86984947	.	G	T	207.01	PASS	AC=2;AF=1.00;AN=2;DP=8;ExcessHet=3.0103;FS=0.000;MLEAC=2;MLEAF=1.00;MQ=60.00;QD=29.57;SOR=1.609	GT:AD:DP:GQ:PL	1/1:0,7:7:20:221,20,0
A1	87506461	.	T	C	374.05	PASS	AC=2;AF=1.00;AN=2;DP=13;ExcessHet=3.0103;FS=0.000;MLEAC=2;MLEAF=1.00;MQ=59.85;QD=27.35;SOR=1.609	GT:AD:DP:GQ:PL	1/1:0,9:10:27:388,27,0
A1	88297953	.	A	G	255.97	PASS	AC=2;AF=1.00;AN=2;DP=7;ExcessHet=3.0103;FS=0.000;MLEAC=2;MLEAF=1.00;MQ=57.57;QD=30.00;SOR=0.693	GT:AD:DP:GQ:PGT:PID:PL:PS	1|1:0,6:6:18:1|1:88297953_A_G:270,18,0:88297953
A1	88966248	.	T	A	298.04	PASS	AC=2;AF=1.00;AN=2;DP=8;ExcessHet=3.0103;FS=0.000;MLEAC=2;MLEAF=1.00;MQ=55.34;QD=29.92;SOR=1.179	GT:AD:DP:GQ:PL	1/1:0,8:8:24:312,24,0
A1	89188833	.	A	G	255.97	PASS	AC=2;AF=1.00;AN=2;DP=17;ExcessHet=3.0103;FS=0.000;MLEAC=2;MLEAF=1.00;MQ=55.72;QD=31.18;SOR=1.609	GT:AD:DP:GQ:PL	1/1:0,6:16:18:270,18,0
A1	89749207	.	G	A	209.7	PASS	AC=2;AF=1.00;AN=2;BaseQRankSum=2.10;DP=9;ExcessHet=3.0103;FS=0.000;MLEAC=1;MLEAF=0.500;MQ=60.00;MQRankSum=0.00;QD=26.21;ReadPosRankSum=-3.190e-01;SOR=0.693	GT:AD:DP:GQ:PL	1/1:2,6:8:4:220,4,0
A1	89929806	.	C	T	175.96	PASS	AC=2;AF=1.00;AN=2;DP=5;ExcessHet=3.0103;FS=0.000;MLEAC=2;MLEAF=1.00;MQ=51.71;QD=32.33;SOR=1.022	GT:AD:DP:GQ:PGT:PID:PL:PS	1|1:0,5:5:15:1|1:89929806_C_T:190,15,0:89929806
A1	89929814	.	C	T	207.96	PASS	AC=2;AF=1.00;AN=2;DP=5;ExcessHet=3.0103;FS=0.000;MLEAC=2;MLEAF=1.00;MQ=48.17;QD=30.77;SOR=1.022	GT:AD:DP:GQ:PGT:PID:PL:PS	1|1:0,5:5:15:1|1:89929806_C_T:222,15,0:89929806
A1	89943212	.	T	C	231.97	PASS	AC=2;AF=1.00;AN=2;DP=8;ExcessHet=3.0103;FS=0.000;MLEAC=2;MLEAF=1.00;MQ=57.19;QD=28.48;SOR=2.303	GT:AD:DP:GQ:PL	1/1:0,6:6:18:246,18,0
A1	90039400	.	A	G	188.96	PASS	AC=2;AF=1.00;AN=2;DP=5;ExcessHet=3.0103;FS=0.000;MLEAC=2;MLEAF=1.00;MQ=59.80;QD=29.79;SOR=1.022	GT:AD:DP:GQ:PL	1/1:0,5:5:15:203,15,0
A1	90764054	.	C	A	481.06	PASS	AC=2;AF=1.00;AN=2;DP=13;ExcessHet=3.0103;FS=0.000;MLEAC=2;MLEAF=1.00;MQ=59.04;QD=31.69;SOR=0.836	GT:AD:DP:GQ:PGT:PID:PL:PS	1|1:0,11:13:33:1|1:90763927_A_G:495,33,0:90763927
A1	92020953	.	G	A	197.96	PASS	AC=2;AF=1.00;AN=2;DP=5;ExcessHet=3.0103;FS=0.000;MLEAC=2;MLEAF=1.00;MQ=60.00;QD=32.86;SOR=1.022	GT:AD:DP:GQ:PGT:PID:PL:PS	1|1:0,5:5:15:1|1:92020953_G_A:212,15,0:92020953
A1	92125523	.	C	T	436.06	PASS	AC=2;AF=1.00;AN=2;DP=10;ExcessHet=3.0103;FS=0.000;MLEAC=2;MLEAF=1.00;MQ=60.00;QD=33.06;SOR=1.085	GT:AD:DP:GQ:PGT:PID:PL:PS	1|1:0,10:10:30:1|1:92125501_G_A:450,30,0:92125501
A1	93041042	.	G	C	596.06	PASS	AC=2;AF=1.00;AN=2;DP=14;ExcessHet=3.0103;FS=0.000;MLEAC=2;MLEAF=1.00;MQ=40.46;QD=27.43;SOR=3.912	GT:AD:DP:GQ:PGT:PID:PL:PS	1|1:0,14:14:42:1|1:93041042_G_C:610,42,0:93041042
A1	93041048	.	T	C	703.06	PASS	AC=2;AF=1.00;AN=2;DP=17;ExcessHet=3.0103;FS=0.000;MLEAC=2;MLEAF=1.00;MQ=43.78;QD=35.17;SOR=3.383	GT:AD:DP:GQ:PGT:PID:PL:PS	1|1:0,17:17:51:1|1:93041042_G_C:717,51,0:93041042
A1	93728817	.	T	C	1157.48	PASS	AC=2;AF=1.00;AN=2;BaseQRankSum=-1.327e+00;DP=32;ExcessHet=3.0103;FS=11.112;MLEAC=1;MLEAF=0.500;MQ=59.33;MQRankSum=-2.830e-01;QD=27.98;ReadPosRankSum=0.362;SOR=2.125	GT:AD:DP:GQ:PL	1/1:2,28:31:3:1167,3,0
A1	93766350	.	T	C	331.98	PASS	AC=2;AF=1.00;AN=2;BaseQRankSum=1.28;DP=12;ExcessHet=3.0103;FS=0.000;MLEAC=1;MLEAF=0.500;MQ=60.00;MQRankSum=0.00;QD=33.20;ReadPosRankSum=0.126;SOR=0.569	GT:AD:DP:GQ:PL	1/1:1,9:10:5:343,5,0
A1	94617592	.	A	G	438.14	PASS	AC=2;AF=1.00;AN=2;BaseQRankSum=1.96;DP=13;ExcessHet=3.0103;FS=5.119;MLEAC=2;MLEAF=1.00;MQ=60.00;MQRankSum=0.00;QD=27.03;ReadPosRankSum=0.875;SOR=1.872	GT:AD:DP:GQ:PL	1/1:1,11:13:12:452,12,0
A1	94663615	.	C	T	78.32	PASS	AC=2;AF=1.00;AN=2;DP=5;ExcessHet=3.0103;FS=0.000;MLEAC=1;MLEAF=0.500;MQ=60.00;QD=29.03;SOR=1.022	GT:AD:DP:GQ:PGT:PID:PL:PS	1|1:0,2:5:6:1|1:94663615_C_T:90,6,0:94663615
A1	94955320	.	C	G	186.97	PASS	AC=2;AF=1.00;AN=2;DP=6;ExcessHet=3.0103;FS=0.000;MLEAC=2;MLEAF=1.00;MQ=57.15;QD=31.16;SOR=0.693	GT:AD:DP:GQ:PL	1/1:0,6:6:18:201,18,0
A1	95066547	.	A	G	330.04	PASS	AC=2;AF=1.00;AN=2;DP=8;ExcessHet=3.0103;FS=0.000;MLEAC=2;MLEAF=1.00;MQ=58.11;QD=29.38;SOR=1.863	GT:AD:DP:GQ:PGT:PID:PL:PS	1|1:0,8:8:24:1|1:95066547_A_G:344,24,0:95066547
A1	95819978	.	G	A	886.02	PASS	AC=2;AF=1.00;AN=2;BaseQRankSum=-5.040e-01;DP=22;ExcessHet=3.0103;FS=0.000;MLEAC=2;MLEAF=1.00;MQ=40.02;MQRankSum=-3.159e+00;QD=30.73;ReadPosRankSum=0.710;SOR=4.804	GT:AD:DP:GQ:PGT:PID:PL:PS	1|1:1,21:22:21:1|1:95819978_G_A:900,21,0:95819978
A1	95819996	.	G	C	886.02	PASS	AC=2;AF=1.00;AN=2;BaseQRankSum=-3.540e-01;DP=22;ExcessHet=3.0103;FS=0.000;MLEAC=2;MLEAF=1.00;MQ=40.02;MQRankSum=-3.159e+00;QD=27.38;ReadPosRankSum=-7.900e-02;SOR=4.804	GT:AD:DP:GQ:PGT:PID:PL:PS	1|1:1,21:22:21:1|1:95819978_G_A:900,21,0:95819978
A1	96610201	.	A	G	6236.04	SnpCluster	AC=2;AF=1.00;AN=2;BaseQRankSum=-8.340e-01;DP=178;ExcessHet=3.0103;FS=2.681;MLEAC=2;MLEAF=1.00;MQ=44.08;MQRankSum=-4.394e+00;QD=25.94;ReadPosRankSum=-1.409e+00;SOR=1.221	GT:AD:DP:GQ:PGT:PID:PL:PS	1|1:13,156:177:24:1|1:96610199_A_G:6250,24,0:96610199
A1	96622365	.	G	C	113.14	PASS	AC=2;AF=1.00;AN=2;DP=5;ExcessHet=3.0103;FS=0.000;MLEAC=2;MLEAF=1.00;MQ=32.47;QD=28.29;SOR=3.258	GT:AD:DP:GQ:PL	1/1:0,4:4:12:127,12,0
A1	97189210	.	T	C	227.97	PASS	AC=2;AF=1.00;AN=2;DP=7;ExcessHet=3.0103;FS=0.000;MLEAC=2;MLEAF=1.00;MQ=60.00;QD=29.64;SOR=0.941	GT:AD:DP:GQ:PL	1/1:0,6:7:18:242,18,0
A1	97194501	.	G	A	70.32	PASS	AC=2;AF=1.00;AN=2;DP=7;ExcessHet=3.0103;FS=0.000;MLEAC=1;MLEAF=0.500;MQ=54.96;QD=32.18;SOR=1.981	GT:AD:DP:GQ:PL	1/1:0,2:5:6:82,6,0
A1	97253142	.	C	T	182.96	PASS	AC=2;AF=1.00;AN=2;DP=6;ExcessHet=3.0103;FS=0.000;MLEAC=2;MLEAF=1.00;MQ=60.00;QD=34.64;SOR=1.329	GT:AD:DP:GQ:PGT:PID:PL:PS	1|1:0,5:6:15:1|1:97253124_A_G:197,15,0:97253124
A1	97849395	.	A	G	593.53	PASS	AC=2;AF=1.00;AN=2;BaseQRankSum=0.623;DP=17;ExcessHet=3.0103;FS=5.315;MLEAC=1;MLEAF=0.500;MQ=51.94;MQRankSum=-1.141e+00;QD=34.91;ReadPosRankSum=0.307;SOR=1.947	GT:AD:DP:GQ:PL	1/1:1,16:17:10:607,10,0
A1	97933623	.	G	A	201.97	PASS	AC=2;AF=1.00;AN=2;DP=7;ExcessHet=3.0103;FS=0.000;MLEAC=2;MLEAF=1.00;MQ=60.00;QD=33.66;SOR=2.584	GT:AD:DP:GQ:PL	1/1:0,6:7:18:216,18,0
A1	98187436	.	A	G	575.06	PASS	AC=2;AF=1.00;AN=2;BaseQRankSum=2.00;DP=16;ExcessHet=3.0103;FS=7.270;MLEAC=2;MLEAF=1.00;MQ=58.16;MQRankSum=-1.890e-01;QD=32.80;ReadPosRankSum=1.30;SOR=3.092	GT:AD:DP:GQ:PGT:PID:PL:PS	1|1:1,14:16:35:1|1:98187420_C_G:589,35,0:98187420
A1	98524844	.	A	G	945.06	PASS	AC=2;AF=1.00;AN=2;BaseQRankSum=1.66;DP=24;ExcessHet=3.0103;FS=0.000;MLEAC=2;MLEAF=1.00;MQ=53.42;MQRankSum=-7.890e-01;QD=31.19;ReadPosRankSum=-1.358e+00;SOR=0.353	GT:AD:DP:GQ:PL	1/1:1,23:24:46:959,46,0
A1	98777523	.	G	A	247.97	PASS	AC=2;AF=1.00;AN=2;DP=6;ExcessHet=3.0103;FS=0.000;MLEAC=2;MLEAF=1.00;MQ=60.00;QD=31.55;SOR=3.912	GT:AD:DP:GQ:PGT:PID:PL:PS	1|1:0,6:6:18:1|1:98777502_A_G:262,18,0:98777502
A1	98895653	.	C	T	231262	PASS	AC=2;AF=1.00;AN=2;BaseQRankSum=-2.660e+00;DP=5886;ExcessHet=3.0103;FS=0.000;MLEAC=2;MLEAF=1.00;MQ=55.82;MQRankSum=-3.257e+00;QD=34.28;ReadPosRankSum=-1.800e-02;SOR=1.760	GT:AD:DP:GQ:PL	1/1:18,5339:5871:99:231276,15291,0
A1	98895709	.	G	C	267622	PASS	AC=2;AF=1.00;AN=2;BaseQRankSum=1.86;DP=6859;ExcessHet=3.0103;FS=0.000;MLEAC=2;MLEAF=1.00;MQ=56.82;MQRankSum=-3.751e+00;QD=24.26;ReadPosRankSum=2.66;SOR=1.253	GT:AD:DP:GQ:PL	1/1:30,6146:6661:99:267636,17950,0
A1	98895793	.	C	G	267611	PASS	AC=2;AF=1.00;AN=2;BaseQRankSum=-1.066e+00;DP=7156;ExcessHet=3.0103;FS=0.000;MLEAC=2;MLEAF=1.00;MQ=59.20;MQRankSum=-1.383e+00;QD=26.84;ReadPosRankSum=-9.620e-01;SOR=0.187	GT:AD:DP:GQ:PGT:PID:PL:PS	1|1:18,5970:7153:99:1|1:98895793_C_G:267625,17251,0:98895793
A1	98895818	.	T	C	249289	PASS	AC=2;AF=1.00;AN=2;BaseQRankSum=0.755;DP=7169;ExcessHet=3.0103;FS=0.000;MLEAC=2;MLEAF=1.00;MQ=59.68;MQRankSum=-8.670e-01;QD=28.74;ReadPosRankSum=-1.750e-01;SOR=0.154	GT:AD:DP:GQ:PGT:PID:PL:PS	1|1:19,5593:6939:99:1|1:98895793_C_G:249303,16071,0:98895793
A1	98895848	.	A	G	239748	PASS	AC=2;AF=1.00;AN=2;BaseQRankSum=3.81;DP=7213;ExcessHet=3.0103;FS=0.000;MLEAC=2;MLEAF=1.00;MQ=59.64;MQRankSum=-1.767e+00;QD=31.86;ReadPosRankSum=1.21;SOR=0.080	GT:AD:DP:GQ:PL	1/1:30,5513:7016:99:239762,15802,0
A1	98895865	.	A	G	228457	PASS	AC=2;AF=1.00;AN=2;BaseQRankSum=2.90;DP=7224;ExcessHet=3.0103;FS=0.000;MLEAC=2;MLEAF=1.00;MQ=59.57;MQRankSum=-8.250e-01;QD=28.61;ReadPosRankSum=0.060;SOR=0.737	GT:AD:DP:GQ:PL	1/1:20,5460:7100:99:228471,15716,0
A1	99266834	.	A	G	210.96	PASS	AC=2;AF=1.00;AN=2;DP=6;ExcessHet=3.0103;FS=0.000;MLEAC=2;MLEAF=1.00;MQ=59.04;QD=32.75;SOR=0.693	GT:AD:DP:GQ:PGT:PID:PL:PS	1|1:0,5:6:15:1|1:99266809_G_C:225,15,0:99266809
A1	99266850	.	C	T	210.96	PASS	AC=2;AF=1.00;AN=2;DP=6;ExcessHet=3.0103;FS=0.000;MLEAC=2;MLEAF=1.00;MQ=59.04;QD=29.93;SOR=0.693	GT:AD:DP:GQ:PGT:PID:PL:PS	1|1:0,5:6:15:1|1:99266809_G_C:225,15,0:99266809
A1	100332092	.	G	T	465.32	PASS	AC=2;AF=1.00;AN=2;BaseQRankSum=1.89;DP=14;ExcessHet=3.0103;FS=0.000;MLEAC=1;MLEAF=0.500;MQ=42.35;MQRankSum=-2.337e+00;QD=33.38;ReadPosRankSum=0.402;SOR=0.368	GT:AD:DP:GQ:PL	1/1:1,12:13:6:477,6,0
A1	100409972	.	A	G	551.04	PASS	AC=2;AF=1.00;AN=2;BaseQRankSum=2.73;DP=15;ExcessHet=3.0103;FS=0.000;MLEAC=2;MLEAF=1.00;MQ=58.16;MQRankSum=-6.070e-01;QD=30.60;ReadPosRankSum=1.02;SOR=0.836	GT:AD:DP:GQ:PL	1/1:2,13:15:25:565,25,0
A1	100458268	.	T	C	520.06	PASS	AC=2;AF=1.00;AN=2;DP=13;ExcessHet=3.0103;FS=0.000;MLEAC=2;MLEAF=1.00;MQ=55.13;QD=26.97;SOR=2.833	GT:AD:DP:GQ:PL	1/1:0,13:13:39:534,39,0
A1	101574810	.	C	T	746.06	PASS	AC=2;AF=1.00;AN=2;DP=20;ExcessHet=3.0103;FS=0.000;MLEAC=2;MLEAF=1.00;MQ=59.85;QD=30.77;SOR=1.721	GT:AD:DP:GQ:PL	1/1:0,20:20:60:760,60,0
A1	101945689	.	G	A	212.97	PASS	AC=2;AF=1.00;AN=2;DP=7;ExcessHet=3.0103;FS=0.000;MLEAC=2;MLEAF=1.00;MQ=60.00;QD=20.43;SOR=0.941	GT:AD:DP:GQ:PL	1/1:0,6:7:18:227,18,0
A1	103401086	.	A	G	346.04	PASS	AC=2;AF=1.00;AN=2;DP=8;ExcessHet=3.0103;FS=0.000;MLEAC=2;MLEAF=1.00;MQ=46.16;QD=26.15;SOR=1.179	GT:AD:DP:GQ:PGT:PID:PL:PS	1|1:0,8:8:24:1|1:103401086_A_G:360,24,0:103401086
A1	103401093	.	G	A	391.05	PASS	AC=2;AF=1.00;AN=2;DP=9;ExcessHet=3.0103;FS=0.000;MLEAC=2;MLEAF=1.00;MQ=47.35;QD=28.37;SOR=0.892	GT:AD:DP:GQ:PGT:PID:PL:PS	1|1:0,9:9:27:1|1:103401086_A_G:405,27,0:103401086
A1	104020792	.	A	G	162.14	PASS	AC=2;AF=1.00;AN=2;DP=5;ExcessHet=3.0103;FS=0.000;MLEAC=2;MLEAF=1.00;MQ=56.71;QD=32.27;SOR=1.022	GT:AD:DP:GQ:PL	1/1:0,4:5:12:176,12,0
A1	104523670	.	A	T	208.97	PASS	AC=2;AF=1.00;AN=2;DP=7;ExcessHet=3.0103;FS=0.000;MLEAC=2;MLEAF=1.00;MQ=59.72;QD=34.83;SOR=1.329	GT:AD:DP:GQ:PL	1/1:0,6:6:18:223,18,0
A1	105860689	.	G	A	255.97	PASS	AC=2;AF=1.00;AN=2;DP=7;ExcessHet=3.0103;FS=0.000;MLEAC=2;MLEAF=1.00;MQ=48.43;QD=32.29;SOR=1.329	GT:AD:DP:GQ:PGT:PID:PL:PS	1|1:0,6:6:18:1|1:105860670_ACCCCCCCCC_A:270,18,0:105860670
A1	107405568	.	C	T	331.05	PASS	AC=2;AF=1.00;AN=2;DP=10;ExcessHet=3.0103;FS=0.000;MLEAC=2;MLEAF=1.00;MQ=60.00;QD=33.90;SOR=1.402	GT:AD:DP:GQ:PL	1/1:0,9:9:27:345,27,0
A1	107462158	.	C	T	314.7	PASS	AC=2;AF=1.00;AN=2;BaseQRankSum=1.43;DP=11;ExcessHet=3.0103;FS=0.000;MLEAC=1;MLEAF=0.500;MQ=60.00;MQRankSum=0.00;QD=28.61;ReadPosRankSum=-6.320e-01;SOR=0.399	GT:AD:DP:GQ:PL	1/1:1,10:11:4:325,4,0
A1	107949749	.	T	C	209.96	PASS	AC=2;AF=1.00;AN=2;DP=5;ExcessHet=3.0103;FS=0.000;MLEAC=2;MLEAF=1.00;MQ=54.22;QD=32.35;SOR=1.981	GT:AD:DP:GQ:PGT:PID:PL:PS	1|1:0,5:5:15:1|1:107949749_T_C:224,15,0:107949749
A1	108407348	.	A	G	337.05	PASS	AC=2;AF=1.00;AN=2;DP=9;ExcessHet=3.0103;FS=0.000;MLEAC=2;MLEAF=1.00;MQ=60.00;QD=32.30;SOR=2.093	GT:AD:DP:GQ:PL	1/1:0,9:9:27:351,27,0
A1	110191193	.	T	G	199.96	PASS	AC=2;AF=1.00;AN=2;DP=6;ExcessHet=3.0103;FS=0.000;MLEAC=2;MLEAF=1.00;MQ=56.82;QD=27.85;SOR=0.693	GT:AD:DP:GQ:PGT:PID:PL:PS	1|1:0,5:6:15:1|1:110191193_T_G:214,15,0:110191193
A1	110191200	.	C	T	199.96	PASS	AC=2;AF=1.00;AN=2;DP=6;ExcessHet=3.0103;FS=0.000;MLEAC=2;MLEAF=1.00;MQ=56.82;QD=32.42;SOR=0.693	GT:AD:DP:GQ:PGT:PID:PL:PS	1|1:0,5:6:15:1|1:110191193_T_G:214,15,0:110191193
A1	111130829	.	T	A	419.06	PASS	AC=2;AF=1.00;AN=2;DP=10;ExcessHet=3.0103;FS=0.000;MLEAC=2;MLEAF=1.00;MQ=60.00;QD=31.24;SOR=1.609	GT:AD:DP:GQ:PGT:PID:PL:PS	1|1:0,10:10:30:1|1:111130829_T_A:433,30,0:111130829
A1	111134554	.	C	A	939.06	PASS	AC=2;AF=1.00;AN=2;DP=26;ExcessHet=3.0103;FS=0.000;MLEAC=2;MLEAF=1.00;MQ=60.00;QD=29.92;SOR=1.893	GT:AD:DP:GQ:PL	1/1:0,23:25:69:953,69,0
A1	112484620	.	G	A	481.06	PASS	AC=2;AF=1.00;AN=2;DP=12;ExcessHet=3.0103;FS=0.000;MLEAC=2;MLEAF=1.00;MQ=60.00;QD=29.70;SOR=1.981	GT:AD:DP:GQ:PGT:PID:PL:PS	1|1:0,11:12:33:1|1:112484545_T_C:495,33,0:112484545
A1	112484624	.	A	G	481.06	PASS	AC=2;AF=1.00;AN=2;DP=12;ExcessHet=3.0103;FS=0.000;MLEAC=2;MLEAF=1.00;MQ=60.00;QD=31.54;SOR=1.981	GT:AD:DP:GQ:PGT:PID:PL:PS	1|1:0,11:12:33:1|1:112484545_T_C:495,33,0:112484545
A1	113454804	.	T	C	754.04	PASS	AC=2;AF=1.00;AN=2;BaseQRankSum=1.52;DP=24;ExcessHet=3.0103;FS=0.000;MLEAC=2;MLEAF=1.00;MQ=60.00;MQRankSum=0.00;QD=34.27;ReadPosRankSum=-2.248e+00;SOR=0.874	GT:AD:DP:GQ:PL	1/1:2,20:24:13:768,13,0
A1	113573083	.	A	G	29261.1	PASS	AC=2;AF=1.00;AN=2;BaseQRankSum=1.37;DP=761;ExcessHet=3.0103;FS=37.634;MLEAC=2;MLEAF=1.00;MQ=39.97;MQRankSum=-1.209e+01;QD=27.37;ReadPosRankSum=3.00;SOR=8.206	GT:AD:DP:GQ:PL	1/1:33,720:755:99:29275,1023,0
A1	113573192	.	T	C	11171.1	PASS	AC=2;AF=1.00;AN=2;BaseQRankSum=1.15;DP=324;ExcessHet=3.0103;FS=86.483;MLEAC=2;MLEAF=1.00;MQ=40.63;MQRankSum=-8.144e+00;QD=29.23;ReadPosRankSum=-7.800e-01;SOR=7.566	GT:AD:DP:GQ:PL	1/1:19,290:313:99:11185,192,0
A1	113573266	.	C	T	30496.1	PASS	AC=2;AF=1.00;AN=2;BaseQRankSum=-1.305e+00;DP=801;ExcessHet=3.0103;FS=25.881;MLEAC=2;MLEAF=1.00;MQ=41.29;MQRankSum=-7.177e+00;QD=30.60;ReadPosRankSum=-7.830e-01;SOR=5.577	GT:AD:DP:GQ:PL	1/1:21,771:795:99:30510,1586,0
A1	113726524	.	T	C	361.17	SnpCluster	AC=2;AF=1.00;AN=2;BaseQRankSum=1.03;DP=14;ExcessHet=3.0103;FS=3.358;MLEAC=1;MLEAF=0.500;MQ=59.25;MQRankSum=-2.120e-01;QD=32.83;ReadPosRankSum=-1.069e+00;SOR=0.707	GT:AD:DP:GQ:PL	1/1:1,10:13:1:369,1,0
A1	114541134	.	G	A	505.06	PASS	AC=2;AF=1.00;AN=2;DP=14;ExcessHet=3.0103;FS=0.000;MLEAC=2;MLEAF=1.00;MQ=60.00;QD=29.88;SOR=0.693	GT:AD:DP:GQ:PGT:PID:PL:PS	1|1:0,12:12:36:1|1:114541118_CGGGGGGG_C:519,36,0:114541118
A1	114702341	.	T	C	1722.06	PASS	AC=2;AF=1.00;AN=2;BaseQRankSum=-6.530e-01;DP=46;ExcessHet=3.0103;FS=3.647;MLEAC=2;MLEAF=1.00;MQ=57.73;MQRankSum=-6.540e-01;QD=30.37;ReadPosRankSum=0.433;SOR=0.753	GT:AD:DP:GQ:PL	1/1:1,43:44:89:1736,89,0
A1	115394092	.	T	C	346.04	SnpCluster	AC=2;AF=1.00;AN=2;DP=8;ExcessHet=3.0103;FS=0.000;MLEAC=2;MLEAF=1.00;MQ=56.38;QD=31.18;SOR=2.833	GT:AD:DP:GQ:PGT:PID:PL:PS	1|1:0,8:8:24:1|1:115394076_G_A:360,24,0:115394076
A1	115394098	.	C	T	346.04	SnpCluster	AC=2;AF=1.00;AN=2;DP=8;ExcessHet=3.0103;FS=0.000;MLEAC=2;MLEAF=1.00;MQ=56.38;QD=25.41;SOR=2.833	GT:AD:DP:GQ:PGT:PID:PL:PS	1|1:0,8:8:24:1|1:115394076_G_A:360,24,0:115394076
A1	115394101	.	G	T	301.02	SnpCluster	AC=2;AF=1.00;AN=2;DP=7;ExcessHet=3.0103;FS=0.000;MLEAC=2;MLEAF=1.00;MQ=55.85;QD=29.32;SOR=2.584	GT:AD:DP:GQ:PGT:PID:PL:PS	1|1:0,7:7:21:1|1:115394076_G_A:315,21,0:115394076
A1	115394104	.	C	A	301.02	SnpCluster	AC=2;AF=1.00;AN=2;DP=7;ExcessHet=3.0103;FS=0.000;MLEAC=2;MLEAF=1.00;MQ=55.85;QD=27.50;SOR=2.584	GT:AD:DP:GQ:PGT:PID:PL:PS	1|1:0,7:7:21:1|1:115394076_G_A:315,21,0:115394076
A1	116218585	.	G	T	189.96	SnpCluster	AC=2;AF=1.00;AN=2;DP=6;ExcessHet=3.0103;FS=0.000;MLEAC=2;MLEAF=1.00;MQ=41.69;QD=29.66;SOR=1.981	GT:AD:DP:GQ:PL	1/1:0,5:5:15:204,15,0
A1	116341903	.	A	G	2217.06	PASS	AC=2;AF=1.00;AN=2;DP=57;ExcessHet=3.0103;FS=0.000;MLEAC=2;MLEAF=1.00;MQ=60.00;QD=34.08;SOR=0.884	GT:AD:DP:GQ:PL	1/1:0,55:55:99:2231,165,0
A1	116586109	.	T	A	107.84	PASS	AC=2;AF=1.00;AN=2;DP=7;ExcessHet=3.0103;FS=0.000;MLEAC=1;MLEAF=0.500;MQ=45.10;QD=26.34;SOR=2.584	GT:AD:DP:GQ:PL	1/1:0,3:7:9:121,9,0
A1	117794829	.	G	T	301.02	PASS	AC=2;AF=1.00;AN=2;DP=7;ExcessHet=3.0103;FS=0.000;MLEAC=2;MLEAF=1.00;MQ=60.00;QD=26.43;SOR=0.941	GT:AD:DP:GQ:PGT:PID:PL:PS	1|1:0,7:7:21:1|1:117794797_C_A:315,21,0:117794797
A1	117989051	.	T	C	172.17	PASS	AC=2;AF=1.00;AN=2;BaseQRankSum=1.98;DP=7;ExcessHet=3.0103;FS=0.000;MLEAC=1;MLEAF=0.500;MQ=55.80;MQRankSum=-1.068e+00;QD=24.60;ReadPosRankSum=0.00;SOR=0.180	GT:AD:DP:GQ:PL	1/1:2,5:7:1:180,1,0
A1	118647081	.	G	A	205.32	PASS	AC=2;AF=1.00;AN=2;BaseQRankSum=0.00;DP=11;ExcessHet=3.0103;FS=0.000;MLEAC=1;MLEAF=0.500;MQ=60.00;MQRankSum=0.00;QD=18.67;ReadPosRankSum=1.27;SOR=0.223	GT:AD:DP:GQ:PL	1/1:1,10:11:6:217,6,0
A1	118667288	.	T	C	804.03	PASS	AC=2;AF=1.00;AN=2;BaseQRankSum=0.191;DP=24;ExcessHet=3.0103;FS=0.000;MLEAC=2;MLEAF=1.00;MQ=60.00;MQRankSum=0.00;QD=33.78;ReadPosRankSum=0.158;SOR=0.352	GT:AD:DP:GQ:PL	1/1:1,21:22:22:818,22,0
A1	118976880	.	C	T	329.04	PASS	AC=2;AF=1.00;AN=2;DP=8;ExcessHet=3.0103;FS=0.000;MLEAC=2;MLEAF=1.00;MQ=60.00;QD=29.26;SOR=1.179	GT:AD:DP:GQ:PL	1/1:0,8:8:24:343,24,0
A1	119135524	.	T	C	488.7	PASS	AC=2;AF=1.00;AN=2;BaseQRankSum=-7.830e-01;DP=16;ExcessHet=3.0103;FS=5.051;MLEAC=1;MLEAF=0.500;MQ=58.16;MQRankSum=-1.890e-01;QD=30.54;ReadPosRankSum=0.651;SOR=1.793	GT:AD:DP:GQ:PL	1/1:1,15:16:4:499,4,0
A1	119338756	.	T	C	1642.06	PASS	AC=2;AF=1.00;AN=2;BaseQRankSum=-1.847e+00;DP=43;ExcessHet=3.0103;FS=3.324;MLEAC=2;MLEAF=1.00;MQ=50.00;MQRankSum=-2.110e-01;QD=32.63;ReadPosRankSum=-6.860e-01;SOR=0.525	GT:AD:DP:GQ:PL	1/1:1,42:43:85:1656,85,0
A1	119490574	.	T	C	249.97	PASS	AC=2;AF=1.00;AN=2;DP=6;ExcessHet=3.0103;FS=0.000;MLEAC=2;MLEAF=1.00;MQ=60.00;QD=30.41;SOR=1.329	GT:AD:DP:GQ:PL	1/1:0,6:6:18:264,18,0
A1	119762222	.	A	G	198.96	PASS	AC=2;AF=1.00;AN=2;DP=7;ExcessHet=3.0103;FS=0.000;MLEAC=2;MLEAF=1.00;MQ=59.18;QD=31.06;SOR=1.022	GT:AD:DP:GQ:PGT:PID:PL:PS	1|1:0,5:5:15:1|1:119762222_A_G:213,15,0:119762222
A1	119762229	.	C	T	198.96	PASS	AC=2;AF=1.00;AN=2;DP=5;ExcessHet=3.0103;FS=0.000;MLEAC=2;MLEAF=1.00;MQ=60.00;QD=32.83;SOR=1.022	GT:AD:DP:GQ:PGT:PID:PL:PS	1|1:0,5:5:15:1|1:119762222_A_G:213,15,0:119762222
A1	119924365	.	T	C	112.31	PASS	AC=2;AF=1.00;AN=2;BaseQRankSum=1.15;DP=5;ExcessHet=3.0103;FS=0.000;MLEAC=1;MLEAF=0.500;MQ=51.82;MQRankSum=-1.150e+00;QD=28.08;ReadPosRankSum=0.319;SOR=0.446	GT:AD:DP:GQ:PL	1/1:1,3:4:2:121,2,0
A1	120635886	.	T	C	235.97	PASS	AC=2;AF=1.00;AN=2;DP=6;ExcessHet=3.0103;FS=0.000;MLEAC=2;MLEAF=1.00;MQ=46.83;QD=29.53;SOR=3.912	GT:AD:DP:GQ:PL	1/1:0,6:6:18:250,18,0
A1	120864760	.	G	C	85.84	PASS	AC=2;AF=1.00;AN=2;DP=5;ExcessHet=3.0103;FS=0.000;MLEAC=1;MLEAF=0.500;MQ=60.00;QD=28.61;SOR=1.022	GT:AD:DP:GQ:PL	1/1:0,3:5:9:99,9,0
A1	121935707	.	A	G	45967.1	PASS	AC=2;AF=1.00;AN=2;BaseQRankSum=2.56;DP=1795;ExcessHet=3.0103;FS=0.000;MLEAC=2;MLEAF=1.00;MQ=60.00;MQRankSum=-1.130e-01;QD=34.09;ReadPosRankSum=0.561;SOR=0.506	GT:AD:DP:GQ:PL	1/1:24,1175:1759:99:45981,2633,0
A1	121935738	.	T	G	40485.1	PASS	AC=2;AF=1.00;AN=2;BaseQRankSum=3.03;DP=1759;ExcessHet=3.0103;FS=1.706;MLEAC=2;MLEAF=1.00;MQ=60.00;MQRankSum=-1.720e-01;QD=29.59;ReadPosRankSum=0.037;SOR=0.525	GT:AD:DP:GQ:PL	1/1:52,1055:1737:99:40499,1093,0
A1	121935781	.	T	G	41572.1	PASS	AC=2;AF=1.00;AN=2;BaseQRankSum=1.49;DP=1772;ExcessHet=3.0103;FS=3.282;MLEAC=2;MLEAF=1.00;MQ=59.99;MQRankSum=-1.400e-01;QD=28.60;ReadPosRankSum=0.792;SOR=0.452	GT:AD:DP:GQ:PL	1/1:18,960:1747:99:41586,2141,0
A1	121935792	.	A	G	39589.1	PASS	AC=2;AF=1.00;AN=2;BaseQRankSum=2.01;DP=1754;ExcessHet=3.0103;FS=3.189;MLEAC=2;MLEAF=1.00;MQ=59.77;MQRankSum=-7.320e-01;QD=24.71;ReadPosRankSum=0.597;SOR=0.509	GT:AD:DP:GQ:PL	1/1:20,948:1739:99:39603,2019,0
A1	121935851	.	A	G	25226.1	PASS	AC=2;AF=1.00;AN=2;BaseQRankSum=-2.875e+00;DP=1291;ExcessHet=3.0103;FS=0.000;MLEAC=2;MLEAF=1.00;MQ=58.35;MQRankSum=-2.620e+00;QD=32.74;ReadPosRankSum=1.43;SOR=1.071	GT:AD:DP:GQ:PL	1/1:44,662:995:99:25240,216,0
A1	121936740	.	G	A	196.96	PASS	AC=2;AF=1.00;AN=2;DP=6;ExcessHet=3.0103;FS=0.000;MLEAC=2;MLEAF=1.00;MQ=60.00;QD=29.80;SOR=3.611	GT:AD:DP:GQ:PGT:PID:PL:PS	1|1:0,5:5:15:1|1:121936707_TGG_T:211,15,0:121936707
A1	122133842	.	A	G	31559.1	PASS	AC=2;AF=1.00;AN=2;BaseQRankSum=0.748;DP=882;ExcessHet=3.0103;FS=7.149;MLEAC=2;MLEAF=1.00;MQ=55.49;MQRankSum=-5.094e+00;QD=32.32;ReadPosRankSum=-2.326e+00;SOR=1.287	GT:AD:DP:GQ:PL	1/1:31,812:851:99:31573,1300,0
A1	122134034	.	C	T	41751.1	PASS	AC=2;AF=1.00;AN=2;BaseQRankSum=-2.060e-01;DP=1107;ExcessHet=3.0103;FS=1.786;MLEAC=2;MLEAF=1.00;MQ=41.02;MQRankSum=-1.039e+01;QD=34.63;ReadPosRankSum=0.335;SOR=0.702	GT:AD:DP:GQ:PL	1/1:30,1042:1072:99:41765,2103,0
A1	122134155	.	T	C	37585.1	PASS	AC=2;AF=1.00;AN=2;BaseQRankSum=-7.200e-02;DP=982;ExcessHet=3.0103;FS=0.000;MLEAC=2;MLEAF=1.00;MQ=45.85;MQRankSum=-2.960e+00;QD=32.94;ReadPosRankSum=-1.110e-01;SOR=0.318	GT:AD:DP:GQ:PL	1/1:7,927:952:99:37599,2529,0
A1	122134623	.	A	G	18883.1	PASS	AC=2;AF=1.00;AN=2;BaseQRankSum=0.234;DP=538;ExcessHet=3.0103;FS=1.642;MLEAC=2;MLEAF=1.00;MQ=43.51;MQRankSum=-8.610e+00;QD=30.32;ReadPosRankSum=-1.931e+00;SOR=1.137	GT:AD:DP:GQ:PL	1/1:22,483:505:99:18897,639,0
A1	122134659	.	C	A	21935.1	PASS	AC=2;AF=1.00;AN=2;BaseQRankSum=0.889;DP=607;ExcessHet=3.0103;FS=1.892;MLEAC=2;MLEAF=1.00;MQ=47.48;MQRankSum=-6.828e+00;QD=34.43;ReadPosRankSum=-7.770e-01;SOR=1.087	GT:AD:DP:GQ:PL	1/1:23,569:592:99:21949,863,0
A1	122135161	.	C	T	47428.1	PASS	AC=2;AF=1.00;AN=2;BaseQRankSum=-3.336e+00;DP=1124;ExcessHet=3.0103;FS=0.000;MLEAC=2;MLEAF=1.00;MQ=42.55;MQRankSum=-9.449e+00;QD=34.78;ReadPosRankSum=-6.530e-01;SOR=0.621	GT:AD:DP:GQ:PGT:PID:PL:PS	1|1:18,1097:1116:99:1|1:122135161_C_T:47442,2577,0:122135161
A1	122135169	.	T	G	47291.1	PASS	AC=2;AF=1.00;AN=2;BaseQRankSum=-1.552e+00;DP=1136;ExcessHet=3.0103;FS=0.000;MLEAC=2;MLEAF=1.00;MQ=42.44;MQRankSum=-1.015e+01;QD=24.89;ReadPosRankSum=-7.160e-01;SOR=0.691	GT:AD:DP:GQ:PGT:PID:PL:PS	1|1:20,1095:1116:99:1|1:122135161_C_T:47305,2490,0:122135161
A1	122135613	.	A	G	58480.1	PASS	AC=2;AF=1.00;AN=2;BaseQRankSum=0.859;DP=1614;ExcessHet=3.0103;FS=0.000;MLEAC=2;MLEAF=1.00;MQ=50.90;MQRankSum=-4.151e+00;QD=36.52;ReadPosRankSum=1.10;SOR=0.356	GT:AD:DP:GQ:PL	1/1:31,1451:1492:99:58494,3224,0
A1	122136154	.	A	C	27955.1	PASS	AC=2;AF=1.00;AN=2;BaseQRankSum=0.264;DP=778;ExcessHet=3.0103;FS=29.040;MLEAC=2;MLEAF=1.00;MQ=46.09;MQRankSum=-6.382e+00;QD=27.69;ReadPosRankSum=-3.350e-01;SOR=6.602	GT:AD:DP:GQ:PL	1/1:27,700:728:99:27969,1101,0
A1	122138297	.	G	A	16848	PASS	AC=2;AF=1.00;AN=2;BaseQRankSum=-7.230e-01;DP=522;ExcessHet=3.0103;FS=42.140;MLEAC=2;MLEAF=1.00;MQ=49.15;MQRankSum=-8.173e+00;QD=33.56;ReadPosRankSum=1.99;SOR=6.681	GT:AD:DP:GQ:PL	1/1:40,462:504:15:16862,15,0
A1	122139963	.	T	C	20683.1	PASS	AC=2;AF=1.00;AN=2;BaseQRankSum=0.957;DP=606;ExcessHet=3.0103;FS=16.133;MLEAC=2;MLEAF=1.00;MQ=50.06;MQRankSum=-5.492e+00;QD=34.17;ReadPosRankSum=-1.737e+00;SOR=3.074	GT:AD:DP:GQ:PL	1/1:33,557:592:99:20697,496,0
A1	122143560	.	C	T	25926.1	PASS	AC=2;AF=1.00;AN=2;BaseQRankSum=0.238;DP=746;ExcessHet=3.0103;FS=4.064;MLEAC=2;MLEAF=1.00;MQ=60.00;MQRankSum=0.00;QD=27.92;ReadPosRankSum=3.43;SOR=1.668	GT:AD:DP:GQ:PL	1/1:27,659:736:99:25940,1078,0
A1	122143758	.	A	G	55738.1	PASS	AC=2;AF=1.00;AN=2;BaseQRankSum=1.55;DP=1470;ExcessHet=3.0103;FS=0.000;MLEAC=2;MLEAF=1.00;MQ=59.73;MQRankSum=-9.620e-01;QD=29.06;ReadPosRankSum=-2.000e-01;SOR=0.400	GT:AD:DP:GQ:PL	1/1:23,1376:1414:99:55752,3283,0
A1	122144041	.	G	T	31675.1	PASS	AC=2;AF=1.00;AN=2;BaseQRankSum=3.71;DP=861;ExcessHet=3.0103;FS=5.339;MLEAC=2;MLEAF=1.00;MQ=41.00;MQRankSum=-1.835e+01;QD=25.63;ReadPosRankSum=0.205;SOR=0.900	GT:AD:DP:GQ:PL	1/1:38,800:839:99:31689,1324,0
A1	122144273	.	C	T	49458.1	PASS	AC=2;AF=1.00;AN=2;BaseQRankSum=0.939;DP=1259;ExcessHet=3.0103;FS=0.000;MLEAC=2;MLEAF=1.00;MQ=57.99;MQRankSum=-1.637e+00;QD=29.61;ReadPosRankSum=0.718;SOR=0.658	GT:AD:DP:GQ:PL	1/1:23,1207:1252:99:49472,2829,0
A1	122144326	.	T	A	37867.1	PASS	AC=2;AF=1.00;AN=2;BaseQRankSum=-5.680e-01;DP=1060;ExcessHet=3.0103;FS=1.792;MLEAC=2;MLEAF=1.00;MQ=56.16;MQRankSum=-3.340e+00;QD=34.61;ReadPosRankSum=-5.060e-01;SOR=0.755	GT:AD:DP:GQ:PL	1/1:29,978:1021:99:37881,1888,0
A1	122144733	.	T	C	29674.1	PASS	AC=2;AF=1.00;AN=2;BaseQRankSum=-1.045e+00;DP=883;ExcessHet=3.0103;FS=9.282;MLEAC=2;MLEAF=1.00;MQ=49.60;MQRankSum=-1.395e+00;QD=32.47;ReadPosRankSum=0.087;SOR=1.620	GT:AD:DP:GQ:PL	1/1:39,796:839:99:29688,865,0
A1	122144879	.	T	C	52387.1	PASS	AC=2;AF=1.00;AN=2;BaseQRankSum=1.03;DP=1414;ExcessHet=3.0103;FS=0.000;MLEAC=2;MLEAF=1.00;MQ=50.79;MQRankSum=-3.426e+00;QD=30.49;ReadPosRankSum=-1.571e+00;SOR=0.642	GT:AD:DP:GQ:PL	1/1:30,1345:1391:99:52401,2943,0
A1	122144985	.	T	C	35091.1	PASS	AC=2;AF=1.00;AN=2;BaseQRankSum=0.290;DP=928;ExcessHet=3.0103;FS=7.209;MLEAC=2;MLEAF=1.00;MQ=40.07;MQRankSum=-1.013e+01;QD=31.19;ReadPosRankSum=-1.140e-01;SOR=1.322	GT:AD:DP:GQ:PL	1/1:30,877:909:99:35105,1476,0
A1	122145026	.	T	G	46134.1	PASS	AC=2;AF=1.00;AN=2;BaseQRankSum=0.201;DP=1118;ExcessHet=3.0103;FS=8.300;MLEAC=2;MLEAF=1.00;MQ=47.38;MQRankSum=-6.599e+00;QD=31.66;ReadPosRankSum=-1.442e+00;SOR=1.223	GT:AD:DP:GQ:PL	1/1:27,1052:1085:99:46148,2128,0
A1	122145043	.	A	G	46103.1	PASS	AC=2;AF=1.00;AN=2;BaseQRankSum=-2.774e+00;DP=1146;ExcessHet=3.0103;FS=2.134;MLEAC=2;MLEAF=1.00;MQ=49.85;MQRankSum=-5.478e+00;QD=29.04;ReadPosRankSum=-2.290e-01;SOR=1.438	GT:AD:DP:GQ:PL	1/1:29,1072:1110:99:46117,2110,0
A1	122145217	.	A	C	54725.1	PASS	AC=2;AF=1.00;AN=2;BaseQRankSum=-2.613e+00;DP=1495;ExcessHet=3.0103;FS=2.232;MLEAC=2;MLEAF=1.00;MQ=55.79;MQRankSum=-3.262e+00;QD=33.15;ReadPosRankSum=-4.820e-01;SOR=0.761	GT:AD:DP:GQ:PL	1/1:30,1396:1456:99:54739,3033,0
A1	122145261	.	T	C	49258.1	PASS	AC=2;AF=1.00;AN=2;BaseQRankSum=0.466;DP=1317;ExcessHet=3.0103;FS=5.040;MLEAC=2;MLEAF=1.00;MQ=52.00;MQRankSum=-3.553e+00;QD=37.95;ReadPosRankSum=0.169;SOR=0.788	GT:AD:DP:GQ:PL	1/1:31,1240:1282:99:49272,2589,0
A1	122145811	.	T	C	44954.1	PASS	AC=2;AF=1.00;AN=2;BaseQRankSum=-8.230e-01;DP=1137;ExcessHet=3.0103;FS=0.000;MLEAC=2;MLEAF=1.00;MQ=59.70;MQRankSum=-5.680e-01;QD=35.33;ReadPosRankSum=0.566;SOR=0.687	GT:AD:DP:GQ:PL	1/1:14,1088:1117:99:44968,2729,0
A1	122146052	.	T	A	37126.1	PASS	AC=2;AF=1.00;AN=2;BaseQRankSum=1.53;DP=1029;ExcessHet=3.0103;FS=1.732;MLEAC=2;MLEAF=1.00;MQ=56.31;MQRankSum=-2.948e+00;QD=31.94;ReadPosRankSum=1.38;SOR=0.519	GT:AD:DP:GQ:PL	1/1:25,961:999:99:37140,2099,0
A1	122146137	.	A	G	39564.1	PASS	AC=2;AF=1.00;AN=2;BaseQRankSum=0.620;DP=1025;ExcessHet=3.0103;FS=2.300;MLEAC=2;MLEAF=1.00;MQ=50.83;MQRankSum=-5.322e+00;QD=29.46;ReadPosRankSum=1.30;SOR=0.650	GT:AD:DP:GQ:PL	1/1:22,988:1011:99:39578,2243,0
A1	122146272	.	T	C	35465.1	PASS	AC=2;AF=1.00;AN=2;BaseQRankSum=1.97;DP=960;ExcessHet=3.0103;FS=0.000;MLEAC=2;MLEAF=1.00;MQ=54.06;MQRankSum=-2.458e+00;QD=29.29;ReadPosRankSum=0.081;SOR=0.724	GT:AD:DP:GQ:PL	1/1:20,907:932:99:35479,2016,0
A1	122146431	.	A	G	15684.1	PASS	AC=2;AF=1.00;AN=2;BaseQRankSum=2.87;DP=421;ExcessHet=3.0103;FS=32.526;MLEAC=2;MLEAF=1.00;MQ=40.91;MQRankSum=-1.196e+01;QD=28.91;ReadPosRankSum=2.64;SOR=3.730	GT:AD:DP:GQ:PL	1/1:21,391:413:99:15698,495,0
A1	122147475	.	A	G	17314.1	PASS	AC=2;AF=1.00;AN=2;BaseQRankSum=-7.710e-01;DP=529;ExcessHet=3.0103;FS=0.000;MLEAC=2;MLEAF=1.00;MQ=47.79;MQRankSum=-5.106e+00;QD=34.63;ReadPosRankSum=-3.369e+00;SOR=0.498	GT:AD:DP:GQ:PL	1/1:24,476:511:99:17328,593,0
A1	122147644	.	T	C	17507.1	PASS	AC=2;AF=1.00;AN=2;BaseQRankSum=3.73;DP=435;ExcessHet=3.0103;FS=12.102;MLEAC=2;MLEAF=1.00;MQ=42.11;MQRankSum=-5.843e+00;QD=30.74;ReadPosRankSum=-1.762e+00;SOR=0.059	GT:AD:DP:GQ:PGT:PID:PL:PS	1|1:14,410:426:99:1|1:122147644_T_C:17521,646,0:122147644
A1	122147653	.	A	C	17785.1	PASS	AC=2;AF=1.00;AN=2;BaseQRankSum=1.11;DP=444;ExcessHet=3.0103;FS=12.054;MLEAC=2;MLEAF=1.00;MQ=40.20;MQRankSum=-6.423e+00;QD=28.31;ReadPosRankSum=-1.850e+00;SOR=0.229	GT:AD:DP:GQ:PGT:PID:PL:PS	1|1:16,417:433:99:1|1:122147644_T_C:17799,614,0:122147644
A1	122147682	.	T	A	14763.1	PASS	AC=2;AF=1.00;AN=2;BaseQRankSum=-1.510e-01;DP=425;ExcessHet=3.0103;FS=17.135;MLEAC=2;MLEAF=1.00;MQ=38.73;MQRankSum=-7.519e+00;QD=26.88;ReadPosRankSum=-1.241e+00;SOR=1.453	GT:AD:DP:GQ:PL	1/1:16,386:402:99:14777,544,0
A1	122147800	.	A	G	29490.1	PASS	AC=2;AF=1.00;AN=2;BaseQRankSum=4.06;DP=764;ExcessHet=3.0103;FS=0.000;MLEAC=2;MLEAF=1.00;MQ=43.76;MQRankSum=-5.827e+00;QD=29.14;ReadPosRankSum=-2.310e-01;SOR=1.211	GT:AD:DP:GQ:PL	1/1:15,726:741:99:29504,1794,0
A1	122148047	.	T	C	35181.1	PASS	AC=2;AF=1.00;AN=2;BaseQRankSum=1.57;DP=911;ExcessHet=3.0103;FS=4.590;MLEAC=2;MLEAF=1.00;MQ=53.08;MQRankSum=-4.727e+00;QD=28.70;ReadPosRankSum=-9.000e-02;SOR=0.387	GT:AD:DP:GQ:PL	1/1:21,872:893:99:35195,1893,0
A1	122148201	.	T	C	30665.1	PASS	AC=2;AF=1.00;AN=2;BaseQRankSum=0.137;DP=802;ExcessHet=3.0103;FS=0.000;MLEAC=2;MLEAF=1.00;MQ=44.71;MQRankSum=-5.381e+00;QD=30.27;ReadPosRankSum=-9.020e-01;SOR=1.175	GT:AD:DP:GQ:PL	1/1:13,757:770:99:30679,1826,0
A1	122148333	.	C	T	16557.1	PASS	AC=2;AF=1.00;AN=2;BaseQRankSum=0.809;DP=505;ExcessHet=3.0103;FS=23.427;MLEAC=2;MLEAF=1.00;MQ=41.37;MQRankSum=-8.568e+00;QD=34.14;ReadPosRankSum=0.616;SOR=2.468	GT:AD:DP:GQ:PL	1/1:34,451:487:99:16571,356,0
A1	122148357	.	T	C	17077.1	PASS	AC=2;AF=1.00;AN=2;BaseQRankSum=1.53;DP=452;ExcessHet=3.0103;FS=11.012;MLEAC=2;MLEAF=1.00;MQ=40.51;MQRankSum=-9.292e+00;QD=30.54;ReadPosRankSum=-1.855e+00;SOR=2.632	GT:AD:DP:GQ:PL	1/1:18,424:443:99:17091,569,0
A1	122148488	.	A	G	53124.1	PASS	AC=2;AF=1.00;AN=2;BaseQRankSum=2.67;DP=1403;ExcessHet=3.0103;FS=2.255;MLEAC=2;MLEAF=1.00;MQ=56.27;MQRankSum=-1.936e+00;QD=31.34;ReadPosRankSum=0.614;SOR=0.723	GT:AD:DP:GQ:PL	1/1:25,1346:1384:99:53138,3239,0
A1	122148652	.	A	G	26243.1	PASS	AC=2;AF=1.00;AN=2;BaseQRankSum=2.10;DP=726;ExcessHet=3.0103;FS=9.400;MLEAC=2;MLEAF=1.00;MQ=41.19;MQRankSum=-1.436e+01;QD=32.13;ReadPosRankSum=0.948;SOR=1.679	GT:AD:DP:GQ:PL	1/1:31,655:696:99:26257,855,0
A1	122148968	.	A	G	30378.1	PASS	AC=2;AF=1.00;AN=2;BaseQRankSum=0.047;DP=827;ExcessHet=3.0103;FS=7.320;MLEAC=2;MLEAF=1.00;MQ=44.06;MQRankSum=-8.252e+00;QD=29.31;ReadPosRankSum=-4.600e-01;SOR=0.493	GT:AD:DP:GQ:PL	1/1:23,771:794:99:30392,1490,0
A1	122149172	.	T	C	26083.1	PASS	AC=2;AF=1.00;AN=2;BaseQRankSum=2.67;DP=749;ExcessHet=3.0103;FS=2.346;MLEAC=2;MLEAF=1.00;MQ=51.03;MQRankSum=-5.245e+00;QD=27.54;ReadPosRankSum=1.02;SOR=1.929	GT:AD:DP:GQ:PL	1/1:20,600:727:99:26097,1085,0
A1	122149181	.	C	A	25891.1	PASS	AC=2;AF=1.00;AN=2;BaseQRankSum=0.298;DP=739;ExcessHet=3.0103;FS=5.232;MLEAC=2;MLEAF=1.00;MQ=50.54;MQRankSum=-5.329e+00;QD=27.29;ReadPosRankSum=0.797;SOR=2.119	GT:AD:DP:GQ:PL	1/1:20,598:726:99:25905,1080,0
A1	122156231	.	T	C	40686.1	PASS	AC=2;AF=1.00;AN=2;BaseQRankSum=-1.855e+00;DP=1196;ExcessHet=3.0103;FS=1.823;MLEAC=2;MLEAF=1.00;MQ=42.54;MQRankSum=-1.052e+01;QD=34.45;ReadPosRankSum=2.37;SOR=0.830	GT:AD:DP:GQ:PL	1/1:33,1122:1156:99:40700,2175,0
A1	122226089	.	T	C	2325.06	PASS	AC=2;AF=1.00;AN=2;DP=62;ExcessHet=3.0103;FS=0.000;MLEAC=2;MLEAF=1.00;MQ=46.42;QD=32.20;SOR=1.649	GT:AD:DP:GQ:PL	1/1:0,59:59:99:2339,176,0
A1	122640109	.	T	C	195.96	PASS	AC=2;AF=1.00;AN=2;DP=6;ExcessHet=3.0103;FS=0.000;MLEAC=2;MLEAF=1.00;MQ=60.00;QD=31.57;SOR=1.329	GT:AD:DP:GQ:PGT:PID:PL:PS	1|1:0,5:6:15:1|1:122640109_T_C:210,15,0:122640109
A1	122640113	.	A	G	195.96	PASS	AC=2;AF=1.00;AN=2;DP=6;ExcessHet=3.0103;FS=0.000;MLEAC=2;MLEAF=1.00;MQ=60.00;QD=31.86;SOR=1.329	GT:AD:DP:GQ:PGT:PID:PL:PS	1|1:0,5:6:15:1|1:122640109_T_C:210,15,0:122640109
A1	122640145	.	C	T	134.99	PASS	AC=2;AF=1.00;AN=2;DP=6;ExcessHet=3.0103;FS=0.000;MLEAC=2;MLEAF=1.00;MQ=60.00;QD=27.00;SOR=1.981	GT:AD:DP:GQ:PL	1/1:0,5:5:14:149,14,0
A1	124256151	.	T	C	551.53	PASS	AC=2;AF=1.00;AN=2;BaseQRankSum=2.48;DP=15;ExcessHet=3.0103;FS=0.000;MLEAC=1;MLEAF=0.500;MQ=38.59;MQRankSum=1.79;QD=29.94;ReadPosRankSum=-1.047e+00;SOR=4.047	GT:AD:DP:GQ:PL	1/1:1,14:15:10:565,10,0
A1	124393948	.	A	G	210.96	PASS	AC=2;AF=1.00;AN=2;DP=5;ExcessHet=3.0103;FS=0.000;MLEAC=2;MLEAF=1.00;MQ=60.00;QD=25.40;SOR=1.981	GT:AD:DP:GQ:PGT:PID:PL:PS	1|1:0,5:5:15:1|1:124393948_A_G:225,15,0:124393948
A1	124393949	.	A	G	210.96	PASS	AC=2;AF=1.00;AN=2;DP=5;ExcessHet=3.0103;FS=0.000;MLEAC=2;MLEAF=1.00;MQ=60.00;QD=25.11;SOR=1.981	GT:AD:DP:GQ:PGT:PID:PL:PS	1|1:0,5:5:15:1|1:124393948_A_G:225,15,0:124393948
A1	124538043	.	G	T	168.25	PASS	AC=2;AF=1.00;AN=2;BaseQRankSum=1.38;DP=6;ExcessHet=3.0103;FS=0.000;MLEAC=1;MLEAF=0.500;MQ=60.00;MQRankSum=0.00;QD=28.04;ReadPosRankSum=0.210;SOR=0.707	GT:AD:DP:GQ:PL	1/1:1,5:6:8:181,8,0
A1	125305143	.	A	G	81.98	PASS	AC=2;AF=1.00;AN=2;BaseQRankSum=1.15;DP=8;ExcessHet=3.0103;FS=0.000;MLEAC=1;MLEAF=0.500;MQ=60.00;MQRankSum=0.00;QD=16.40;ReadPosRankSum=-1.150e+00;SOR=0.330	GT:AD:DP:GQ:PL	1/1:1,4:8:5:93,5,0
A1	125531181	.	T	C	194.25	PASS	AC=2;AF=1.00;AN=2;BaseQRankSum=1.47;DP=8;ExcessHet=3.0103;FS=0.000;MLEAC=1;MLEAF=0.500;MQ=57.12;MQRankSum=-1.800e-01;QD=32.37;ReadPosRankSum=1.47;SOR=1.179	GT:AD:DP:GQ:PGT:PID:PL:PS	1|1:1,5:7:8:1|1:125531181_T_C:207,8,0:125531181
A1	125577012	.	T	C	358.05	PASS	AC=2;AF=1.00;AN=2;DP=9;ExcessHet=3.0103;FS=0.000;MLEAC=2;MLEAF=1.00;MQ=60.00;QD=32.00;SOR=1.402	GT:AD:DP:GQ:PL	1/1:0,9:9:27:372,27,0
A1	125736213	.	C	T	210.96	PASS	AC=2;AF=1.00;AN=2;DP=5;ExcessHet=3.0103;FS=0.000;MLEAC=2;MLEAF=1.00;MQ=60.00;QD=30.81;SOR=1.022	GT:AD:DP:GQ:PGT:PID:PL:PS	1|1:0,5:5:15:1|1:125736213_C_T:225,15,0:125736213
A1	125736231	.	C	T	210.96	PASS	AC=2;AF=1.00;AN=2;DP=5;ExcessHet=3.0103;FS=0.000;MLEAC=2;MLEAF=1.00;MQ=60.00;QD=35.86;SOR=1.022	GT:AD:DP:GQ:PGT:PID:PL:PS	1|1:0,5:5:15:1|1:125736213_C_T:225,15,0:125736213
A1	125854811	.	C	A	796.06	PASS	AC=2;AF=1.00;AN=2;DP=18;ExcessHet=3.0103;FS=0.000;MLEAC=2;MLEAF=1.00;MQ=60.00;QD=27.99;SOR=1.863	GT:AD:DP:GQ:PGT:PID:PL:PS	1|1:0,18:18:54:1|1:125854801_ACCCCCCCCC_A:810,54,0:125854801
A1	125854814	.	C	G	839.06	PASS	AC=2;AF=1.00;AN=2;DP=19;ExcessHet=3.0103;FS=0.000;MLEAC=2;MLEAF=1.00;MQ=60.00;QD=30.49;SOR=1.609	GT:AD:DP:GQ:PGT:PID:PL:PS	1|1:0,19:19:57:1|1:125854801_ACCCCCCCCC_A:853,57,0:125854801
A1	127003394	.	C	G	6330.06	SnpCluster	AC=2;AF=1.00;AN=2;BaseQRankSum=-1.096e+00;DP=170;ExcessHet=3.0103;FS=1.195;MLEAC=2;MLEAF=1.00;MQ=59.89;MQRankSum=-2.400e-01;QD=27.09;ReadPosRankSum=-7.200e-02;SOR=0.671	GT:AD:DP:GQ:PL	1/1:11,156:169:39:6344,39,0
A1	127386923	.	T	C	222.99	PASS	AC=2;AF=1.00;AN=2;BaseQRankSum=0.967;DP=10;ExcessHet=3.0103;FS=0.000;MLEAC=2;MLEAF=1.00;MQ=58.18;MQRankSum=-1.400e-01;QD=27.87;ReadPosRankSum=-2.820e-01;SOR=0.446	GT:AD:DP:GQ:PL	1/1:1,7:9:14:237,14,0
A1	128016224	.	T	C	109.84	PASS	AC=2;AF=1.00;AN=2;DP=6;ExcessHet=3.0103;FS=0.000;MLEAC=1;MLEAF=0.500;MQ=60.00;QD=30.59;SOR=1.179	GT:AD:DP:GQ:PGT:PID:PL:PS	1|1:0,3:3:9:1|1:128016224_T_C:123,9,0:128016224
A1	128729220	.	G	T	123.14	PASS	AC=2;AF=1.00;AN=2;DP=5;ExcessHet=3.0103;FS=0.000;MLEAC=2;MLEAF=1.00;MQ=59.41;QD=30.79;SOR=0.693	GT:AD:DP:GQ:PL	1/1:0,4:4:12:137,12,0
A1	128790571	.	C	T	193.97	PASS	AC=2;AF=1.00;AN=2;DP=6;ExcessHet=3.0103;FS=0.000;MLEAC=2;MLEAF=1.00;MQ=60.00;QD=32.33;SOR=0.693	GT:AD:DP:GQ:PL	1/1:0,6:6:18:208,18,0
A1	128906895	.	T	C	154.96	PASS	AC=2;AF=1.00;AN=2;DP=5;ExcessHet=3.0103;FS=0.000;MLEAC=2;MLEAF=1.00;MQ=37.01;QD=30.99;SOR=1.981	GT:AD:DP:GQ:PL	1/1:0,5:5:15:169,15,0
A1	128906954	.	T	C	280.04	PASS	AC=2;AF=1.00;AN=2;DP=9;ExcessHet=3.0103;FS=0.000;MLEAC=2;MLEAF=1.00;MQ=38.49;QD=29.34;SOR=2.833	GT:AD:DP:GQ:PL	1/1:0,8:8:24:294,24,0
A1	129288268	.	G	A	208.96	PASS	AC=2;AF=1.00;AN=2;DP=5;ExcessHet=3.0103;FS=0.000;MLEAC=2;MLEAF=1.00;MQ=60.00;QD=29.30;SOR=1.022	GT:AD:DP:GQ:PGT:PID:PL:PS	1|1:0,5:5:15:1|1:129288268_G_A:223,15,0:129288268
A1	129288287	.	A	G	208.96	PASS	AC=2;AF=1.00;AN=2;DP=5;ExcessHet=3.0103;FS=0.000;MLEAC=2;MLEAF=1.00;MQ=60.00;QD=29.96;SOR=1.022	GT:AD:DP:GQ:PGT:PID:PL:PS	1|1:0,5:5:15:1|1:129288268_G_A:223,15,0:129288268
A1	129352748	.	A	G	706.84	SnpCluster	AC=2;AF=1.00;AN=2;BaseQRankSum=-5.740e-01;DP=18;ExcessHet=3.0103;FS=0.000;MLEAC=1;MLEAF=0.500;MQ=60.00;MQRankSum=0.00;QD=30.85;ReadPosRankSum=0.773;SOR=1.085	GT:AD:DP:GQ:PGT:PID:PL:PS	1|1:1,17:18:9:1|1:129352725_T_C:720,9,0:129352725
A1	129352755	.	G	A	744.14	SnpCluster	AC=2;AF=1.00;AN=2;BaseQRankSum=-7.630e-01;DP=19;ExcessHet=3.0103;FS=0.000;MLEAC=2;MLEAF=1.00;MQ=60.00;MQRankSum=0.00;QD=29.74;ReadPosRankSum=0.092;SOR=1.179	GT:AD:DP:GQ:PGT:PID:PL:PS	1|1:1,18:19:12:1|1:129352725_T_C:758,12,0:129352725
A1	129376218	.	C	T	162.96	PASS	AC=2;AF=1.00;AN=2;DP=5;ExcessHet=3.0103;FS=0.000;MLEAC=2;MLEAF=1.00;MQ=60.00;QD=32.59;SOR=1.981	GT:AD:DP:GQ:PL	1/1:0,5:5:15:177,15,0
A1	129923997	.	A	T	464.06	PASS	AC=2;AF=1.00;AN=2;DP=13;ExcessHet=3.0103;FS=0.000;MLEAC=2;MLEAF=1.00;MQ=60.00;QD=38.56;SOR=2.147	GT:AD:DP:GQ:PL	1/1:0,13:13:39:478,39,0
A1	130548151	.	T	C	104.84	PASS	AC=2;AF=1.00;AN=2;DP=5;ExcessHet=3.0103;FS=0.000;MLEAC=1;MLEAF=0.500;MQ=60.00;QD=34.95;SOR=0.693	GT:AD:DP:GQ:PL	1/1:0,3:4:9:118,9,0
A1	130813677	.	G	A	232.3	PASS	AC=2;AF=1.00;AN=2;BaseQRankSum=1.47;DP=8;ExcessHet=3.0103;FS=0.000;MLEAC=1;MLEAF=0.500;MQ=59.63;MQRankSum=0.00;QD=33.19;ReadPosRankSum=-1.465e+00;SOR=2.584	GT:AD:DP:GQ:PL	1/1:1,6:7:11:246,11,0
A1	131237549	.	C	G	253.97	PASS	AC=2;AF=1.00;AN=2;DP=6;ExcessHet=3.0103;FS=0.000;MLEAC=2;MLEAF=1.00;MQ=60.00;QD=31.12;SOR=1.329	GT:AD:DP:GQ:PGT:PID:PL:PS	1|1:0,6:6:18:1|1:131237539_C_A:268,18,0:131237539
A1	131809865	.	C	A	340.05	PASS	AC=2;AF=1.00;AN=2;DP=11;ExcessHet=3.0103;FS=0.000;MLEAC=2;MLEAF=1.00;MQ=50.50;QD=33.63;SOR=2.093	GT:AD:DP:GQ:PGT:PID:PL:PS	1|1:0,9:9:27:1|1:131809865_C_A:354,27,0:131809865
A1	132028337	.	G	T	183.96	PASS	AC=2;AF=1.00;AN=2;DP=5;ExcessHet=3.0103;FS=0.000;MLEAC=2;MLEAF=1.00;MQ=60.00;QD=31.81;SOR=1.022	GT:AD:DP:GQ:PL	1/1:0,5:5:15:198,15,0
A1	132140643	.	A	C	210.96	PASS	AC=2;AF=1.00;AN=2;DP=5;ExcessHet=3.0103;FS=0.000;MLEAC=2;MLEAF=1.00;MQ=48.84;QD=22.93;SOR=1.981	GT:AD:DP:GQ:PGT:PID:PL:PS	1|1:0,5:5:15:1|1:132140596_A_C:225,15,0:132140596
A1	132140674	.	G	A	210.96	PASS	AC=2;AF=1.00;AN=2;DP=5;ExcessHet=3.0103;FS=0.000;MLEAC=2;MLEAF=1.00;MQ=48.84;QD=27.29;SOR=1.981	GT:AD:DP:GQ:PGT:PID:PL:PS	1|1:0,5:5:15:1|1:132140596_A_C:225,15,0:132140596
A1	132203206	.	C	T	117.84	PASS	AC=2;AF=1.00;AN=2;DP=5;ExcessHet=3.0103;FS=0.000;MLEAC=1;MLEAF=0.500;MQ=60.00;QD=29.98;SOR=1.981	GT:AD:DP:GQ:PGT:PID:PL:PS	1|1:0,3:5:9:1|1:132203206_C_T:131,9,0:132203206
A1	132350151	.	A	G	121.84	PASS	AC=2;AF=1.00;AN=2;DP=5;ExcessHet=3.0103;FS=0.000;MLEAC=1;MLEAF=0.500;MQ=52.62;QD=28.55;SOR=0.693	GT:AD:DP:GQ:PGT:PID:PL:PS	1|1:0,3:4:9:1|1:132350003_A_G:135,9,0:132350003
A1	132366778	.	A	T	391.05	PASS	AC=2;AF=1.00;AN=2;DP=9;ExcessHet=3.0103;FS=0.000;MLEAC=2;MLEAF=1.00;MQ=60.00;QD=27.86;SOR=3.056	GT:AD:DP:GQ:PGT:PID:PL:PS	1|1:0,9:9:27:1|1:132366778_A_T:405,27,0:132366778
A1	132366787	.	G	A	391.05	PASS	AC=2;AF=1.00;AN=2;DP=9;ExcessHet=3.0103;FS=0.000;MLEAC=2;MLEAF=1.00;MQ=60.00;QD=27.87;SOR=3.056	GT:AD:DP:GQ:PGT:PID:PL:PS	1|1:0,9:9:27:1|1:132366778_A_T:405,27,0:132366778
A1	132366807	.	C	T	301.02	PASS	AC=2;AF=1.00;AN=2;DP=7;ExcessHet=3.0103;FS=0.000;MLEAC=2;MLEAF=1.00;MQ=60.00;QD=34.06;SOR=4.174	GT:AD:DP:GQ:PGT:PID:PL:PS	1|1:0,7:7:21:1|1:132366778_A_T:315,21,0:132366778
A1	132538133	.	T	A	184.96	PASS	AC=2;AF=1.00;AN=2;DP=7;ExcessHet=3.0103;FS=0.000;MLEAC=2;MLEAF=1.00;MQ=52.79;QD=25.66;SOR=2.303	GT:AD:DP:GQ:PL	1/1:0,5:6:15:199,15,0
A1	132662179	.	C	A	370.01	PASS	AC=2;AF=1.00;AN=2;BaseQRankSum=1.65;DP=11;ExcessHet=3.0103;FS=0.000;MLEAC=2;MLEAF=1.00;MQ=60.00;MQRankSum=0.00;QD=25.19;ReadPosRankSum=1.65;SOR=0.525	GT:AD:DP:GQ:PL	1/1:1,9:10:20:384,20,0
A1	134443578	.	G	A	210.96	PASS	AC=2;AF=1.00;AN=2;DP=5;ExcessHet=3.0103;FS=0.000;MLEAC=2;MLEAF=1.00;MQ=60.00;QD=35.89;SOR=1.022	GT:AD:DP:GQ:PGT:PID:PL:PS	1|1:0,5:5:15:1|1:134443578_G_A:225,15,0:134443578
A1	134443600	.	C	T	210.96	PASS	AC=2;AF=1.00;AN=2;DP=5;ExcessHet=3.0103;FS=0.000;MLEAC=2;MLEAF=1.00;MQ=60.00;QD=31.98;SOR=1.022	GT:AD:DP:GQ:PGT:PID:PL:PS	1|1:0,5:5:15:1|1:134443578_G_A:225,15,0:134443578
A1	134443604	.	T	C	210.96	PASS	AC=2;AF=1.00;AN=2;DP=5;ExcessHet=3.0103;FS=0.000;MLEAC=2;MLEAF=1.00;MQ=60.00;QD=34.58;SOR=1.022	GT:AD:DP:GQ:PGT:PID:PL:PS	1|1:0,5:5:15:1|1:134443578_G_A:225,15,0:134443578
A1	134461042	.	G	T	209.96	PASS	AC=2;AF=1.00;AN=2;DP=6;ExcessHet=3.0103;FS=0.000;MLEAC=2;MLEAF=1.00;MQ=47.61;QD=31.81;SOR=1.981	GT:AD:DP:GQ:PGT:PID:PL:PS	1|1:0,5:5:15:1|1:134460989_A_AG:224,15,0:134460989
A1	134701238	.	C	T	590.05	PASS	AC=2;AF=1.00;AN=2;BaseQRankSum=1.86;DP=16;ExcessHet=3.0103;FS=8.751;MLEAC=2;MLEAF=1.00;MQ=60.00;MQRankSum=0.00;QD=27.21;ReadPosRankSum=1.49;SOR=3.897	GT:AD:DP:GQ:PGT:PID:PL:PS	1|1:1,14:15:38:1|1:134701238_C_T:659,38,0:134701238
A1	134701255	.	C	T	571.06	SnpCluster	AC=2;AF=1.00;AN=2;DP=13;ExcessHet=3.0103;FS=0.000;MLEAC=2;MLEAF=1.00;MQ=60.00;QD=25.76;SOR=3.767	GT:AD:DP:GQ:PGT:PID:PL:PS	1|1:0,13:13:39:1|1:134701255_C_T:585,39,0:134701255
A1	134701257	.	C	T	571.06	SnpCluster	AC=2;AF=1.00;AN=2;DP=13;ExcessHet=3.0103;FS=0.000;MLEAC=2;MLEAF=1.00;MQ=60.00;QD=33.62;SOR=3.767	GT:AD:DP:GQ:PGT:PID:PL:PS	1|1:0,13:13:39:1|1:134701255_C_T:585,39,0:134701255
A1	134701264	.	C	T	564.06	SnpCluster	AC=2;AF=1.00;AN=2;DP=13;ExcessHet=3.0103;FS=0.000;MLEAC=2;MLEAF=1.00;MQ=60.00;QD=31.06;SOR=2.833	GT:AD:DP:GQ:PGT:PID:PL:PS	1|1:0,13:13:39:1|1:134701255_C_T:578,39,0:134701255
A1	134701294	.	T	C	561.74	PASS	AC=2;AF=1.00;AN=2;DP=15;ExcessHet=3.0103;FS=6.990;MLEAC=1;MLEAF=0.500;MQ=60.00;MQRankSum=0.00;QD=29.75;SOR=2.946	GT:AD:DP:GQ:PGT:PID:PL:PS	1|1:1,14:15:7:1|1:134701294_T_C:574,7,0:134701294
A1	134701296	.	C	A	561.74	PASS	AC=2;AF=1.00;AN=2;BaseQRankSum=-6.870e-01;DP=15;ExcessHet=3.0103;FS=6.990;MLEAC=1;MLEAF=0.500;MQ=60.00;MQRankSum=0.00;QD=31.51;ReadPosRankSum=1.74;SOR=2.946	GT:AD:DP:GQ:PGT:PID:PL:PS	1|1:1,14:15:7:1|1:134701294_T_C:574,7,0:134701294
A1	134953723	.	T	C	239.3	PASS	AC=2;AF=1.00;AN=2;BaseQRankSum=1.47;DP=7;ExcessHet=3.0103;FS=0.000;MLEAC=1;MLEAF=0.500;MQ=60.00;MQRankSum=0.00;QD=34.19;ReadPosRankSum=0.366;SOR=0.223	GT:AD:DP:GQ:PL	1/1:1,6:7:11:253,11,0
A1	135973099	.	A	G	224159	PASS	AC=2;AF=1.00;AN=2;BaseQRankSum=-8.260e-01;DP=5846;ExcessHet=3.0103;FS=0.000;MLEAC=2;MLEAF=1.00;MQ=52.33;MQRankSum=-2.590e+00;QD=35.32;ReadPosRankSum=-1.070e+00;SOR=0.187	GT:AD:DP:GQ:PL	1/1:23,5547:5694:99:224173,15860,0
A1	135973693	.	T	A	212180	PASS	AC=2;AF=1.00;AN=2;BaseQRankSum=2.15;DP=4834;ExcessHet=3.0103;FS=0.000;MLEAC=2;MLEAF=1.00;MQ=46.43;MQRankSum=-7.403e+00;QD=32.43;ReadPosRankSum=-6.460e-01;SOR=0.565	GT:AD:DP:GQ:PL	1/1:22,3994:4017:99:212194,13507,0
A1	135974389	.	T	C	90569.1	PASS	AC=2;AF=1.00;AN=2;BaseQRankSum=0.766;DP=2319;ExcessHet=3.0103;FS=13.914;MLEAC=2;MLEAF=1.00;MQ=39.59;MQRankSum=-3.208e+00;QD=29.52;ReadPosRankSum=-3.820e-01;SOR=6.545	GT:AD:DP:GQ:PL	1/1:33,2211:2248:99:90583,5482,0
A1	135975421	.	T	C	21771.1	PASS	AC=2;AF=1.00;AN=2;BaseQRankSum=0.899;DP=663;ExcessHet=3.0103;FS=30.760;MLEAC=2;MLEAF=1.00;MQ=43.47;MQRankSum=-8.183e+00;QD=33.81;ReadPosRankSum=2.78;SOR=3.528	GT:AD:DP:GQ:PL	1/1:34,610:651:99:21785,694,0
A1	135977491	.	A	G	36478.1	PASS	AC=2;AF=1.00;AN=2;BaseQRankSum=-3.584e+00;DP=984;ExcessHet=3.0103;FS=35.249;MLEAC=2;MLEAF=1.00;MQ=39.20;MQRankSum=-9.311e+00;QD=33.84;ReadPosRankSum=-1.951e+00;SOR=8.102	GT:AD:DP:GQ:PL	1/1:33,930:966:99:36492,1405,0
A1	135977566	.	T	C	73049.1	PASS	AC=2;AF=1.00;AN=2;BaseQRankSum=2.83;DP=1812;ExcessHet=3.0103;FS=33.373;MLEAC=2;MLEAF=1.00;MQ=39.90;MQRankSum=-1.353e+01;QD=27.85;ReadPosRankSum=4.39;SOR=9.945	GT:AD:DP:GQ:PL	1/1:34,1743:1777:99:73063,4010,0
A1	135978004	.	G	A	102814	PASS	AC=2;AF=1.00;AN=2;BaseQRankSum=2.59;DP=2648;ExcessHet=3.0103;FS=9.040;MLEAC=2;MLEAF=1.00;MQ=39.55;MQRankSum=-1.851e+01;QD=29.63;ReadPosRankSum=-1.925e+00;SOR=2.578	GT:AD:DP:GQ:PL	1/1:49,2480:2529:99:102828,5761,0
A1	135978170	.	G	A	78307.1	PASS	AC=2;AF=1.00;AN=2;BaseQRankSum=-2.246e+00;DP=2167;ExcessHet=3.0103;FS=5.653;MLEAC=2;MLEAF=1.00;MQ=41.71;MQRankSum=-2.385e+00;QD=32.00;ReadPosRankSum=-1.893e+00;SOR=2.956	GT:AD:DP:GQ:PL	1/1:36,2050:2102:99:78321,4920,0
A1	135978510	.	G	A	37326.1	PASS	AC=2;AF=1.00;AN=2;BaseQRankSum=3.94;DP=1010;ExcessHet=3.0103;FS=12.694;MLEAC=2;MLEAF=1.00;MQ=39.98;MQRankSum=-1.430e+01;QD=29.15;ReadPosRankSum=-6.247e+00;SOR=2.947	GT:AD:DP:GQ:PL	1/1:50,957:1007:99:37340,1244,0
A1	135978831	.	T	C	189558	PASS	AC=2;AF=1.00;AN=2;BaseQRankSum=-5.400e-02;DP=4665;ExcessHet=3.0103;FS=0.000;MLEAC=2;MLEAF=1.00;MQ=40.71;MQRankSum=-1.343e+01;QD=27.46;ReadPosRankSum=-6.810e-01;SOR=2.210	GT:AD:DP:GQ:PL	1/1:38,4516:4554:99:189572,12046,0
A1	135978832	.	A	G	181628	PASS	AC=2;AF=1.00;AN=2;BaseQRankSum=1.52;DP=4671;ExcessHet=3.0103;FS=5.724;MLEAC=2;MLEAF=1.00;MQ=40.88;MQRankSum=-1.367e+01;QD=31.72;ReadPosRankSum=-3.720e-01;SOR=2.116	GT:AD:DP:GQ:PL	1/1:45,4457:4542:99:181642,11808,0
A1	135979036	.	G	T	94157.1	PASS	AC=2;AF=1.00;AN=2;BaseQRankSum=-1.626e+00;DP=2378;ExcessHet=3.0103;FS=2.362;MLEAC=2;MLEAF=1.00;MQ=38.95;MQRankSum=-1.126e+01;QD=30.41;ReadPosRankSum=-2.224e+00;SOR=0.731	GT:AD:DP:GQ:PL	1/1:42,2277:2319:99:94171,5279,0
A1	135979068	.	T	C	88566.1	PASS	AC=2;AF=1.00;AN=2;BaseQRankSum=2.79;DP=2381;ExcessHet=3.0103;FS=8.684;MLEAC=2;MLEAF=1.00;MQ=39.30;MQRankSum=-1.223e+01;QD=33.13;ReadPosRankSum=-1.374e+00;SOR=2.488	GT:AD:DP:GQ:PL	1/1:47,2223:2298:99:88580,5252,0
A1	135979263	.	G	C	131024	PASS	AC=2;AF=1.00;AN=2;BaseQRankSum=0.332;DP=3558;ExcessHet=3.0103;FS=0.000;MLEAC=2;MLEAF=1.00;MQ=50.12;MQRankSum=-1.281e+00;QD=29.36;ReadPosRankSum=1.06;SOR=0.868	GT:AD:DP:GQ:PL	1/1:50,3423:3475:99:131038,8485,0
A1	135979558	.	A	G	43022.1	PASS	AC=2;AF=1.00;AN=2;BaseQRankSum=2.34;DP=1190;ExcessHet=3.0103;FS=45.261;MLEAC=2;MLEAF=1.00;MQ=39.87;MQRankSum=-1.663e+01;QD=32.04;ReadPosRankSum=0.644;SOR=7.842	GT:AD:DP:GQ:PL	1/1:59,1080:1145:99:43036,1112,0
A1	135980168	.	T	C	47529.1	PASS	AC=2;AF=1.00;AN=2;BaseQRankSum=1.73;DP=1126;ExcessHet=3.0103;FS=32.901;MLEAC=2;MLEAF=1.00;MQ=39.07;MQRankSum=-1.055e+01;QD=34.18;ReadPosRankSum=-5.901e+00;SOR=13.319	GT:AD:DP:GQ:PGT:PID:PL:PS	1|1:34,1091:1125:99:1|1:135980168_T_C:47543,1897,0:135980168
A1	135980187	.	T	A	69738.1	PASS	AC=2;AF=1.00;AN=2;BaseQRankSum=3.35;DP=1682;ExcessHet=3.0103;FS=18.217;MLEAC=2;MLEAF=1.00;MQ=39.33;MQRankSum=-1.042e+01;QD=29.11;ReadPosRankSum=-5.074e+00;SOR=14.289	GT:AD:DP:GQ:PGT:PID:PL:PS	1|1:32,1604:1636:99:1|1:135980168_T_C:69752,3535,0:135980168
A1	135980243	.	A	G	150259	PASS	AC=2;AF=1.00;AN=2;BaseQRankSum=4.61;DP=3645;ExcessHet=3.0103;FS=0.000;MLEAC=2;MLEAF=1.00;MQ=41.43;MQRankSum=-1.070e+01;QD=30.73;ReadPosRankSum=2.42;SOR=13.137	GT:AD:DP:GQ:PL	1/1:33,3540:3617:99:150273,9656,0
A1	135980647	.	A	G	118614	PASS	AC=2;AF=1.00;AN=2;BaseQRankSum=3.31;DP=2923;ExcessHet=3.0103;FS=38.130;MLEAC=2;MLEAF=1.00;MQ=43.25;MQRankSum=-1.318e+01;QD=33.52;ReadPosRankSum=1.72;SOR=10.592	GT:AD:DP:GQ:PL	1/1:51,2803:2856:99:118628,6553,0
A1	136258596	.	C	A	1283.84	PASS	AC=2;AF=1.00;AN=2;BaseQRankSum=2.45;DP=35;ExcessHet=3.0103;FS=3.003;MLEAC=1;MLEAF=0.500;MQ=60.00;MQRankSum=0.00;QD=24.95;ReadPosRankSum=0.227;SOR=0.164	GT:AD:DP:GQ:PGT:PID:PL:PS	1|1:2,31:34:9:1|1:136258573_AGG_A:1297,9,0:136258573
A1	137709571	.	G	A	148.14	PASS	AC=2;AF=1.00;AN=2;DP=7;ExcessHet=3.0103;FS=0.000;MLEAC=2;MLEAF=1.00;MQ=57.99;QD=24.41;SOR=1.022	GT:AD:DP:GQ:PL	1/1:0,4:5:12:162,12,0
A1	137804855	.	G	A	1240.06	PASS	AC=2;AF=1.00;AN=2;BaseQRankSum=-1.017e+00;DP=31;ExcessHet=3.0103;FS=3.310;MLEAC=2;MLEAF=1.00;MQ=60.00;MQRankSum=0.00;QD=26.98;ReadPosRankSum=-9.830e-01;SOR=0.545	GT:AD:DP:GQ:PGT:PID:PL:PS	1|1:1,29:30:45:1|1:137804838_AGGGGGGGGGGG_A:1254,45,0:137804838
A1	139050083	.	G	A	254.97	PASS	AC=2;AF=1.00;AN=2;DP=6;ExcessHet=3.0103;FS=0.000;MLEAC=2;MLEAF=1.00;MQ=60.00;QD=34.19;SOR=2.303	GT:AD:DP:GQ:PGT:PID:PL:PS	1|1:0,6:6:18:1|1:139050069_G_T:269,18,0:139050069
A1	139166380	.	T	C	301.02	PASS	AC=2;AF=1.00;AN=2;DP=7;ExcessHet=3.0103;FS=0.000;MLEAC=2;MLEAF=1.00;MQ=60.00;QD=28.49;SOR=4.174	GT:AD:DP:GQ:PGT:PID:PL:PS	1|1:0,7:7:21:1|1:139166363_G_A:315,21,0:139166363
A1	139166389	.	G	A	339.04	PASS	AC=2;AF=1.00;AN=2;DP=8;ExcessHet=3.0103;FS=0.000;MLEAC=2;MLEAF=1.00;MQ=60.00;QD=27.13;SOR=4.407	GT:AD:DP:GQ:PGT:PID:PL:PS	1|1:0,8:8:24:1|1:139166363_G_A:353,24,0:139166363
A1	139166400	.	A	G	339.04	PASS	AC=2;AF=1.00;AN=2;DP=8;ExcessHet=3.0103;FS=0.000;MLEAC=2;MLEAF=1.00;MQ=60.00;QD=30.30;SOR=4.407	GT:AD:DP:GQ:PGT:PID:PL:PS	1|1:0,8:8:24:1|1:139166363_G_A:353,24,0:139166363
A1	140050240	.	G	A	185.96	PASS	AC=2;AF=1.00;AN=2;DP=5;ExcessHet=3.0103;FS=0.000;MLEAC=2;MLEAF=1.00;MQ=60.00;QD=29.85;SOR=3.611	GT:AD:DP:GQ:PL	1/1:0,5:5:15:200,15,0
A1	141008329	.	A	G	203.96	PASS	AC=2;AF=1.00;AN=2;DP=6;ExcessHet=3.0103;FS=0.000;MLEAC=2;MLEAF=1.00;MQ=60.00;QD=27.39;SOR=1.981	GT:AD:DP:GQ:PL	1/1:0,5:5:15:218,15,0
A1	141246165	.	G	A	301.02	SnpCluster	AC=2;AF=1.00;AN=2;DP=7;ExcessHet=3.0103;FS=0.000;MLEAC=2;MLEAF=1.00;MQ=52.37;QD=33.57;SOR=4.174	GT:AD:DP:GQ:PGT:PID:PL:PS	1|1:0,7:7:21:1|1:141246143_A_G:315,21,0:141246143
A1	141246171	.	G	A	301.02	SnpCluster	AC=2;AF=1.00;AN=2;DP=7;ExcessHet=3.0103;FS=0.000;MLEAC=2;MLEAF=1.00;MQ=52.37;QD=33.09;SOR=4.174	GT:AD:DP:GQ:PGT:PID:PL:PS	1|1:0,7:7:21:1|1:141246143_A_G:315,21,0:141246143
A1	141246173	.	G	A	301.02	SnpCluster	AC=2;AF=1.00;AN=2;DP=7;ExcessHet=3.0103;FS=0.000;MLEAC=2;MLEAF=1.00;MQ=52.37;QD=30.00;SOR=4.174	GT:AD:DP:GQ:PGT:PID:PL:PS	1|1:0,7:7:21:1|1:141246143_A_G:315,21,0:141246143
A1	141372854	.	T	C	136794	PASS	AC=2;AF=1.00;AN=2;BaseQRankSum=2.84;DP=3348;ExcessHet=3.0103;FS=0.000;MLEAC=2;MLEAF=1.00;MQ=39.89;MQRankSum=-1.311e+01;QD=30.08;ReadPosRankSum=-3.270e-01;SOR=13.390	GT:AD:DP:GQ:PL	1/1:22,3233:3255:99:136808,8971,0
A1	141373257	.	C	T	249528	PASS	AC=2;AF=1.00;AN=2;BaseQRankSum=-8.650e-01;DP=6195;ExcessHet=3.0103;FS=0.000;MLEAC=2;MLEAF=1.00;MQ=49.11;MQRankSum=-4.875e+00;QD=35.55;ReadPosRankSum=-6.540e-01;SOR=0.257	GT:AD:DP:GQ:PL	1/1:21,6016:6040:99:249542,17292,0
A1	141373859	.	T	C	18335.1	PASS	AC=2;AF=1.00;AN=2;BaseQRankSum=0.962;DP=541;ExcessHet=3.0103;FS=10.329;MLEAC=2;MLEAF=1.00;MQ=40.43;MQRankSum=-1.141e+01;QD=30.84;ReadPosRankSum=-2.959e+00;SOR=2.480	GT:AD:DP:GQ:PL	1/1:23,471:506:99:18349,655,0
A1	141373898	.	C	A	38541.1	PASS	AC=2;AF=1.00;AN=2;BaseQRankSum=0.274;DP=1009;ExcessHet=3.0103;FS=16.957;MLEAC=2;MLEAF=1.00;MQ=40.74;MQRankSum=-7.707e+00;QD=28.89;ReadPosRankSum=-7.290e-01;SOR=9.259	GT:AD:DP:GQ:PL	1/1:14,927:943:99:38555,2325,0
A1	141374598	.	T	C	46525.1	PASS	AC=2;AF=1.00;AN=2;BaseQRankSum=4.47;DP=1301;ExcessHet=3.0103;FS=19.836;MLEAC=2;MLEAF=1.00;MQ=40.45;MQRankSum=-1.044e+01;QD=31.47;ReadPosRankSum=0.508;SOR=4.333	GT:AD:DP:GQ:PL	1/1:34,1183:1225:99:46539,2620,0
A1	141374671	.	A	G	60555.1	PASS	AC=2;AF=1.00;AN=2;BaseQRankSum=0.407;DP=1590;ExcessHet=3.0103;FS=5.517;MLEAC=2;MLEAF=1.00;MQ=41.11;MQRankSum=-6.412e+00;QD=28.14;ReadPosRankSum=1.45;SOR=3.472	GT:AD:DP:GQ:PL	1/1:23,1490:1524:99:60569,3730,0
A1	141374823	.	G	A	90155.1	PASS	AC=2;AF=1.00;AN=2;BaseQRankSum=3.23;DP=2193;ExcessHet=3.0103;FS=0.000;MLEAC=2;MLEAF=1.00;MQ=40.22;MQRankSum=-1.138e+01;QD=29.82;ReadPosRankSum=-7.140e-01;SOR=1.073	GT:AD:DP:GQ:PL	1/1:47,2053:2112:99:90169,4392,0
A1	141376432	.	A	T	198845	PASS	AC=2;AF=1.00;AN=2;BaseQRankSum=1.24;DP=5200;ExcessHet=3.0103;FS=0.000;MLEAC=2;MLEAF=1.00;MQ=46.96;MQRankSum=-7.782e+00;QD=29.26;ReadPosRankSum=0.041;SOR=2.179	GT:AD:DP:GQ:PL	1/1:21,5038:5078:99:198859,14461,0
A1	141376830	.	A	T	225743	PASS	AC=2;AF=1.00;AN=2;BaseQRankSum=1.12;DP=5442;ExcessHet=3.0103;FS=0.000;MLEAC=2;MLEAF=1.00;MQ=39.96;MQRankSum=-2.324e+01;QD=29.80;ReadPosRankSum=-6.410e-01;SOR=4.809	GT:AD:DP:GQ:PL	1/1:10,5290:5300:99:225757,15552,0
A1	141377151	.	G	T	60779.1	PASS	AC=2;AF=1.00;AN=2;BaseQRankSum=0.269;DP=1465;ExcessHet=3.0103;FS=0.000;MLEAC=2;MLEAF=1.00;MQ=38.62;MQRankSum=-5.719e+00;QD=30.60;ReadPosRankSum=0.420;SOR=3.953	GT:AD:DP:GQ:PL	1/1:16,1420:1436:99:60793,3741,0
A1	141377207	.	C	G	78990.1	PASS	AC=2;AF=1.00;AN=2;BaseQRankSum=8.92;DP=2120;ExcessHet=3.0103;FS=0.000;MLEAC=2;MLEAF=1.00;MQ=39.19;MQRankSum=-9.782e+00;QD=27.33;ReadPosRankSum=0.881;SOR=7.606	GT:AD:DP:GQ:PL	1/1:57,1963:2041:99:79004,4868,0
A1	141377246	.	A	C	122812	PASS	AC=2;AF=1.00;AN=2;BaseQRankSum=1.58;DP=3028;ExcessHet=3.0103;FS=0.000;MLEAC=2;MLEAF=1.00;MQ=39.52;MQRankSum=-8.612e+00;QD=25.72;ReadPosRankSum=-4.600e-02;SOR=15.956	GT:AD:DP:GQ:PL	1/1:17,2913:2932:99:122826,8217,0
A1	141377894	.	C	T	268116	PASS	AC=2;AF=1.00;AN=2;BaseQRankSum=3.85;DP=6911;ExcessHet=3.0103;FS=0.000;MLEAC=2;MLEAF=1.00;MQ=54.01;MQRankSum=-1.242e+00;QD=27.80;ReadPosRankSum=2.09;SOR=0.483	GT:AD:DP:GQ:PL	1/1:36,6681:6751:99:268130,19122,0
A1	141378230	.	A	G	288673	PASS	AC=2;AF=1.00;AN=2;BaseQRankSum=1.26;DP=6853;ExcessHet=3.0103;FS=0.000;MLEAC=2;MLEAF=1.00;MQ=49.52;MQRankSum=-5.183e+00;QD=33.28;ReadPosRankSum=0.415;SOR=1.227	GT:AD:DP:GQ:PGT:PID:PL:PS	1|1:13,6468:6481:99:1|1:141378230_A_G:288687,18993,0:141378230
A1	141378234	.	T	C	265992	PASS	AC=2;AF=1.00;AN=2;BaseQRankSum=3.24;DP=6807;ExcessHet=3.0103;FS=0.000;MLEAC=2;MLEAF=1.00;MQ=49.47;MQRankSum=-6.280e+00;QD=28.04;ReadPosRankSum=-2.040e-01;SOR=1.045	GT:AD:DP:GQ:PGT:PID:PL:PS	1|1:19,6358:6380:99:1|1:141378230_A_G:266006,18430,0:141378230
A1	141378439	.	T	C	213853	PASS	AC=2;AF=1.00;AN=2;BaseQRankSum=2.24;DP=5284;ExcessHet=3.0103;FS=0.000;MLEAC=2;MLEAF=1.00;MQ=51.86;MQRankSum=-2.580e+00;QD=29.24;ReadPosRankSum=2.87;SOR=0.182	GT:AD:DP:GQ:PL	1/1:24,5080:5126:99:213867,14769,0
A1	141378728	.	G	A	140632	PASS	AC=2;AF=1.00;AN=2;BaseQRankSum=1.52;DP=3551;ExcessHet=3.0103;FS=0.000;MLEAC=2;MLEAF=1.00;MQ=42.00;MQRankSum=-9.151e+00;QD=35.47;ReadPosRankSum=0.719;SOR=6.239	GT:AD:DP:GQ:PL	1/1:27,3365:3451:99:140646,9154,0
A1	141378769	.	A	G	118266	PASS	AC=2;AF=1.00;AN=2;BaseQRankSum=2.00;DP=2848;ExcessHet=3.0103;FS=19.978;MLEAC=2;MLEAF=1.00;MQ=39.85;MQRankSum=-1.108e+01;QD=31.86;ReadPosRankSum=2.59;SOR=15.686	GT:AD:DP:GQ:PL	1/1:42,2788:2832:99:118280,6908,0
A1	141554593	.	A	G	199.96	PASS	AC=2;AF=1.00;AN=2;DP=5;ExcessHet=3.0103;FS=0.000;MLEAC=2;MLEAF=1.00;MQ=60.00;QD=24.94;SOR=1.981	GT:AD:DP:GQ:PL	1/1:0,5:5:15:214,15,0
A1	141988906	.	G	A	481.06	PASS	AC=2;AF=1.00;AN=2;DP=12;ExcessHet=3.0103;FS=0.000;MLEAC=2;MLEAF=1.00;MQ=58.40;QD=29.88;SOR=1.022	GT:AD:DP:GQ:PGT:PID:PL:PS	1|1:0,11:12:33:1|1:141988877_CGGGGGGGGGGGGGGGGGGGGGGGGG_C:495,33,0:141988877
A1	141988952	.	G	T	390.06	PASS	AC=2;AF=1.00;AN=2;DP=13;ExcessHet=3.0103;FS=0.000;MLEAC=2;MLEAF=1.00;MQ=58.52;QD=33.21;SOR=0.859	GT:AD:DP:GQ:PL	1/1:0,11:11:33:404,33,0
A1	142025136	.	G	A	236.99	PASS	AC=2;AF=1.00;AN=2;BaseQRankSum=1.53;DP=9;ExcessHet=3.0103;FS=4.260;MLEAC=2;MLEAF=1.00;MQ=58.12;MQRankSum=-1.570e-01;QD=29.62;ReadPosRankSum=-4.890e-01;SOR=1.447	GT:AD:DP:GQ:PL	1/1:1,7:8:14:251,14,0
A1	142515140	.	C	T	148.96	PASS	AC=2;AF=1.00;AN=2;DP=6;ExcessHet=3.0103;FS=0.000;MLEAC=2;MLEAF=1.00;MQ=60.00;QD=29.79;SOR=1.022	GT:AD:DP:GQ:PL	1/1:0,5:5:15:163,15,0
A1	142522861	.	G	A	207.96	PASS	AC=2;AF=1.00;AN=2;DP=5;ExcessHet=3.0103;FS=0.000;MLEAC=2;MLEAF=1.00;MQ=60.00;QD=34.60;SOR=1.981	GT:AD:DP:GQ:PGT:PID:PL:PS	1|1:0,5:5:15:1|1:142522861_G_A:222,15,0:142522861
A1	142522891	.	C	G	210.96	PASS	AC=2;AF=1.00;AN=2;DP=5;ExcessHet=3.0103;FS=0.000;MLEAC=2;MLEAF=1.00;MQ=60.00;QD=31.58;SOR=1.981	GT:AD:DP:GQ:PGT:PID:PL:PS	1|1:0,5:5:15:1|1:142522861_G_A:225,15,0:142522861
A1	142522898	.	C	T	210.96	PASS	AC=2;AF=1.00;AN=2;DP=5;ExcessHet=3.0103;FS=0.000;MLEAC=2;MLEAF=1.00;MQ=60.00;QD=30.84;SOR=1.981	GT:AD:DP:GQ:PGT:PID:PL:PS	1|1:0,5:5:15:1|1:142522861_G_A:225,15,0:142522861
A1	142661982	.	G	T	210.96	PASS	AC=2;AF=1.00;AN=2;DP=5;ExcessHet=3.0103;FS=0.000;MLEAC=2;MLEAF=1.00;MQ=60.00;QD=27.70;SOR=3.611	GT:AD:DP:GQ:PGT:PID:PL:PS	1|1:0,5:5:15:1|1:142661968_GCT_G:225,15,0:142661968
A1	143253612	.	G	A	121.84	SnpCluster	AC=2;AF=1.00;AN=2;DP=5;ExcessHet=3.0103;FS=0.000;MLEAC=1;MLEAF=0.500;MQ=60.00;QD=31.09;SOR=1.022	GT:AD:DP:GQ:PGT:PID:PL:PS	1|1:0,3:5:9:1|1:143253612_G_A:135,9,0:143253612
A1	143253617	.	C	T	121.84	SnpCluster	AC=2;AF=1.00;AN=2;DP=6;ExcessHet=3.0103;FS=0.000;MLEAC=1;MLEAF=0.500;MQ=60.00;QD=28.78;SOR=0.693	GT:AD:DP:GQ:PGT:PID:PL:PS	1|1:0,3:6:9:1|1:143253612_G_A:135,9,0:143253612
A1	143253621	.	G	A	121.84	SnpCluster	AC=2;AF=1.00;AN=2;DP=6;ExcessHet=3.0103;FS=0.000;MLEAC=1;MLEAF=0.500;MQ=60.00;QD=26.98;SOR=0.693	GT:AD:DP:GQ:PGT:PID:PL:PS	1|1:0,3:6:9:1|1:143253612_G_A:135,9,0:143253612
A1	143283052	.	G	C	1012.06	PASS	AC=2;AF=1.00;AN=2;DP=23;ExcessHet=3.0103;FS=0.000;MLEAC=2;MLEAF=1.00;MQ=60.00;QD=27.24;SOR=1.179	GT:AD:DP:GQ:PGT:PID:PL:PS	1|1:0,23:23:69:1|1:143283026_CCGGGGGGGGGGGGGGGGGGG_C:1026,69,0:143283026
A1	143283059	.	A	G	885.06	PASS	AC=2;AF=1.00;AN=2;DP=20;ExcessHet=3.0103;FS=0.000;MLEAC=2;MLEAF=1.00;MQ=60.00;QD=25.31;SOR=1.402	GT:AD:DP:GQ:PGT:PID:PL:PS	1|1:0,20:20:60:1|1:143283026_CCGGGGGGGGGGGGGGGGGGG_C:899,60,0:143283026
A1	143286493	.	T	G	260.02	PASS	AC=2;AF=1.00;AN=2;DP=7;ExcessHet=3.0103;FS=0.000;MLEAC=2;MLEAF=1.00;MQ=59.58;QD=28.70;SOR=1.609	GT:AD:DP:GQ:PL	1/1:0,7:7:21:274,21,0
A1	143392908	.	A	G	154.98	PASS	AC=2;AF=1.00;AN=2;BaseQRankSum=1.28;DP=5;ExcessHet=3.0103;FS=0.000;MLEAC=1;MLEAF=0.500;MQ=60.00;MQRankSum=0.00;QD=31.00;ReadPosRankSum=-5.240e-01;SOR=0.693	GT:AD:DP:GQ:PL	1/1:1,4:5:5:166,5,0
A1	143551979	.	C	T	616.06	PASS	AC=2;AF=1.00;AN=2;DP=14;ExcessHet=3.0103;FS=0.000;MLEAC=2;MLEAF=1.00;MQ=60.00;QD=27.63;SOR=2.985	GT:AD:DP:GQ:PGT:PID:PL:PS	1|1:0,14:14:42:1|1:143551945_G_C:630,42,0:143551945
A1	143551987	.	C	A	611.48	PASS	AC=2;AF=1.00;AN=2;BaseQRankSum=-8.110e-01;DP=16;ExcessHet=3.0103;FS=0.000;MLEAC=1;MLEAF=0.500;MQ=60.00;MQRankSum=0.00;QD=28.46;ReadPosRankSum=1.74;SOR=1.863	GT:AD:DP:GQ:PGT:PID:PL:PS	1|1:1,15:16:3:1|1:143551945_G_C:621,3,0:143551945
A1	143551989	.	C	T	611.48	PASS	AC=2;AF=1.00;AN=2;BaseQRankSum=-8.810e-01;DP=16;ExcessHet=3.0103;FS=0.000;MLEAC=1;MLEAF=0.500;MQ=60.00;MQRankSum=0.00;QD=29.14;ReadPosRankSum=1.74;SOR=1.863	GT:AD:DP:GQ:PGT:PID:PL:PS	1|1:1,15:16:3:1|1:143551945_G_C:621,3,0:143551945
A1	143588609	.	A	G	424.06	SnpCluster	AC=2;AF=1.00;AN=2;DP=15;ExcessHet=3.0103;FS=0.000;MLEAC=2;MLEAF=1.00;MQ=58.83;QD=29.50;SOR=0.976	GT:AD:DP:GQ:PGT:PID:PL:PS	1|1:0,10:14:30:1|1:143588609_A_G:438,30,0:143588609
A1	143588610	.	C	T	424.06	SnpCluster	AC=2;AF=1.00;AN=2;DP=14;ExcessHet=3.0103;FS=0.000;MLEAC=2;MLEAF=1.00;MQ=58.75;QD=33.34;SOR=0.976	GT:AD:DP:GQ:PGT:PID:PL:PS	1|1:0,10:14:30:1|1:143588609_A_G:438,30,0:143588609
A1	143588612	.	G	C	391.05	SnpCluster	AC=2;AF=1.00;AN=2;DP=12;ExcessHet=3.0103;FS=0.000;MLEAC=2;MLEAF=1.00;MQ=58.54;QD=31.88;SOR=1.022	GT:AD:DP:GQ:PGT:PID:PL:PS	1|1:0,9:12:27:1|1:143588609_A_G:405,27,0:143588609
A1	143588616	.	A	C	391.05	SnpCluster	AC=2;AF=1.00;AN=2;DP=12;ExcessHet=3.0103;FS=0.000;MLEAC=2;MLEAF=1.00;MQ=58.54;QD=36.16;SOR=1.022	GT:AD:DP:GQ:PGT:PID:PL:PS	1|1:0,9:12:27:1|1:143588609_A_G:405,27,0:143588609
A1	143588619	.	C	T	391.05	SnpCluster	AC=2;AF=1.00;AN=2;DP=13;ExcessHet=3.0103;FS=0.000;MLEAC=2;MLEAF=1.00;MQ=58.65;QD=29.24;SOR=1.179	GT:AD:DP:GQ:PGT:PID:PL:PS	1|1:0,9:13:27:1|1:143588609_A_G:405,27,0:143588609
A1	144262726	.	C	G	207.97	PASS	AC=2;AF=1.00;AN=2;DP=6;ExcessHet=3.0103;FS=0.000;MLEAC=2;MLEAF=1.00;MQ=60.00;QD=34.66;SOR=0.693	GT:AD:DP:GQ:PL	1/1:0,6:6:18:222,18,0
A1	144581711	.	G	A	571.06	PASS	AC=2;AF=1.00;AN=2;DP=14;ExcessHet=3.0103;FS=0.000;MLEAC=2;MLEAF=1.00;MQ=60.00;QD=28.08;SOR=1.329	GT:AD:DP:GQ:PGT:PID:PL:PS	1|1:0,13:14:39:1|1:144581701_TGGGTGG_T:585,39,0:144581701
A1	144581721	.	C	T	661.06	PASS	AC=2;AF=1.00;AN=2;DP=15;ExcessHet=3.0103;FS=0.000;MLEAC=2;MLEAF=1.00;MQ=60.00;QD=30.85;SOR=0.818	GT:AD:DP:GQ:PGT:PID:PL:PS	1|1:0,15:15:45:1|1:144581701_TGGGTGG_T:675,45,0:144581701
A1	144581734	.	T	C	615.48	PASS	AC=2;AF=1.00;AN=2;BaseQRankSum=-2.570e-01;DP=16;ExcessHet=3.0103;FS=0.000;MLEAC=1;MLEAF=0.500;MQ=60.00;MQRankSum=0.00;QD=30.55;ReadPosRankSum=1.74;SOR=0.275	GT:AD:DP:GQ:PGT:PID:PL:PS	1|1:1,15:16:3:1|1:144581701_TGGGTGG_T:625,3,0:144581701
A1	144807439	.	C	A	391.05	PASS	AC=2;AF=1.00;AN=2;DP=9;ExcessHet=3.0103;FS=0.000;MLEAC=2;MLEAF=1.00;MQ=60.00;QD=31.89;SOR=0.892	GT:AD:DP:GQ:PGT:PID:PL:PS	1|1:0,9:9:27:1|1:144807424_T_C:405,27,0:144807424
A1	144817526	.	G	A	1291.06	PASS	AC=2;AF=1.00;AN=2;DP=29;ExcessHet=3.0103;FS=0.000;MLEAC=2;MLEAF=1.00;MQ=51.12;QD=36.15;SOR=0.760	GT:AD:DP:GQ:PGT:PID:PL:PS	1|1:0,29:29:87:1|1:144817501_CGGGGGGGGGGGGGGGGGG_C:1305,87,0:144817501
A1	144817544	.	A	G	1156.06	PASS	AC=2;AF=1.00;AN=2;BaseQRankSum=1.05;DP=28;ExcessHet=3.0103;FS=0.000;MLEAC=2;MLEAF=1.00;MQ=53.17;MQRankSum=-8.120e-01;QD=32.28;ReadPosRankSum=0.929;SOR=0.252	GT:AD:DP:GQ:PGT:PID:PL:PS	1|1:1,27:28:39:1|1:144817501_CGGGGGGGGGGGGGGGGGG_C:1170,39,0:144817501
A1	144856531	.	A	C	519.06	PASS	AC=2;AF=1.00;AN=2;DP=15;ExcessHet=3.0103;FS=0.000;MLEAC=2;MLEAF=1.00;MQ=43.69;QD=30.93;SOR=2.985	GT:AD:DP:GQ:PL	1/1:0,14:14:42:533,42,0
A1	144870686	.	G	C	346.04	PASS	AC=2;AF=1.00;AN=2;DP=8;ExcessHet=3.0103;FS=0.000;MLEAC=2;MLEAF=1.00;MQ=60.00;QD=28.75;SOR=1.863	GT:AD:DP:GQ:PGT:PID:PL:PS	1|1:0,8:8:24:1|1:144870686_G_C:360,24,0:144870686
A1	145382526	.	C	T	301.02	PASS	AC=2;AF=1.00;AN=2;DP=7;ExcessHet=3.0103;FS=0.000;MLEAC=2;MLEAF=1.00;MQ=51.01;QD=35.90;SOR=1.609	GT:AD:DP:GQ:PGT:PID:PL:PS	1|1:0,7:7:21:1|1:145382456_T_C:315,21,0:145382456
A1	146145732	.	A	T	346.04	SnpCluster	AC=2;AF=1.00;AN=2;DP=8;ExcessHet=3.0103;FS=0.000;MLEAC=2;MLEAF=1.00;MQ=58.84;QD=28.69;SOR=1.863	GT:AD:DP:GQ:PGT:PID:PL:PS	1|1:0,8:8:24:1|1:146145706_C_T:360,24,0:146145706
A1	146145733	.	A	G	346.04	SnpCluster	AC=2;AF=1.00;AN=2;DP=8;ExcessHet=3.0103;FS=0.000;MLEAC=2;MLEAF=1.00;MQ=58.84;QD=33.10;SOR=1.863	GT:AD:DP:GQ:PGT:PID:PL:PS	1|1:0,8:8:24:1|1:146145706_C_T:360,24,0:146145706
A1	146145736	.	C	T	346.04	SnpCluster	AC=2;AF=1.00;AN=2;DP=8;ExcessHet=3.0103;FS=0.000;MLEAC=2;MLEAF=1.00;MQ=58.84;QD=35.07;SOR=1.863	GT:AD:DP:GQ:PGT:PID:PL:PS	1|1:0,8:8:24:1|1:146145706_C_T:360,24,0:146145706
A1	146497734	.	A	G	240.53	PASS	AC=2;AF=1.00;AN=2;BaseQRankSum=0.887;DP=8;ExcessHet=3.0103;FS=0.000;MLEAC=1;MLEAF=0.500;MQ=57.88;MQRankSum=-1.570e-01;QD=34.36;ReadPosRankSum=-8.870e-01;SOR=0.693	GT:AD:DP:GQ:PGT:PID:PL:PS	1|1:1,6:8:10:1|1:146497734_A_G:254,10,0:146497734
A1	146682325	.	G	T	1402.97	PASS	AC=2;AF=1.00;AN=2;BaseQRankSum=-4.050e-01;DP=36;ExcessHet=3.0103;FS=2.915;MLEAC=2;MLEAF=1.00;MQ=60.00;MQRankSum=0.00;QD=25.01;ReadPosRankSum=-5.870e-01;SOR=0.197	GT:AD:DP:GQ:PGT:PID:PL:PS	1|1:2,34:36:18:1|1:146682314_TGGGGGGG_T:1417,18,0:146682314
A1	146843240	.	G	A	190.96	PASS	AC=2;AF=1.00;AN=2;DP=5;ExcessHet=3.0103;FS=0.000;MLEAC=2;MLEAF=1.00;MQ=60.00;QD=30.51;SOR=1.022	GT:AD:DP:GQ:PL	1/1:0,5:5:15:205,15,0
A1	147217750	.	G	A	77.32	PASS	AC=2;AF=1.00;AN=2;DP=6;ExcessHet=3.0103;FS=0.000;MLEAC=1;MLEAF=0.500;MQ=53.77;QD=29.20;SOR=2.303	GT:AD:DP:GQ:PGT:PID:PL:PS	1|1:0,2:6:6:1|1:147217750_G_A:89,6,0:147217750
A1	147348254	.	G	C	210.96	PASS	AC=2;AF=1.00;AN=2;DP=6;ExcessHet=3.0103;FS=0.000;MLEAC=2;MLEAF=1.00;MQ=60.00;QD=29.38;SOR=1.329	GT:AD:DP:GQ:PGT:PID:PL:PS	1|1:0,5:6:15:1|1:147348220_C_T:225,15,0:147348220
A1	147348272	.	A	T	255.97	PASS	AC=2;AF=1.00;AN=2;DP=7;ExcessHet=3.0103;FS=0.000;MLEAC=2;MLEAF=1.00;MQ=60.00;QD=27.00;SOR=0.941	GT:AD:DP:GQ:PGT:PID:PL:PS	1|1:0,6:7:18:1|1:147348220_C_T:270,18,0:147348220
A1	147348278	.	C	G	255.97	PASS	AC=2;AF=1.00;AN=2;DP=7;ExcessHet=3.0103;FS=0.000;MLEAC=2;MLEAF=1.00;MQ=60.00;QD=28.76;SOR=0.941	GT:AD:DP:GQ:PGT:PID:PL:PS	1|1:0,6:7:18:1|1:147348220_C_T:270,18,0:147348220
A1	147348284	.	A	G	255.97	PASS	AC=2;AF=1.00;AN=2;DP=7;ExcessHet=3.0103;FS=0.000;MLEAC=2;MLEAF=1.00;MQ=60.00;QD=30.56;SOR=0.941	GT:AD:DP:GQ:PGT:PID:PL:PS	1|1:0,6:7:18:1|1:147348220_C_T:270,18,0:147348220
A1	147348291	.	T	C	210.96	PASS	AC=2;AF=1.00;AN=2;DP=6;ExcessHet=3.0103;FS=0.000;MLEAC=2;MLEAF=1.00;MQ=60.00;QD=34.69;SOR=0.693	GT:AD:DP:GQ:PGT:PID:PL:PS	1|1:0,5:6:15:1|1:147348220_C_T:225,15,0:147348220
A1	147899199	.	G	C	361.05	PASS	AC=2;AF=1.00;AN=2;BaseQRankSum=1.66;DP=12;ExcessHet=3.0103;FS=0.000;MLEAC=2;MLEAF=1.00;MQ=59.76;MQRankSum=0.00;QD=30.09;ReadPosRankSum=1.30;SOR=0.495	GT:AD:DP:GQ:PL	1/1:1,11:12:26:375,26,0
A1	148301850	.	C	T	156.14	PASS	AC=2;AF=1.00;AN=2;DP=5;ExcessHet=3.0103;FS=0.000;MLEAC=2;MLEAF=1.00;MQ=40.00;QD=30.16;SOR=0.693	GT:AD:DP:GQ:PL	1/1:0,4:4:12:170,12,0
A1	148344596	.	G	A	476.06	PASS	AC=2;AF=1.00;AN=2;DP=13;ExcessHet=3.0103;FS=0.000;MLEAC=2;MLEAF=1.00;MQ=50.55;QD=30.87;SOR=1.445	GT:AD:DP:GQ:PL	1/1:0,12:12:36:490,36,0
A1	148344607	.	T	G	458.06	PASS	AC=2;AF=1.00;AN=2;DP=11;ExcessHet=3.0103;FS=0.000;MLEAC=2;MLEAF=1.00;MQ=48.57;QD=35.32;SOR=1.270	GT:AD:DP:GQ:PL	1/1:0,11:11:33:472,33,0
A1	148478690	.	C	T	182.96	PASS	AC=2;AF=1.00;AN=2;DP=5;ExcessHet=3.0103;FS=0.000;MLEAC=2;MLEAF=1.00;MQ=57.80;QD=29.49;SOR=3.611	GT:AD:DP:GQ:PL	1/1:0,5:5:15:197,15,0
A1	148486507	.	C	G	1589.06	PASS	AC=2;AF=1.00;AN=2;BaseQRankSum=-1.224e+00;DP=46;ExcessHet=3.0103;FS=0.000;MLEAC=2;MLEAF=1.00;MQ=52.27;MQRankSum=-1.337e+00;QD=28.85;ReadPosRankSum=-4.620e-01;SOR=1.022	GT:AD:DP:GQ:PL	1/1:2,41:45:42:1603,42,0
A1	148987371	.	A	G	251.04	PASS	AC=2;AF=1.00;AN=2;DP=9;ExcessHet=3.0103;FS=0.000;MLEAC=2;MLEAF=1.00;MQ=60.00;QD=31.38;SOR=0.693	GT:AD:DP:GQ:PL	1/1:0,8:8:24:265,24,0
A1	149146242	.	A	C	571.06	PASS	AC=2;AF=1.00;AN=2;DP=13;ExcessHet=3.0103;FS=0.000;MLEAC=2;MLEAF=1.00;MQ=41.05;QD=29.87;SOR=2.833	GT:AD:DP:GQ:PGT:PID:PL:PS	1|1:0,13:13:39:1|1:149146237_G_A:585,39,0:149146237
A1	149146266	.	G	T	571.06	PASS	AC=2;AF=1.00;AN=2;DP=13;ExcessHet=3.0103;FS=0.000;MLEAC=2;MLEAF=1.00;MQ=41.05;QD=26.89;SOR=2.833	GT:AD:DP:GQ:PGT:PID:PL:PS	1|1:0,13:13:39:1|1:149146237_G_A:585,39,0:149146237
A1	149146272	.	C	T	616.06	PASS	AC=2;AF=1.00;AN=2;DP=14;ExcessHet=3.0103;FS=0.000;MLEAC=2;MLEAF=1.00;MQ=40.98;QD=31.82;SOR=2.985	GT:AD:DP:GQ:PGT:PID:PL:PS	1|1:0,14:14:42:1|1:149146237_G_A:630,42,0:149146237
A1	149232701	.	A	T	436.06	PASS	AC=2;AF=1.00;AN=2;DP=11;ExcessHet=3.0103;FS=0.000;MLEAC=2;MLEAF=1.00;MQ=53.68;QD=35.51;SOR=2.494	GT:AD:DP:GQ:PGT:PID:PL:PS	1|1:0,10:11:30:1|1:149232701_A_T:450,30,0:149232701
A1	149232710	.	C	T	481.06	PASS	AC=2;AF=1.00;AN=2;DP=12;ExcessHet=3.0103;FS=0.000;MLEAC=2;MLEAF=1.00;MQ=52.44;QD=30.76;SOR=1.981	GT:AD:DP:GQ:PGT:PID:PL:PS	1|1:0,11:12:33:1|1:149232701_A_T:495,33,0:149232701
A1	149232711	.	A	G	481.06	PASS	AC=2;AF=1.00;AN=2;DP=12;ExcessHet=3.0103;FS=0.000;MLEAC=2;MLEAF=1.00;MQ=52.44;QD=25.45;SOR=1.981	GT:AD:DP:GQ:PGT:PID:PL:PS	1|1:0,11:12:33:1|1:149232701_A_T:495,33,0:149232701
A1	149232722	.	T	C	751.06	SnpCluster	AC=2;AF=1.00;AN=2;DP=17;ExcessHet=3.0103;FS=0.000;MLEAC=2;MLEAF=1.00;MQ=49.45;QD=31.53;SOR=1.061	GT:AD:DP:GQ:PGT:PID:PL:PS	1|1:0,17:17:51:1|1:149232722_T_C:765,51,0:149232722
A1	149232726	.	G	A	751.06	SnpCluster	AC=2;AF=1.00;AN=2;DP=17;ExcessHet=3.0103;FS=0.000;MLEAC=2;MLEAF=1.00;MQ=49.45;QD=29.87;SOR=1.061	GT:AD:DP:GQ:PGT:PID:PL:PS	1|1:0,17:17:51:1|1:149232722_T_C:765,51,0:149232722
A1	149232729	.	C	A	796.06	SnpCluster	AC=2;AF=1.00;AN=2;DP=18;ExcessHet=3.0103;FS=0.000;MLEAC=2;MLEAF=1.00;MQ=49.11;QD=24.70;SOR=0.914	GT:AD:DP:GQ:PGT:PID:PL:PS	1|1:0,18:18:54:1|1:149232722_T_C:810,54,0:149232722
A1	149232734	.	A	G	796.06	SnpCluster	AC=2;AF=1.00;AN=2;DP=18;ExcessHet=3.0103;FS=0.000;MLEAC=2;MLEAF=1.00;MQ=49.11;QD=28.56;SOR=0.914	GT:AD:DP:GQ:PGT:PID:PL:PS	1|1:0,18:18:54:1|1:149232722_T_C:810,54,0:149232722
A1	149232739	.	A	G	753.96	PASS	AC=2;AF=1.00;AN=2;BaseQRankSum=-6.330e-01;DP=20;ExcessHet=3.0103;FS=0.000;MLEAC=2;MLEAF=1.00;MQ=50.19;MQRankSum=-9.870e-01;QD=26.27;ReadPosRankSum=1.74;SOR=0.264	GT:AD:DP:GQ:PGT:PID:PL:PS	1|1:1,18:20:16:1|1:149232722_T_C:768,16,0:149232722
A1	149232786	.	C	T	875.02	PASS	AC=2;AF=1.00;AN=2;BaseQRankSum=-8.160e-01;DP=23;ExcessHet=3.0103;FS=0.000;MLEAC=2;MLEAF=1.00;MQ=50.72;MQRankSum=-9.450e-01;QD=27.26;ReadPosRankSum=0.075;SOR=0.299	GT:AD:DP:GQ:PGT:PID:PL:PS	1|1:1,21:23:21:1|1:149232786_C_T:889,21,0:149232786
A1	149232796	.	G	A	1010.06	PASS	AC=2;AF=1.00;AN=2;BaseQRankSum=-1.033e+00;DP=26;ExcessHet=3.0103;FS=0.000;MLEAC=2;MLEAF=1.00;MQ=51.85;MQRankSum=-8.550e-01;QD=35.37;ReadPosRankSum=-5.340e-01;SOR=0.343	GT:AD:DP:GQ:PGT:PID:PL:PS	1|1:1,24:26:30:1|1:149232786_C_T:1024,30,0:149232786
A1	149232807	.	A	T	931.04	PASS	AC=2;AF=1.00;AN=2;BaseQRankSum=-8.500e-01;DP=24;ExcessHet=3.0103;FS=3.802;MLEAC=2;MLEAF=1.00;MQ=51.75;MQRankSum=-8.500e-01;QD=25.73;ReadPosRankSum=-1.447e+00;SOR=0.916	GT:AD:DP:GQ:PGT:PID:PL:PS	1|1:1,22:24:24:1|1:149232786_C_T:945,24,0:149232786
A1	149232822	.	C	T	1111.06	PASS	AC=2;AF=1.00;AN=2;BaseQRankSum=-1.140e+00;DP=28;ExcessHet=3.0103;FS=4.058;MLEAC=2;MLEAF=1.00;MQ=51.69;MQRankSum=-8.610e-01;QD=33.35;ReadPosRankSum=-1.363e+00;SOR=1.074	GT:AD:DP:GQ:PGT:PID:PL:PS	1|1:1,26:28:36:1|1:149232786_C_T:1125,36,0:149232786
A1	149232838	.	G	C	1021.06	PASS	AC=2;AF=1.00;AN=2;BaseQRankSum=-7.900e-01;DP=25;ExcessHet=3.0103;FS=4.437;MLEAC=2;MLEAF=1.00;MQ=51.86;MQRankSum=-7.640e-01;QD=29.75;ReadPosRankSum=-1.041e+00;SOR=1.340	GT:AD:DP:GQ:PGT:PID:PL:PS	1|1:1,24:25:30:1|1:149232786_C_T:1035,30,0:149232786
A1	149232842	.	A	T	1021.06	PASS	AC=2;AF=1.00;AN=2;BaseQRankSum=1.03;DP=25;ExcessHet=3.0103;FS=4.437;MLEAC=2;MLEAF=1.00;MQ=51.86;MQRankSum=-7.640e-01;QD=22.98;ReadPosRankSum=-4.340e-01;SOR=1.340	GT:AD:DP:GQ:PGT:PID:PL:PS	1|1:1,24:25:30:1|1:149232786_C_T:1035,30,0:149232786
A1	149232895	.	G	A	751.14	PASS	AC=2;AF=1.00;AN=2;BaseQRankSum=0.186;DP=19;ExcessHet=3.0103;FS=0.000;MLEAC=2;MLEAF=1.00;MQ=55.39;MQRankSum=-6.330e-01;QD=34.05;ReadPosRankSum=1.56;SOR=1.609	GT:AD:DP:GQ:PGT:PID:PL:PS	1|1:1,18:19:12:1|1:149232886_T_C:765,12,0:149232886
A1	149232928	.	A	G	631.32	PASS	AC=2;AF=1.00;AN=2;BaseQRankSum=0.137;DP=17;ExcessHet=3.0103;FS=0.000;MLEAC=1;MLEAF=0.500;MQ=55.24;MQRankSum=-6.860e-01;QD=33.65;ReadPosRankSum=-5.110e-01;SOR=1.402	GT:AD:DP:GQ:PL	1/1:1,16:17:6:643,6,0
A1	149337790	.	T	A	1883.06	PASS	AC=2;AF=1.00;AN=2;DP=51;ExcessHet=3.0103;FS=0.000;MLEAC=2;MLEAF=1.00;MQ=60.00;QD=29.29;SOR=1.179	GT:AD:DP:GQ:PL	1/1:0,48:48:99:1897,143,0
A1	149408354	.	A	G	329.04	PASS	AC=2;AF=1.00;AN=2;BaseQRankSum=2.36;DP=11;ExcessHet=3.0103;FS=0.000;MLEAC=2;MLEAF=1.00;MQ=49.30;MQRankSum=-2.362e+00;QD=29.91;ReadPosRankSum=1.34;SOR=0.892	GT:AD:DP:GQ:PL	1/1:2,9:11:13:343,13,0
A1	149896525	.	C	T	255.97	PASS	AC=2;AF=1.00;AN=2;DP=6;ExcessHet=3.0103;FS=0.000;MLEAC=2;MLEAF=1.00;MQ=60.00;QD=29.08;SOR=2.303	GT:AD:DP:GQ:PGT:PID:PL:PS	1|1:0,6:6:18:1|1:149896525_C_T:270,18,0:149896525
A1	150128490	.	G	C	210.96	PASS	AC=2;AF=1.00;AN=2;DP=5;ExcessHet=3.0103;FS=0.000;MLEAC=2;MLEAF=1.00;MQ=52.92;QD=29.06;SOR=1.022	GT:AD:DP:GQ:PGT:PID:PL:PS	1|1:0,5:5:15:1|1:150128490_G_C:225,15,0:150128490
A1	150128541	.	T	C	299.02	PASS	AC=2;AF=1.00;AN=2;DP=7;ExcessHet=3.0103;FS=0.000;MLEAC=2;MLEAF=1.00;MQ=55.03;QD=29.43;SOR=1.609	GT:AD:DP:GQ:PGT:PID:PL:PS	1|1:0,7:7:21:1|1:150128490_G_C:313,21,0:150128490
A1	150230250	.	G	A	118.99	PASS	AC=2;AF=1.00;AN=2;DP=5;ExcessHet=3.0103;FS=0.000;MLEAC=2;MLEAF=1.00;MQ=60.00;QD=23.80;SOR=3.611	GT:AD:DP:GQ:PL	1/1:0,5:5:14:133,14,0
A1	150250277	.	G	A	156.96	PASS	AC=2;AF=1.00;AN=2;DP=7;ExcessHet=3.0103;FS=0.000;MLEAC=2;MLEAF=1.00;MQ=39.86;QD=31.39;SOR=3.611	GT:AD:DP:GQ:PL	1/1:0,5:5:15:171,15,0
A1	150553603	.	T	C	1600.06	PASS	AC=2;AF=1.00;AN=2;DP=43;ExcessHet=3.0103;FS=0.000;MLEAC=2;MLEAF=1.00;MQ=59.93;QD=25.51;SOR=0.788	GT:AD:DP:GQ:PL	1/1:0,41:42:99:1614,123,0
A1	152784978	.	G	C	363.05	PASS	AC=2;AF=1.00;AN=2;DP=9;ExcessHet=3.0103;FS=0.000;MLEAC=2;MLEAF=1.00;MQ=39.19;QD=35.01;SOR=4.615	GT:AD:DP:GQ:PL	1/1:0,9:9:27:377,27,0
A1	153053828	.	G	A	152.98	PASS	AC=2;AF=1.00;AN=2;BaseQRankSum=1.28;DP=5;ExcessHet=3.0103;FS=3.979;MLEAC=1;MLEAF=0.500;MQ=60.00;MQRankSum=0.00;QD=30.60;ReadPosRankSum=1.28;SOR=1.447	GT:AD:DP:GQ:PL	1/1:1,4:5:5:164,5,0
A1	153380488	.	C	T	896.06	PASS	AC=2;AF=1.00;AN=2;DP=24;ExcessHet=3.0103;FS=0.000;MLEAC=2;MLEAF=1.00;MQ=60.00;QD=30.33;SOR=0.776	GT:AD:DP:GQ:PL	1/1:0,23:23:69:910,69,0
A1	154014979	.	C	T	245.97	PASS	AC=2;AF=1.00;AN=2;DP=6;ExcessHet=3.0103;FS=0.000;MLEAC=2;MLEAF=1.00;MQ=39.36;QD=34.00;SOR=3.912	GT:AD:DP:GQ:PL	1/1:0,6:6:18:260,18,0
A1	154015007	.	A	T	243.97	PASS	AC=2;AF=1.00;AN=2;DP=6;ExcessHet=3.0103;FS=0.000;MLEAC=2;MLEAF=1.00;MQ=39.36;QD=28.16;SOR=3.912	GT:AD:DP:GQ:PL	1/1:0,6:6:18:258,18,0
A1	154203179	.	T	C	158.14	PASS	AC=2;AF=1.00;AN=2;DP=5;ExcessHet=3.0103;FS=0.000;MLEAC=2;MLEAF=1.00;MQ=56.16;QD=29.79;SOR=1.981	GT:AD:DP:GQ:PL	1/1:0,4:5:12:172,12,0
A1	154777991	.	T	C	25220.1	PASS	AC=2;AF=1.00;AN=2;BaseQRankSum=1.62;DP=603;ExcessHet=3.0103;FS=0.000;MLEAC=2;MLEAF=1.00;MQ=37.70;MQRankSum=-8.462e+00;QD=33.71;ReadPosRankSum=-5.451e+00;SOR=9.514	GT:AD:DP:GQ:PL	1/1:22,581:603:99:25234,921,0
A1	154778015	.	T	C	36239.1	PASS	AC=2;AF=1.00;AN=2;BaseQRankSum=0.796;DP=934;ExcessHet=3.0103;FS=0.000;MLEAC=2;MLEAF=1.00;MQ=38.07;MQRankSum=-9.854e+00;QD=30.44;ReadPosRankSum=-2.646e+00;SOR=10.570	GT:AD:DP:GQ:PL	1/1:26,907:933:99:36253,1662,0
A1	154878774	.	C	T	437.06	PASS	AC=2;AF=1.00;AN=2;DP=11;ExcessHet=3.0103;FS=0.000;MLEAC=2;MLEAF=1.00;MQ=60.00;QD=25.85;SOR=1.270	GT:AD:DP:GQ:PL	1/1:0,11:11:33:451,33,0
A1	155225563	.	C	T	346.04	PASS	AC=2;AF=1.00;AN=2;DP=8;ExcessHet=3.0103;FS=0.000;MLEAC=2;MLEAF=1.00;MQ=58.24;QD=22.42;SOR=2.833	GT:AD:DP:GQ:PGT:PID:PL:PS	1|1:0,8:8:24:1|1:155225550_CGGCTCCAAGT_C:360,24,0:155225550
A1	155762059	.	T	G	376.98	PASS	AC=2;AF=1.00;AN=2;BaseQRankSum=1.82;DP=11;ExcessHet=3.0103;FS=0.000;MLEAC=1;MLEAF=0.500;MQ=58.47;MQRankSum=0.00;QD=34.27;ReadPosRankSum=-4.750e-01;SOR=0.223	GT:AD:DP:GQ:PL	1/1:1,10:11:5:388,5,0
A1	155777314	.	T	C	249.97	PASS	AC=2;AF=1.00;AN=2;DP=6;ExcessHet=3.0103;FS=0.000;MLEAC=2;MLEAF=1.00;MQ=58.45;QD=33.92;SOR=3.912	GT:AD:DP:GQ:PL	1/1:0,6:6:18:264,18,0
A1	155865057	.	C	T	267.48	PASS	AC=2;AF=1.00;AN=2;BaseQRankSum=0.475;DP=12;ExcessHet=3.0103;FS=4.393;MLEAC=1;MLEAF=0.500;MQ=60.00;MQRankSum=0.00;QD=24.32;ReadPosRankSum=0.475;SOR=1.447	GT:AD:DP:GQ:PL	1/1:1,10:11:3:277,3,0
A1	156027610	.	C	T	325.98	PASS	AC=2;AF=1.00;AN=2;BaseQRankSum=1.63;DP=13;ExcessHet=3.0103;FS=0.000;MLEAC=1;MLEAF=0.500;MQ=58.98;MQRankSum=0.00;QD=32.60;ReadPosRankSum=1.30;SOR=0.818	GT:AD:DP:GQ:PL	1/1:1,9:12:5:337,5,0
A1	158100398	.	T	G	231.99	PASS	AC=2;AF=1.00;AN=2;BaseQRankSum=1.53;DP=9;ExcessHet=3.0103;FS=0.000;MLEAC=2;MLEAF=1.00;MQ=48.41;MQRankSum=-1.534e+00;QD=29.00;ReadPosRankSum=-3.190e-01;SOR=2.833	GT:AD:DP:GQ:PL	1/1:1,7:8:14:246,14,0
A1	158248858	.	C	T	218.02	PASS	AC=2;AF=1.00;AN=2;DP=7;ExcessHet=3.0103;FS=0.000;MLEAC=2;MLEAF=1.00;MQ=60.00;QD=31.15;SOR=0.941	GT:AD:DP:GQ:PL	1/1:0,7:7:21:232,21,0
A1	158582438	.	T	C	1245.06	PASS	AC=2;AF=1.00;AN=2;BaseQRankSum=0.802;DP=34;ExcessHet=3.0103;FS=0.000;MLEAC=2;MLEAF=1.00;MQ=60.00;MQRankSum=0.00;QD=27.73;ReadPosRankSum=1.43;SOR=0.302	GT:AD:DP:GQ:PL	1/1:1,33:34:59:1259,59,0
A1	158788431	.	A	G	422.06	PASS	AC=2;AF=1.00;AN=2;DP=12;ExcessHet=3.0103;FS=0.000;MLEAC=2;MLEAF=1.00;MQ=45.17;QD=24.12;SOR=1.609	GT:AD:DP:GQ:PL	1/1:0,10:10:30:436,30,0
A1	159717587	.	G	C	481.06	PASS	AC=2;AF=1.00;AN=2;DP=13;ExcessHet=3.0103;FS=0.000;MLEAC=2;MLEAF=1.00;MQ=60.00;QD=30.84;SOR=0.859	GT:AD:DP:GQ:PL	1/1:0,11:11:33:495,33,0
A1	159822439	.	T	C	770.06	PASS	AC=2;AF=1.00;AN=2;DP=20;ExcessHet=3.0103;FS=0.000;MLEAC=2;MLEAF=1.00;MQ=56.71;QD=33.41;SOR=0.793	GT:AD:DP:GQ:PL	1/1:0,19:19:57:784,57,0
A1	160004235	.	G	A	300.05	PASS	AC=2;AF=1.00;AN=2;DP=10;ExcessHet=3.0103;FS=0.000;MLEAC=2;MLEAF=1.00;MQ=60.00;QD=30.01;SOR=1.085	GT:AD:DP:GQ:PL	1/1:0,10:10:29:314,29,0
A1	161140328	.	T	G	255.97	PASS	AC=2;AF=1.00;AN=2;DP=8;ExcessHet=3.0103;FS=0.000;MLEAC=2;MLEAF=1.00;MQ=60.00;QD=32.13;SOR=1.609	GT:AD:DP:GQ:PGT:PID:PL:PS	1|1:0,6:7:18:1|1:161140287_A_C:270,18,0:161140287
A1	162534156	.	T	C	210.96	PASS	AC=2;AF=1.00;AN=2;DP=5;ExcessHet=3.0103;FS=0.000;MLEAC=2;MLEAF=1.00;MQ=46.80;QD=32.80;SOR=1.981	GT:AD:DP:GQ:PGT:PID:PL:PS	1|1:0,5:5:15:1|1:162534020_C_T:225,15,0:162534020
A1	163159340	.	T	A	780.02	PASS	AC=2;AF=1.00;AN=2;BaseQRankSum=2.22;DP=29;ExcessHet=3.0103;FS=0.000;MLEAC=2;MLEAF=1.00;MQ=60.00;MQRankSum=0.00;QD=28.89;ReadPosRankSum=1.49;SOR=1.022	GT:AD:DP:GQ:PL	1/1:3,24:28:21:794,21,0
A1	163316784	.	G	C	210.96	PASS	AC=2;AF=1.00;AN=2;DP=5;ExcessHet=3.0103;FS=0.000;MLEAC=2;MLEAF=1.00;MQ=60.00;QD=33.53;SOR=1.022	GT:AD:DP:GQ:PGT:PID:PL:PS	1|1:0,5:5:15:1|1:163316763_C_T:225,15,0:163316763
A1	163616669	.	A	G	301.02	PASS	AC=2;AF=1.00;AN=2;DP=7;ExcessHet=3.0103;FS=0.000;MLEAC=2;MLEAF=1.00;MQ=60.00;QD=34.17;SOR=0.941	GT:AD:DP:GQ:PGT:PID:PL:PS	1|1:0,7:7:21:1|1:163616669_A_G:315,21,0:163616669
A1	163616680	.	T	C	301.02	PASS	AC=2;AF=1.00;AN=2;DP=7;ExcessHet=3.0103;FS=0.000;MLEAC=2;MLEAF=1.00;MQ=60.00;QD=30.12;SOR=0.941	GT:AD:DP:GQ:PGT:PID:PL:PS	1|1:0,7:7:21:1|1:163616669_A_G:315,21,0:163616669
A1	163792126	.	G	A	146.98	PASS	AC=2;AF=1.00;AN=2;BaseQRankSum=1.28;DP=5;ExcessHet=3.0103;FS=0.000;MLEAC=1;MLEAF=0.500;MQ=51.49;MQRankSum=-5.240e-01;QD=29.40;ReadPosRankSum=0.00;SOR=0.693	GT:AD:DP:GQ:PL	1/1:1,4:5:5:158,5,0
A1	163922171	.	C	T	184.97	PASS	AC=2;AF=1.00;AN=2;DP=6;ExcessHet=3.0103;FS=0.000;MLEAC=2;MLEAF=1.00;MQ=60.00;QD=30.83;SOR=1.329	GT:AD:DP:GQ:PL	1/1:0,6:6:18:199,18,0
A1	165133384	.	G	A	53.32	PASS	AC=2;AF=1.00;AN=2;DP=5;ExcessHet=3.0103;FS=0.000;MLEAC=1;MLEAF=0.500;MQ=50.73;QD=26.66;SOR=1.179	GT:AD:DP:GQ:PL	1/1:0,2:3:6:65,6,0
A1	165327411	.	A	G	427.06	PASS	AC=2;AF=1.00;AN=2;DP=11;ExcessHet=3.0103;FS=0.000;MLEAC=2;MLEAF=1.00;MQ=60.00;QD=31.97;SOR=1.270	GT:AD:DP:GQ:PL	1/1:0,11:11:33:441,33,0
A1	165398198	.	G	A	346.04	PASS	AC=2;AF=1.00;AN=2;DP=8;ExcessHet=3.0103;FS=0.000;MLEAC=2;MLEAF=1.00;MQ=59.63;QD=32.52;SOR=1.179	GT:AD:DP:GQ:PGT:PID:PL:PS	1|1:0,8:8:24:1|1:165398161_TCGCCGTGGCTGCCCACGGCGGC_T:360,24,0:165398161
A1	165985932	.	A	G	1843.06	PASS	AC=2;AF=1.00;AN=2;DP=44;ExcessHet=3.0103;FS=0.000;MLEAC=2;MLEAF=1.00;MQ=56.60;QD=34.38;SOR=0.883	GT:AD:DP:GQ:PL	1/1:0,44:44:99:1857,132,0
A1	166693903	.	G	A	75.31	PASS	AC=2;AF=1.00;AN=2;BaseQRankSum=0.674;DP=6;ExcessHet=3.0103;FS=0.000;MLEAC=1;MLEAF=0.500;MQ=60.00;MQRankSum=0.00;QD=18.83;ReadPosRankSum=0.319;SOR=0.916	GT:AD:DP:GQ:PL	1/1:1,3:4:2:84,2,0
A1	166842526	.	C	A	180.96	PASS	AC=2;AF=1.00;AN=2;DP=7;ExcessHet=3.0103;FS=0.000;MLEAC=2;MLEAF=1.00;MQ=60.00;QD=30.04;SOR=1.981	GT:AD:DP:GQ:PL	1/1:0,5:5:15:195,15,0
A1	167368359	.	C	T	620.48	SnpCluster	AC=2;AF=1.00;AN=2;BaseQRankSum=-5.280e-01;DP=16;ExcessHet=3.0103;FS=4.260;MLEAC=1;MLEAF=0.500;MQ=57.00;MQRankSum=-5.280e-01;QD=34.07;ReadPosRankSum=1.74;SOR=1.284	GT:AD:DP:GQ:PGT:PID:PL:PS	1|1:1,15:16:3:1|1:167368359_C_T:630,3,0:167368359
A1	167368361	.	C	T	620.48	SnpCluster	AC=2;AF=1.00;AN=2;DP=16;ExcessHet=3.0103;FS=4.260;MLEAC=1;MLEAF=0.500;MQ=57.00;MQRankSum=-5.280e-01;QD=32.39;SOR=1.284	GT:AD:DP:GQ:PGT:PID:PL:PS	1|1:1,15:16:3:1|1:167368359_C_T:630,3,0:167368359
A1	167368363	.	C	T	620.48	SnpCluster	AC=2;AF=1.00;AN=2;DP=16;ExcessHet=3.0103;FS=0.000;MLEAC=1;MLEAF=0.500;MQ=57.00;MQRankSum=-5.280e-01;QD=28.39;SOR=0.610	GT:AD:DP:GQ:PGT:PID:PL:PS	1|1:1,15:16:3:1|1:167368359_C_T:630,3,0:167368359
A1	167490040	.	G	A	192.01	PASS	AC=2;AF=1.00;AN=2;BaseQRankSum=1.11;DP=11;ExcessHet=3.0103;FS=0.000;MLEAC=2;MLEAF=1.00;MQ=60.00;MQRankSum=0.00;QD=17.46;ReadPosRankSum=-1.265e+00;SOR=1.981	GT:AD:DP:GQ:PGT:PID:PL:PS	1|1:1,10:11:20:1|1:167490028_TG_T:206,20,0:167490028
A1	167860004	.	A	T	345.04	PASS	AC=2;AF=1.00;AN=2;DP=8;ExcessHet=3.0103;FS=0.000;MLEAC=2;MLEAF=1.00;MQ=49.14;QD=29.53;SOR=1.863	GT:AD:DP:GQ:PGT:PID:PL:PS	1|1:0,8:8:24:1|1:167859981_C_A:359,24,0:167859981
A1	167860025	.	C	T	255.97	SnpCluster	AC=2;AF=1.00;AN=2;DP=6;ExcessHet=3.0103;FS=0.000;MLEAC=2;MLEAF=1.00;MQ=44.28;QD=29.22;SOR=1.329	GT:AD:DP:GQ:PGT:PID:PL:PS	1|1:0,6:6:18:1|1:167859981_C_A:270,18,0:167859981
A1	167860028	.	G	C	255.97	SnpCluster	AC=2;AF=1.00;AN=2;DP=6;ExcessHet=3.0103;FS=0.000;MLEAC=2;MLEAF=1.00;MQ=44.28;QD=35.86;SOR=1.329	GT:AD:DP:GQ:PGT:PID:PL:PS	1|1:0,6:6:18:1|1:167859981_C_A:270,18,0:167859981
A1	167860029	.	C	G	255.97	SnpCluster	AC=2;AF=1.00;AN=2;DP=6;ExcessHet=3.0103;FS=0.000;MLEAC=2;MLEAF=1.00;MQ=44.28;QD=30.70;SOR=1.329	GT:AD:DP:GQ:PGT:PID:PL:PS	1|1:0,6:6:18:1|1:167859981_C_A:270,18,0:167859981
A1	168330186	.	G	A	545.06	PASS	AC=2;AF=1.00;AN=2;DP=13;ExcessHet=3.0103;FS=0.000;MLEAC=2;MLEAF=1.00;MQ=57.20;QD=27.11;SOR=1.179	GT:AD:DP:GQ:PGT:PID:PL:PS	1|1:0,13:13:39:1|1:168330186_G_A:559,39,0:168330186
A1	168365870	.	C	A	321.25	PASS	AC=2;AF=1.00;AN=2;BaseQRankSum=1.04;DP=11;ExcessHet=3.0103;FS=0.000;MLEAC=1;MLEAF=0.500;MQ=60.00;MQRankSum=0.00;QD=32.12;ReadPosRankSum=0.385;SOR=1.179	GT:AD:DP:GQ:PGT:PID:PL:PS	1|1:1,9:11:8:1|1:168365852_ACCC_A:334,8,0:168365852
A1	168476001	.	A	C	166.14	PASS	AC=2;AF=1.00;AN=2;DP=5;ExcessHet=3.0103;FS=0.000;MLEAC=2;MLEAF=1.00;MQ=50.56;QD=28.01;SOR=1.022	GT:AD:DP:GQ:PGT:PID:PL:PS	1|1:0,4:5:12:1|1:168476001_A_C:180,12,0:168476001
A1	168476004	.	C	T	166.14	PASS	AC=2;AF=1.00;AN=2;DP=5;ExcessHet=3.0103;FS=0.000;MLEAC=2;MLEAF=1.00;MQ=50.56;QD=30.61;SOR=1.022	GT:AD:DP:GQ:PGT:PID:PL:PS	1|1:0,4:5:12:1|1:168476001_A_C:180,12,0:168476001
A1	168671151	.	C	G	64.18	PASS	AC=2;AF=1.00;AN=2;DP=5;ExcessHet=3.0103;FS=0.000;MLEAC=1;MLEAF=0.500;MQ=50.99;QD=29.45;SOR=1.609	GT:AD:DP:GQ:PL	1/1:0,1:1:9:112,9,0
A1	168986298	.	G	A	210.96	PASS	AC=2;AF=1.00;AN=2;DP=5;ExcessHet=3.0103;FS=0.000;MLEAC=2;MLEAF=1.00;MQ=57.64;QD=29.72;SOR=1.022	GT:AD:DP:GQ:PGT:PID:PL:PS	1|1:0,5:5:15:1|1:168986298_G_A:225,15,0:168986298
A1	169302713	.	C	T	138.14	PASS	AC=2;AF=1.00;AN=2;DP=5;ExcessHet=3.0103;FS=0.000;MLEAC=2;MLEAF=1.00;MQ=60.00;QD=34.54;SOR=1.609	GT:AD:DP:GQ:PL	1/1:0,4:4:12:152,12,0
A1	169338789	.	G	A	375.05	PASS	AC=2;AF=1.00;AN=2;DP=9;ExcessHet=3.0103;FS=0.000;MLEAC=2;MLEAF=1.00;MQ=39.68;QD=28.76;SOR=4.615	GT:AD:DP:GQ:PL	1/1:0,9:9:27:389,27,0
A1	169652424	.	G	C	304.04	PASS	AC=2;AF=1.00;AN=2;DP=8;ExcessHet=3.0103;FS=0.000;MLEAC=2;MLEAF=1.00;MQ=39.41;QD=29.96;SOR=1.179	GT:AD:DP:GQ:PGT:PID:PL:PS	1|1:0,8:8:24:1|1:169652424_G_C:318,24,0:169652424
A1	169652431	.	T	C	304.04	PASS	AC=2;AF=1.00;AN=2;DP=8;ExcessHet=3.0103;FS=0.000;MLEAC=2;MLEAF=1.00;MQ=39.41;QD=29.79;SOR=1.179	GT:AD:DP:GQ:PGT:PID:PL:PS	1|1:0,8:8:24:1|1:169652424_G_C:318,24,0:169652424
A1	169790293	.	A	G	227.97	PASS	AC=2;AF=1.00;AN=2;DP=6;ExcessHet=3.0103;FS=0.000;MLEAC=2;MLEAF=1.00;MQ=47.30;QD=31.14;SOR=1.329	GT:AD:DP:GQ:PL	1/1:0,6:6:18:242,18,0
A1	169790387	.	C	T	301.02	PASS	AC=2;AF=1.00;AN=2;DP=7;ExcessHet=3.0103;FS=0.000;MLEAC=2;MLEAF=1.00;MQ=48.59;QD=36.18;SOR=1.609	GT:AD:DP:GQ:PGT:PID:PL:PS	1|1:0,7:7:21:1|1:169790387_C_T:315,21,0:169790387
A1	169790389	.	T	A	301.02	PASS	AC=2;AF=1.00;AN=2;DP=7;ExcessHet=3.0103;FS=0.000;MLEAC=2;MLEAF=1.00;MQ=48.59;QD=27.98;SOR=1.609	GT:AD:DP:GQ:PGT:PID:PL:PS	1|1:0,7:7:21:1|1:169790387_C_T:315,21,0:169790387
A2	1417990	.	G	A	409.06	PASS	AC=2;AF=1.00;AN=2;DP=11;ExcessHet=3.0103;FS=0.000;MLEAC=2;MLEAF=1.00;MQ=56.70;QD=32.22;SOR=1.085	GT:AD:DP:GQ:PGT:PID:PL:PS	1|1:0,10:10:30:1|1:1417990_G_A:423,30,0:1417990
A2	1417991	.	T	C	409.06	PASS	AC=2;AF=1.00;AN=2;DP=11;ExcessHet=3.0103;FS=0.000;MLEAC=2;MLEAF=1.00;MQ=55.07;QD=28.10;SOR=1.085	GT:AD:DP:GQ:PGT:PID:PL:PS	1|1:0,10:10:30:1|1:1417990_G_A:423,30,0:1417990
A2	1730591	.	G	C	574.06	PASS	AC=2;AF=1.00;AN=2;DP=16;ExcessHet=3.0103;FS=0.000;MLEAC=2;MLEAF=1.00;MQ=59.88;QD=32.11;SOR=1.911	GT:AD:DP:GQ:PGT:PID:PL:PS	1|1:0,14:15:42:1|1:1730573_AGGGGGGGGG_A:588,42,0:1730573
A2	1863926	.	C	T	374.05	PASS	AC=2;AF=1.00;AN=2;DP=9;ExcessHet=3.0103;FS=0.000;MLEAC=2;MLEAF=1.00;MQ=50.87;QD=26.73;SOR=2.093	GT:AD:DP:GQ:PL	1/1:0,9:9:27:388,27,0
A2	1871965	.	A	G	161.14	PASS	AC=2;AF=1.00;AN=2;DP=5;ExcessHet=3.0103;FS=0.000;MLEAC=2;MLEAF=1.00;MQ=60.00;QD=25.21;SOR=1.981	GT:AD:DP:GQ:PL	1/1:0,4:5:12:175,12,0
A2	2193018	.	A	G	31788.1	PASS	AC=2;AF=1.00;AN=2;BaseQRankSum=-6.450e-01;DP=849;ExcessHet=3.0103;FS=56.928;MLEAC=2;MLEAF=1.00;MQ=42.55;MQRankSum=-1.096e+01;QD=24.68;ReadPosRankSum=-3.029e+00;SOR=11.260	GT:AD:DP:GQ:PGT:PID:PL:PS	1|1:41,774:815:99:1|1:2192975_A_G:31802,632,0:2192975
A2	2193120	.	A	T	102201	PASS	AC=2;AF=1.00;AN=2;BaseQRankSum=1.35;DP=3232;ExcessHet=3.0103;FS=6.770;MLEAC=2;MLEAF=1.00;MQ=46.13;MQRankSum=-8.237e+00;QD=32.40;ReadPosRankSum=2.11;SOR=4.179	GT:AD:DP:GQ:PL	1/1:40,3114:3186:99:102215,7929,0
A2	2193129	.	G	C	148551	PASS	AC=2;AF=1.00;AN=2;BaseQRankSum=-1.873e+00;DP=3409;ExcessHet=3.0103;FS=8.987;MLEAC=2;MLEAF=1.00;MQ=46.99;MQRankSum=-8.453e+00;QD=31.40;ReadPosRankSum=1.14;SOR=3.891	GT:AD:DP:GQ:PGT:PID:PL:PS	1|1:34,3357:3408:99:1|1:2193129_G_C:148565,8722,0:2193129
A2	2193158	.	A	G	143494	PASS	AC=2;AF=1.00;AN=2;BaseQRankSum=-6.160e-01;DP=3920;ExcessHet=3.0103;FS=7.056;MLEAC=2;MLEAF=1.00;MQ=47.78;MQRankSum=-8.107e+00;QD=30.86;ReadPosRankSum=2.38;SOR=2.862	GT:AD:DP:GQ:PGT:PID:PL:PS	1|1:34,3737:3790:99:1|1:2193129_G_C:143508,9888,0:2193129
A2	2193246	.	A	G	140616	PASS	AC=2;AF=1.00;AN=2;BaseQRankSum=0.550;DP=3806;ExcessHet=3.0103;FS=0.000;MLEAC=2;MLEAF=1.00;MQ=45.58;MQRankSum=-7.241e+00;QD=25.90;ReadPosRankSum=-1.157e+00;SOR=0.522	GT:AD:DP:GQ:PL	1/1:38,3661:3714:99:140630,9683,0
A2	2193322	.	T	G	176505	PASS	AC=2;AF=1.00;AN=2;BaseQRankSum=-1.778e+00;DP=4512;ExcessHet=3.0103;FS=0.000;MLEAC=2;MLEAF=1.00;MQ=42.56;MQRankSum=-7.745e+00;QD=26.64;ReadPosRankSum=2.86;SOR=0.938	GT:AD:DP:GQ:PL	1/1:25,4348:4394:99:176519,12157,0
A2	2193385	.	C	A	135849	PASS	AC=2;AF=1.00;AN=2;BaseQRankSum=0.789;DP=3200;ExcessHet=3.0103;FS=3.329;MLEAC=2;MLEAF=1.00;MQ=43.89;MQRankSum=-8.411e+00;QD=25.06;ReadPosRankSum=0.454;SOR=0.552	GT:AD:DP:GQ:PL	1/1:27,3100:3129:99:135863,8227,0
A2	2193404	.	A	G	112359	PASS	AC=2;AF=1.00;AN=2;BaseQRankSum=-8.820e-01;DP=2561;ExcessHet=3.0103;FS=3.189;MLEAC=2;MLEAF=1.00;MQ=41.51;MQRankSum=-1.004e+01;QD=31.45;ReadPosRankSum=-2.189e+00;SOR=0.569	GT:AD:DP:GQ:PL	1/1:28,2447:2487:99:112373,6466,0
A2	2193410	.	A	T	91585.1	PASS	AC=2;AF=1.00;AN=2;BaseQRankSum=6.60;DP=2457;ExcessHet=3.0103;FS=4.479;MLEAC=2;MLEAF=1.00;MQ=40.19;MQRankSum=-1.194e+01;QD=28.97;ReadPosRankSum=0.449;SOR=0.253	GT:AD:DP:GQ:PL	1/1:58,2327:2390:99:91599,5480,0
A2	2193472	.	A	G	67821.1	PASS	AC=2;AF=1.00;AN=2;BaseQRankSum=2.17;DP=1896;ExcessHet=3.0103;FS=0.000;MLEAC=2;MLEAF=1.00;MQ=46.23;MQRankSum=-5.875e+00;QD=32.30;ReadPosRankSum=-3.382e+00;SOR=0.880	GT:AD:DP:GQ:PL	1/1:37,1702:1753:99:67835,3842,0
A2	2193731	.	C	T	117604	PASS	AC=2;AF=1.00;AN=2;BaseQRankSum=2.28;DP=2827;ExcessHet=3.0103;FS=10.503;MLEAC=2;MLEAF=1.00;MQ=42.01;MQRankSum=-1.604e+01;QD=28.25;ReadPosRankSum=-1.126e+00;SOR=5.823	GT:AD:DP:GQ:PL	1/1:47,2688:2751:99:117618,6268,0
A2	2193769	.	T	C	109750	PASS	AC=2;AF=1.00;AN=2;BaseQRankSum=3.29;DP=2709;ExcessHet=3.0103;FS=19.956;MLEAC=2;MLEAF=1.00;MQ=40.34;MQRankSum=-3.051e+01;QD=32.01;ReadPosRankSum=0.755;SOR=12.959	GT:AD:DP:GQ:PL	1/1:49,2607:2658:99:109764,5840,0
A2	2572064	.	T	C	327.04	PASS	AC=2;AF=1.00;AN=2;DP=13;ExcessHet=3.0103;FS=0.000;MLEAC=2;MLEAF=1.00;MQ=60.00;QD=26.11;SOR=1.022	GT:AD:DP:GQ:PL	1/1:0,8:12:24:341,24,0
A2	3173695	.	G	C	230.97	PASS	AC=2;AF=1.00;AN=2;DP=7;ExcessHet=3.0103;FS=0.000;MLEAC=2;MLEAF=1.00;MQ=40.65;QD=29.07;SOR=0.941	GT:AD:DP:GQ:PGT:PID:PL:PS	1|1:0,6:7:18:1|1:3173672_G_A:245,18,0:3173672
A2	3303778	.	G	A	248.09	SnpCluster	AC=2;AF=1.00;AN=2;DP=7;ExcessHet=3.0103;FS=0.000;MLEAC=1;MLEAF=0.500;MQ=47.08;QD=25.15;SOR=0.941	GT:AD:DP:GQ:PL	1/1:0,6:7:3:241,3,0
A2	3394138	.	A	G	560.06	SnpCluster	AC=2;AF=1.00;AN=2;DP=14;ExcessHet=3.0103;FS=0.000;MLEAC=2;MLEAF=1.00;MQ=55.54;QD=30.96;SOR=1.329	GT:AD:DP:GQ:PL	1/1:0,13:14:39:574,39,0
A2	3394960	.	C	T	301.02	PASS	AC=2;AF=1.00;AN=2;DP=7;ExcessHet=3.0103;FS=0.000;MLEAC=2;MLEAF=1.00;MQ=60.00;QD=34.33;SOR=0.941	GT:AD:DP:GQ:PGT:PID:PL:PS	1|1:0,7:7:21:1|1:3394933_C_T:315,21,0:3394933
A2	5799835	.	C	T	120.84	PASS	AC=2;AF=1.00;AN=2;DP=8;ExcessHet=3.0103;FS=0.000;MLEAC=1;MLEAF=0.500;MQ=54.70;QD=27.35;SOR=1.179	GT:AD:DP:GQ:PGT:PID:PL:PS	1|1:0,3:8:9:1|1:5799805_T_C:134,9,0:5799805
A2	5904571	.	C	T	121.84	PASS	AC=2;AF=1.00;AN=2;DP=5;ExcessHet=3.0103;FS=0.000;MLEAC=1;MLEAF=0.500;MQ=60.00;QD=27.15;SOR=1.981	GT:AD:DP:GQ:PGT:PID:PL:PS	1|1:0,3:5:9:1|1:5904560_ACC_A:135,9,0:5904560
A2	6778855	.	A	G	166.14	PASS	AC=2;AF=1.00;AN=2;DP=6;ExcessHet=3.0103;FS=0.000;MLEAC=2;MLEAF=1.00;MQ=60.00;QD=25.03;SOR=1.981	GT:AD:DP:GQ:PGT:PID:PL:PS	1|1:0,4:5:12:1|1:6778845_A_G:180,12,0:6778845
A2	6824990	.	A	G	165.14	PASS	AC=2;AF=1.00;AN=2;DP=7;ExcessHet=3.0103;FS=0.000;MLEAC=2;MLEAF=1.00;MQ=53.62;QD=26.59;SOR=1.609	GT:AD:DP:GQ:PGT:PID:PL:PS	1|1:0,4:7:12:1|1:6824990_A_G:179,12,0:6824990
A2	7169481	.	G	A	173.96	PASS	AC=2;AF=1.00;AN=2;DP=5;ExcessHet=3.0103;FS=0.000;MLEAC=2;MLEAF=1.00;MQ=52.63;QD=34.79;SOR=1.022	GT:AD:DP:GQ:PGT:PID:PL:PS	1|1:0,5:5:15:1|1:7169456_A_G:188,15,0:7169456
A2	7714495	.	G	A	90.3	PASS	AC=2;AF=1.00;AN=2;DP=5;ExcessHet=3.0103;FS=0.000;MLEAC=1;MLEAF=0.500;MQ=59.22;QD=22.58;SOR=3.258	GT:AD:DP:GQ:PL	1/1:0,4:4:11:104,11,0
A2	9099628	.	G	A	166.96	PASS	AC=2;AF=1.00;AN=2;DP=5;ExcessHet=3.0103;FS=0.000;MLEAC=2;MLEAF=1.00;MQ=56.15;QD=33.39;SOR=1.022	GT:AD:DP:GQ:PL	1/1:0,5:5:15:181,15,0
A2	9597703	.	T	C	255.97	PASS	AC=2;AF=1.00;AN=2;DP=6;ExcessHet=3.0103;FS=0.000;MLEAC=2;MLEAF=1.00;MQ=58.89;QD=32.87;SOR=1.329	GT:AD:DP:GQ:PGT:PID:PL:PS	1|1:0,6:6:18:1|1:9597681_A_G:270,18,0:9597681
A2	11052020	.	A	G	20247.1	PASS	AC=2;AF=1.00;AN=2;BaseQRankSum=-1.002e+01;DP=884;ExcessHet=3.0103;FS=1.131;MLEAC=2;MLEAF=1.00;MQ=49.32;MQRankSum=-9.796e+00;QD=24.16;ReadPosRankSum=1.94;SOR=0.868	GT:AD:DP:GQ:PL	1/1:54,784:844:99:20261,327,0
A2	11852571	.	G	A	210.96	PASS	AC=2;AF=1.00;AN=2;DP=5;ExcessHet=3.0103;FS=0.000;MLEAC=2;MLEAF=1.00;MQ=60.00;QD=32.05;SOR=3.611	GT:AD:DP:GQ:PGT:PID:PL:PS	1|1:0,5:5:15:1|1:11852571_G_A:225,15,0:11852571
A2	11852583	.	G	A	210.96	PASS	AC=2;AF=1.00;AN=2;DP=5;ExcessHet=3.0103;FS=0.000;MLEAC=2;MLEAF=1.00;MQ=60.00;QD=32.18;SOR=3.611	GT:AD:DP:GQ:PGT:PID:PL:PS	1|1:0,5:5:15:1|1:11852571_G_A:225,15,0:11852571
A2	12282639	.	G	T	165.14	PASS	AC=2;AF=1.00;AN=2;DP=5;ExcessHet=3.0103;FS=0.000;MLEAC=2;MLEAF=1.00;MQ=59.41;QD=35.19;SOR=3.258	GT:AD:DP:GQ:PGT:PID:PL:PS	1|1:0,4:4:12:1|1:12282628_G_A:179,12,0:12282628
A2	12422689	.	T	C	319.31	PASS	AC=2;AF=1.00;AN=2;BaseQRankSum=1.65;DP=10;ExcessHet=3.0103;FS=0.000;MLEAC=1;MLEAF=0.500;MQ=44.68;MQRankSum=-1.645e+00;QD=34.17;ReadPosRankSum=0.385;SOR=1.802	GT:AD:DP:GQ:PL	1/1:1,8:10:2:328,2,0
A2	12600411	.	G	T	346.04	PASS	AC=2;AF=1.00;AN=2;DP=8;ExcessHet=3.0103;FS=0.000;MLEAC=2;MLEAF=1.00;MQ=56.60;QD=31.93;SOR=1.863	GT:AD:DP:GQ:PGT:PID:PL:PS	1|1:0,8:8:24:1|1:12600379_G_A:360,24,0:12600379
A2	12600418	.	G	C	255.97	PASS	AC=2;AF=1.00;AN=2;DP=6;ExcessHet=3.0103;FS=0.000;MLEAC=2;MLEAF=1.00;MQ=55.42;QD=28.11;SOR=1.329	GT:AD:DP:GQ:PGT:PID:PL:PS	1|1:0,6:6:18:1|1:12600379_G_A:270,18,0:12600379
A2	12950596	.	G	A	178.96	PASS	AC=2;AF=1.00;AN=2;DP=5;ExcessHet=3.0103;FS=0.000;MLEAC=2;MLEAF=1.00;MQ=60.00;QD=37.20;SOR=1.981	GT:AD:DP:GQ:PGT:PID:PL:PS	1|1:0,5:5:15:1|1:12950582_C_T:193,15,0:12950582
A2	13014703	.	T	G	396.01	PASS	AC=2;AF=1.00;AN=2;BaseQRankSum=2.39;DP=14;ExcessHet=3.0103;FS=0.000;MLEAC=2;MLEAF=1.00;MQ=57.21;MQRankSum=-6.690e-01;QD=30.46;ReadPosRankSum=-3.960e-01;SOR=0.446	GT:AD:DP:GQ:PL	1/1:2,11:13:19:410,19,0
A2	13096288	.	G	A	210.96	PASS	AC=2;AF=1.00;AN=2;DP=5;ExcessHet=3.0103;FS=0.000;MLEAC=2;MLEAF=1.00;MQ=60.00;QD=30.54;SOR=1.981	GT:AD:DP:GQ:PGT:PID:PL:PS	1|1:0,5:5:15:1|1:13096288_G_A:225,15,0:13096288
A2	13096298	.	C	T	210.96	PASS	AC=2;AF=1.00;AN=2;DP=5;ExcessHet=3.0103;FS=0.000;MLEAC=2;MLEAF=1.00;MQ=60.00;QD=25.56;SOR=1.981	GT:AD:DP:GQ:PGT:PID:PL:PS	1|1:0,5:5:15:1|1:13096288_G_A:225,15,0:13096288
A2	13139414	.	A	C	733.04	PASS	AC=2;AF=1.00;AN=2;BaseQRankSum=-4.730e-01;DP=20;ExcessHet=3.0103;FS=3.468;MLEAC=2;MLEAF=1.00;MQ=58.06;MQRankSum=-3.730e-01;QD=34.76;ReadPosRankSum=1.37;SOR=0.707	GT:AD:DP:GQ:PGT:PID:PL:PS	1|1:1,19:20:13:1|1:13139414_A_C:747,13,0:13139414
A2	13139536	.	A	G	1181.06	PASS	AC=2;AF=1.00;AN=2;BaseQRankSum=-5.980e-01;DP=29;ExcessHet=3.0103;FS=0.000;MLEAC=2;MLEAF=1.00;MQ=54.02;MQRankSum=-6.850e-01;QD=23.80;ReadPosRankSum=0.205;SOR=0.446	GT:AD:DP:GQ:PGT:PID:PL:PS	1|1:1,28:29:42:1|1:13139414_A_C:1195,42,0:13139414
A2	13270614	.	C	T	268.02	PASS	AC=2;AF=1.00;AN=2;DP=7;ExcessHet=3.0103;FS=0.000;MLEAC=2;MLEAF=1.00;MQ=48.69;QD=25.95;SOR=2.584	GT:AD:DP:GQ:PL	1/1:0,7:7:21:282,21,0
A2	13578583	.	T	G	706.06	PASS	AC=2;AF=1.00;AN=2;DP=16;ExcessHet=3.0103;FS=0.000;MLEAC=2;MLEAF=1.00;MQ=60.00;QD=24.73;SOR=1.609	GT:AD:DP:GQ:PGT:PID:PL:PS	1|1:0,16:16:48:1|1:13578572_C_T:720,48,0:13578572
A2	13625514	.	T	C	324.04	PASS	AC=2;AF=1.00;AN=2;DP=8;ExcessHet=3.0103;FS=0.000;MLEAC=2;MLEAF=1.00;MQ=60.00;QD=32.88;SOR=4.407	GT:AD:DP:GQ:PGT:PID:PL:PS	1|1:0,8:8:24:1|1:13625514_T_C:338,24,0:13625514
A2	14014648	.	G	T	201.96	PASS	AC=2;AF=1.00;AN=2;DP=6;ExcessHet=3.0103;FS=0.000;MLEAC=2;MLEAF=1.00;MQ=60.00;QD=26.97;SOR=1.022	GT:AD:DP:GQ:PGT:PID:PL:PS	1|1:0,5:5:15:1|1:14014648_G_T:216,15,0:14014648
A2	14615259	.	G	A	249.05	PASS	AC=2;AF=1.00;AN=2;DP=10;ExcessHet=3.0103;FS=0.000;MLEAC=2;MLEAF=1.00;MQ=50.59;QD=24.91;SOR=1.085	GT:AD:DP:GQ:PL	1/1:0,10:10:29:263,29,0
A2	15204555	.	C	T	136.25	PASS	AC=2;AF=1.00;AN=2;BaseQRankSum=1.38;DP=6;ExcessHet=3.0103;FS=0.000;MLEAC=1;MLEAF=0.500;MQ=60.00;MQRankSum=0.00;QD=22.71;ReadPosRankSum=-2.100e-01;SOR=0.368	GT:AD:DP:GQ:PL	1/1:1,5:6:8:149,8,0
A2	15376508	.	G	T	252.97	PASS	AC=2;AF=1.00;AN=2;DP=8;ExcessHet=3.0103;FS=0.000;MLEAC=2;MLEAF=1.00;MQ=60.00;QD=36.94;SOR=0.941	GT:AD:DP:GQ:PGT:PID:PL:PS	1|1:0,6:7:18:1|1:15376508_G_T:267,18,0:15376508
A2	15376536	.	G	C	203.96	PASS	AC=2;AF=1.00;AN=2;DP=5;ExcessHet=3.0103;FS=0.000;MLEAC=2;MLEAF=1.00;MQ=60.00;QD=25.95;SOR=1.981	GT:AD:DP:GQ:PGT:PID:PL:PS	1|1:0,5:5:15:1|1:15376508_G_T:218,15,0:15376508
A2	15685150	.	C	T	248.14	PASS	AC=2;AF=1.00;AN=2;BaseQRankSum=-6.740e-01;DP=9;ExcessHet=3.0103;FS=0.000;MLEAC=2;MLEAF=1.00;MQ=57.56;MQRankSum=-4.890e-01;QD=32.62;ReadPosRankSum=0.489;SOR=0.595	GT:AD:DP:GQ:PGT:PID:PL:PS	1|1:1,6:8:12:1|1:15685119_G_A:262,12,0:15685119
A2	16432424	.	C	T	253.97	PASS	AC=2;AF=1.00;AN=2;DP=6;ExcessHet=3.0103;FS=0.000;MLEAC=2;MLEAF=1.00;MQ=60.00;QD=30.08;SOR=2.303	GT:AD:DP:GQ:PGT:PID:PL:PS	1|1:0,6:6:18:1|1:16432424_C_T:268,18,0:16432424
A2	16432437	.	T	C	252.97	PASS	AC=2;AF=1.00;AN=2;DP=6;ExcessHet=3.0103;FS=0.000;MLEAC=2;MLEAF=1.00;MQ=60.00;QD=27.56;SOR=2.303	GT:AD:DP:GQ:PGT:PID:PL:PS	1|1:0,6:6:18:1|1:16432424_C_T:267,18,0:16432424
A2	16670599	.	T	C	277.96	PASS	AC=2;AF=1.00;AN=2;BaseQRankSum=1.59;DP=9;ExcessHet=3.0103;FS=0.000;MLEAC=2;MLEAF=1.00;MQ=51.05;MQRankSum=-1.593e+00;QD=30.88;ReadPosRankSum=1.59;SOR=0.859	GT:AD:DP:GQ:PL	1/1:1,8:9:17:292,17,0
A2	19139211	.	A	G	166.14	PASS	AC=2;AF=1.00;AN=2;DP=5;ExcessHet=3.0103;FS=0.000;MLEAC=2;MLEAF=1.00;MQ=60.00;QD=23.29;SOR=1.022	GT:AD:DP:GQ:PGT:PID:PL:PS	1|1:0,4:5:12:1|1:19139109_A_T:180,12,0:19139109
A2	19139219	.	G	C	166.14	PASS	AC=2;AF=1.00;AN=2;DP=5;ExcessHet=3.0103;FS=0.000;MLEAC=2;MLEAF=1.00;MQ=60.00;QD=27.52;SOR=1.022	GT:AD:DP:GQ:PGT:PID:PL:PS	1|1:0,4:5:12:1|1:19139109_A_T:180,12,0:19139109
A2	19139229	.	A	G	166.14	PASS	AC=2;AF=1.00;AN=2;DP=5;ExcessHet=3.0103;FS=0.000;MLEAC=2;MLEAF=1.00;MQ=60.00;QD=29.57;SOR=1.022	GT:AD:DP:GQ:PGT:PID:PL:PS	1|1:0,4:5:12:1|1:19139109_A_T:180,12,0:19139109
A2	19139258	.	G	C	189.96	PASS	AC=2;AF=1.00;AN=2;DP=6;ExcessHet=3.0103;FS=0.000;MLEAC=2;MLEAF=1.00;MQ=60.00;QD=32.01;SOR=1.329	GT:AD:DP:GQ:PL	1/1:0,5:6:15:204,15,0
A2	19139284	.	G	C	160.14	PASS	AC=2;AF=1.00;AN=2;DP=6;ExcessHet=3.0103;FS=0.000;MLEAC=2;MLEAF=1.00;MQ=60.00;QD=31.56;SOR=0.693	GT:AD:DP:GQ:PL	1/1:0,4:4:12:174,12,0
A2	19728930	.	T	C	955.06	PASS	AC=2;AF=1.00;AN=2;DP=23;ExcessHet=3.0103;FS=0.000;MLEAC=2;MLEAF=1.00;MQ=60.00;QD=28.44;SOR=0.963	GT:AD:DP:GQ:PL	1/1:0,23:23:69:969,69,0
A2	20192834	.	T	C	210.96	PASS	AC=2;AF=1.00;AN=2;DP=5;ExcessHet=3.0103;FS=0.000;MLEAC=2;MLEAF=1.00;MQ=60.00;QD=33.27;SOR=1.981	GT:AD:DP:GQ:PGT:PID:PL:PS	1|1:0,5:5:15:1|1:20192834_T_C:225,15,0:20192834
A2	20192835	.	G	A	210.96	PASS	AC=2;AF=1.00;AN=2;DP=5;ExcessHet=3.0103;FS=0.000;MLEAC=2;MLEAF=1.00;MQ=60.00;QD=27.77;SOR=1.981	GT:AD:DP:GQ:PGT:PID:PL:PS	1|1:0,5:5:15:1|1:20192834_T_C:225,15,0:20192834
A2	20192847	.	A	G	164.96	PASS	AC=2;AF=1.00;AN=2;DP=5;ExcessHet=3.0103;FS=0.000;MLEAC=2;MLEAF=1.00;MQ=60.00;QD=32.99;SOR=1.981	GT:AD:DP:GQ:PL	1/1:0,5:5:15:179,15,0
A2	20312869	.	A	G	931.06	PASS	AC=2;AF=1.00;AN=2;DP=22;ExcessHet=3.0103;FS=0.000;MLEAC=2;MLEAF=1.00;MQ=59.54;QD=23.96;SOR=2.303	GT:AD:DP:GQ:PGT:PID:PL:PS	1|1:0,21:22:63:1|1:20312829_AC_A:945,63,0:20312829
A2	20508566	.	C	A	298.02	PASS	AC=2;AF=1.00;AN=2;DP=7;ExcessHet=3.0103;FS=0.000;MLEAC=2;MLEAF=1.00;MQ=60.00;QD=34.30;SOR=0.941	GT:AD:DP:GQ:PGT:PID:PL:PS	1|1:0,7:7:21:1|1:20508544_T_C:312,21,0:20508544
A2	22617869	.	A	G	255.97	PASS	AC=2;AF=1.00;AN=2;DP=6;ExcessHet=3.0103;FS=0.000;MLEAC=2;MLEAF=1.00;MQ=60.00;QD=25.24;SOR=2.303	GT:AD:DP:GQ:PGT:PID:PL:PS	1|1:0,6:6:18:1|1:22617868_G_GGC:270,18,0:22617868
A2	22617892	.	T	C	254.97	PASS	AC=2;AF=1.00;AN=2;DP=6;ExcessHet=3.0103;FS=0.000;MLEAC=2;MLEAF=1.00;MQ=60.00;QD=29.07;SOR=2.303	GT:AD:DP:GQ:PGT:PID:PL:PS	1|1:0,6:6:18:1|1:22617892_T_C:269,18,0:22617892
A2	22617900	.	T	G	255.97	SnpCluster	AC=2;AF=1.00;AN=2;DP=6;ExcessHet=3.0103;FS=0.000;MLEAC=2;MLEAF=1.00;MQ=60.00;QD=28.34;SOR=3.912	GT:AD:DP:GQ:PGT:PID:PL:PS	1|1:0,6:6:18:1|1:22617892_T_C:270,18,0:22617892
A2	22617903	.	G	T	255.97	SnpCluster	AC=2;AF=1.00;AN=2;DP=7;ExcessHet=3.0103;FS=0.000;MLEAC=2;MLEAF=1.00;MQ=60.00;QD=31.94;SOR=3.912	GT:AD:DP:GQ:PGT:PID:PL:PS	1|1:0,6:6:18:1|1:22617892_T_C:270,18,0:22617892
A2	22617904	.	G	A	255.97	SnpCluster	AC=2;AF=1.00;AN=2;DP=8;ExcessHet=3.0103;FS=0.000;MLEAC=2;MLEAF=1.00;MQ=60.00;QD=25.47;SOR=3.912	GT:AD:DP:GQ:PGT:PID:PL:PS	1|1:0,6:6:18:1|1:22617892_T_C:270,18,0:22617892
A2	23581480	.	T	C	210.96	PASS	AC=2;AF=1.00;AN=2;DP=5;ExcessHet=3.0103;FS=0.000;MLEAC=2;MLEAF=1.00;MQ=55.73;QD=32.15;SOR=1.981	GT:AD:DP:GQ:PGT:PID:PL:PS	1|1:0,5:5:15:1|1:23581480_T_C:225,15,0:23581480
A2	23581497	.	A	G	210.96	PASS	AC=2;AF=1.00;AN=2;DP=5;ExcessHet=3.0103;FS=0.000;MLEAC=2;MLEAF=1.00;MQ=55.73;QD=39.09;SOR=1.981	GT:AD:DP:GQ:PGT:PID:PL:PS	1|1:0,5:5:15:1|1:23581480_T_C:225,15,0:23581480
A2	23610944	.	C	T	253.97	PASS	AC=2;AF=1.00;AN=2;DP=6;ExcessHet=3.0103;FS=0.000;MLEAC=2;MLEAF=1.00;MQ=60.00;QD=32.29;SOR=2.303	GT:AD:DP:GQ:PGT:PID:PL:PS	1|1:0,6:6:18:1|1:23610905_CTCTCTCTCTCTCTCTCTCTCTCTCTA_C:268,18,0:23610905
A2	23685530	.	C	T	279.02	PASS	AC=2;AF=1.00;AN=2;DP=7;ExcessHet=3.0103;FS=0.000;MLEAC=2;MLEAF=1.00;MQ=60.00;QD=30.89;SOR=2.584	GT:AD:DP:GQ:PL	1/1:0,7:7:21:293,21,0
A2	23814767	.	C	T	304.14	PASS	AC=2;AF=1.00;AN=2;BaseQRankSum=0.967;DP=9;ExcessHet=3.0103;FS=3.522;MLEAC=2;MLEAF=1.00;MQ=59.89;MQRankSum=-1.400e-01;QD=33.79;ReadPosRankSum=0.589;SOR=0.916	GT:AD:DP:GQ:PGT:PID:PL:PS	1|1:1,8:9:12:1|1:23814761_ACC_A:318,12,0:23814761
A2	23814773	.	C	T	243.32	PASS	AC=2;AF=1.00;AN=2;BaseQRankSum=1.47;DP=7;ExcessHet=3.0103;FS=0.000;MLEAC=1;MLEAF=0.500;MQ=59.86;MQRankSum=-1.800e-01;QD=34.76;ReadPosRankSum=0.366;SOR=0.223	GT:AD:DP:GQ:PGT:PID:PL:PS	1|1:1,6:7:6:1|1:23814761_ACC_A:255,6,0:23814761
A2	23902888	.	T	A	1750.06	PASS	AC=2;AF=1.00;AN=2;DP=45;ExcessHet=3.0103;FS=0.000;MLEAC=2;MLEAF=1.00;MQ=59.81;QD=31.72;SOR=1.038	GT:AD:DP:GQ:PL	1/1:0,45:45:99:1764,135,0
A2	24156379	.	G	A	190.96	PASS	AC=2;AF=1.00;AN=2;DP=5;ExcessHet=3.0103;FS=0.000;MLEAC=2;MLEAF=1.00;MQ=58.67;QD=31.05;SOR=1.022	GT:AD:DP:GQ:PGT:PID:PL:PS	1|1:0,5:5:15:1|1:24156379_G_A:205,15,0:24156379
A2	24156392	.	G	C	209.96	PASS	AC=2;AF=1.00;AN=2;DP=5;ExcessHet=3.0103;FS=0.000;MLEAC=2;MLEAF=1.00;MQ=58.46;QD=28.18;SOR=1.022	GT:AD:DP:GQ:PGT:PID:PL:PS	1|1:0,5:5:15:1|1:24156379_G_A:224,15,0:24156379
A2	24231895	.	G	A	90.84	PASS	AC=2;AF=1.00;AN=2;DP=5;ExcessHet=3.0103;FS=0.000;MLEAC=1;MLEAF=0.500;MQ=49.71;QD=30.28;SOR=2.833	GT:AD:DP:GQ:PL	1/1:0,3:3:9:104,9,0
A2	24361124	.	A	G	2990.06	PASS	AC=2;AF=1.00;AN=2;BaseQRankSum=-5.460e-01;DP=81;ExcessHet=3.0103;FS=3.895;MLEAC=2;MLEAF=1.00;MQ=60.00;MQRankSum=0.00;QD=30.06;ReadPosRankSum=0.935;SOR=0.897	GT:AD:DP:GQ:PL	1/1:1,75:76:99:3004,184,0
A2	24514251	.	G	T	157.14	PASS	AC=2;AF=1.00;AN=2;DP=5;ExcessHet=3.0103;FS=0.000;MLEAC=2;MLEAF=1.00;MQ=56.03;QD=27.25;SOR=1.981	GT:AD:DP:GQ:PL	1/1:0,4:5:12:171,12,0
A2	24950663	.	A	G	240.97	PASS	AC=2;AF=1.00;AN=2;DP=6;ExcessHet=3.0103;FS=0.000;MLEAC=2;MLEAF=1.00;MQ=58.74;QD=26.08;SOR=1.329	GT:AD:DP:GQ:PL	1/1:0,6:6:18:255,18,0
A2	24950696	.	C	T	210.96	PASS	AC=2;AF=1.00;AN=2;DP=5;ExcessHet=3.0103;FS=0.000;MLEAC=2;MLEAF=1.00;MQ=58.49;QD=34.55;SOR=1.022	GT:AD:DP:GQ:PGT:PID:PL:PS	1|1:0,5:5:15:1|1:24950696_C_T:225,15,0:24950696
A2	24950705	.	A	G	210.96	PASS	AC=2;AF=1.00;AN=2;DP=5;ExcessHet=3.0103;FS=0.000;MLEAC=2;MLEAF=1.00;MQ=58.49;QD=27.93;SOR=1.022	GT:AD:DP:GQ:PGT:PID:PL:PS	1|1:0,5:5:15:1|1:24950696_C_T:225,15,0:24950696
A2	24950716	.	G	A	208.96	PASS	AC=2;AF=1.00;AN=2;DP=5;ExcessHet=3.0103;FS=0.000;MLEAC=2;MLEAF=1.00;MQ=58.49;QD=32.19;SOR=1.022	GT:AD:DP:GQ:PGT:PID:PL:PS	1|1:0,5:5:15:1|1:24950716_G_A:223,15,0:24950716
A2	25232999	.	G	T	582.48	PASS	AC=2;AF=1.00;AN=2;BaseQRankSum=-8.630e-01;DP=19;ExcessHet=3.0103;FS=0.000;MLEAC=1;MLEAF=0.500;MQ=60.00;MQRankSum=0.00;QD=33.03;ReadPosRankSum=-2.040e-01;SOR=0.990	GT:AD:DP:GQ:PGT:PID:PL:PS	1|1:1,15:17:3:1|1:25232989_TGGG_T:592,3,0:25232989
A2	25237280	.	G	A	301.74	PASS	AC=2;AF=1.00;AN=2;BaseQRankSum=1.12;DP=11;ExcessHet=3.0103;FS=4.393;MLEAC=1;MLEAF=0.500;MQ=57.84;MQRankSum=-4.020e-01;QD=27.43;ReadPosRankSum=0.949;SOR=1.447	GT:AD:DP:GQ:PL	1/1:1,10:11:7:314,7,0
A2	25311346	.	A	G	146.14	PASS	AC=2;AF=1.00;AN=2;DP=5;ExcessHet=3.0103;FS=0.000;MLEAC=2;MLEAF=1.00;MQ=60.00;QD=32.12;SOR=1.981	GT:AD:DP:GQ:PL	1/1:0,4:5:12:160,12,0
A2	25328023	.	C	T	658.32	PASS	AC=2;AF=1.00;AN=2;BaseQRankSum=2.15;DP=17;ExcessHet=3.0103;FS=0.000;MLEAC=1;MLEAF=0.500;MQ=59.77;MQRankSum=-1.820e-01;QD=26.47;ReadPosRankSum=1.74;SOR=0.481	GT:AD:DP:GQ:PGT:PID:PL:PS	1|1:1,16:17:6:1|1:25328011_TCGCCCCCCCC_T:670,6,0:25328011
A2	25328030	.	C	A	661.06	PASS	AC=2;AF=1.00;AN=2;DP=15;ExcessHet=3.0103;FS=0.000;MLEAC=2;MLEAF=1.00;MQ=59.74;QD=29.87;SOR=1.473	GT:AD:DP:GQ:PGT:PID:PL:PS	1|1:0,15:15:45:1|1:25328011_TCGCCCCCCCC_T:675,45,0:25328011
A2	25393310	.	T	C	202.96	PASS	AC=2;AF=1.00;AN=2;DP=6;ExcessHet=3.0103;FS=0.000;MLEAC=2;MLEAF=1.00;MQ=55.48;QD=31.46;SOR=1.329	GT:AD:DP:GQ:PGT:PID:PL:PS	1|1:0,5:6:15:1|1:25393310_T_C:217,15,0:25393310
A2	25393324	.	C	T	227.97	PASS	AC=2;AF=1.00;AN=2;DP=6;ExcessHet=3.0103;FS=0.000;MLEAC=2;MLEAF=1.00;MQ=53.80;QD=29.30;SOR=1.329	GT:AD:DP:GQ:PGT:PID:PL:PS	1|1:0,6:6:18:1|1:25393310_T_C:242,18,0:25393310
A2	25450913	.	G	C	1205.48	SnpCluster	AC=2;AF=1.00;AN=2;BaseQRankSum=-9.680e-01;DP=31;ExcessHet=3.0103;FS=0.000;MLEAC=1;MLEAF=0.500;MQ=58.86;MQRankSum=-7.840e-01;QD=27.19;ReadPosRankSum=0.999;SOR=1.460	GT:AD:DP:GQ:PGT:PID:PL:PS	1|1:2,29:31:3:1|1:25450909_C_T:1215,3,0:25450909
A2	25546219	.	G	T	162.14	PASS	AC=2;AF=1.00;AN=2;DP=5;ExcessHet=3.0103;FS=0.000;MLEAC=2;MLEAF=1.00;MQ=60.00;QD=30.00;SOR=1.609	GT:AD:DP:GQ:PGT:PID:PL:PS	1|1:0,4:4:12:1|1:25546219_G_T:176,12,0:25546219
A2	25546901	.	C	T	593.48	PASS	AC=2;AF=1.00;AN=2;BaseQRankSum=0.125;DP=17;ExcessHet=3.0103;FS=0.000;MLEAC=1;MLEAF=0.500;MQ=59.14;MQRankSum=0.00;QD=31.99;ReadPosRankSum=0.978;SOR=0.610	GT:AD:DP:GQ:PL	1/1:1,15:16:3:603,3,0
A2	25567753	.	C	T	320.05	PASS	AC=2;AF=1.00;AN=2;DP=9;ExcessHet=3.0103;FS=0.000;MLEAC=2;MLEAF=1.00;MQ=60.00;QD=31.14;SOR=1.402	GT:AD:DP:GQ:PL	1/1:0,9:9:27:334,27,0
A2	26000303	.	G	A	387.05	PASS	AC=2;AF=1.00;AN=2;DP=10;ExcessHet=3.0103;FS=0.000;MLEAC=2;MLEAF=1.00;MQ=60.00;QD=35.36;SOR=3.056	GT:AD:DP:GQ:PGT:PID:PL:PS	1|1:0,9:9:27:1|1:26000303_G_A:401,27,0:26000303
A2	26000341	.	C	A	301.02	PASS	AC=2;AF=1.00;AN=2;DP=7;ExcessHet=3.0103;FS=0.000;MLEAC=2;MLEAF=1.00;MQ=60.00;QD=32.07;SOR=4.174	GT:AD:DP:GQ:PGT:PID:PL:PS	1|1:0,7:7:21:1|1:26000303_G_A:315,21,0:26000303
A2	26020746	.	G	A	423.53	PASS	AC=2;AF=1.00;AN=2;BaseQRankSum=1.94;DP=13;ExcessHet=3.0103;FS=3.802;MLEAC=1;MLEAF=0.500;MQ=60.00;MQRankSum=0.00;QD=28.87;ReadPosRankSum=0.145;SOR=1.033	GT:AD:DP:GQ:PL	1/1:1,11:12:10:437,10,0
A2	26199396	.	G	A	223.97	PASS	AC=2;AF=1.00;AN=2;DP=6;ExcessHet=3.0103;FS=0.000;MLEAC=2;MLEAF=1.00;MQ=60.00;QD=32.42;SOR=0.693	GT:AD:DP:GQ:PL	1/1:0,6:6:18:238,18,0
A2	27218764	.	A	C	206.96	SnpCluster	AC=2;AF=1.00;AN=2;DP=5;ExcessHet=3.0103;FS=0.000;MLEAC=2;MLEAF=1.00;MQ=60.00;QD=29.46;SOR=3.611	GT:AD:DP:GQ:PGT:PID:PL:PS	1|1:0,5:5:15:1|1:27218721_C_T:221,15,0:27218721
A2	27218808	.	G	C	301.02	PASS	AC=2;AF=1.00;AN=2;DP=7;ExcessHet=3.0103;FS=0.000;MLEAC=2;MLEAF=1.00;MQ=60.00;QD=31.81;SOR=2.584	GT:AD:DP:GQ:PGT:PID:PL:PS	1|1:0,7:7:21:1|1:27218794_CGGGGGGG_C:315,21,0:27218794
A2	27218814	.	C	T	346.04	PASS	AC=2;AF=1.00;AN=2;DP=8;ExcessHet=3.0103;FS=0.000;MLEAC=2;MLEAF=1.00;MQ=60.00;QD=34.86;SOR=2.833	GT:AD:DP:GQ:PGT:PID:PL:PS	1|1:0,8:8:24:1|1:27218794_CGGGGGGG_C:360,24,0:27218794
A2	27218818	.	A	G	385.05	PASS	AC=2;AF=1.00;AN=2;DP=9;ExcessHet=3.0103;FS=0.000;MLEAC=2;MLEAF=1.00;MQ=60.00;QD=29.22;SOR=3.056	GT:AD:DP:GQ:PGT:PID:PL:PS	1|1:0,9:9:27:1|1:27218794_CGGGGGGG_C:399,27,0:27218794
A2	27726306	.	A	G	170.96	PASS	AC=2;AF=1.00;AN=2;DP=5;ExcessHet=3.0103;FS=0.000;MLEAC=2;MLEAF=1.00;MQ=49.35;QD=34.19;SOR=3.611	GT:AD:DP:GQ:PL	1/1:0,5:5:15:185,15,0
A2	28028418	.	G	A	346.04	PASS	AC=2;AF=1.00;AN=2;DP=9;ExcessHet=3.0103;FS=0.000;MLEAC=2;MLEAF=1.00;MQ=56.51;QD=35.83;SOR=0.892	GT:AD:DP:GQ:PGT:PID:PL:PS	1|1:0,8:9:24:1|1:28028418_G_A:360,24,0:28028418
A2	28028423	.	A	G	346.04	PASS	AC=2;AF=1.00;AN=2;DP=9;ExcessHet=3.0103;FS=0.000;MLEAC=2;MLEAF=1.00;MQ=56.51;QD=33.11;SOR=0.892	GT:AD:DP:GQ:PGT:PID:PL:PS	1|1:0,8:9:24:1|1:28028418_G_A:360,24,0:28028418
A2	28028455	.	G	A	268.04	PASS	AC=2;AF=1.00;AN=2;DP=10;ExcessHet=3.0103;FS=0.000;MLEAC=2;MLEAF=1.00;MQ=53.39;QD=33.50;SOR=1.402	GT:AD:DP:GQ:PL	1/1:0,8:9:24:282,24,0
A2	29991463	.	C	T	385.06	PASS	AC=2;AF=1.00;AN=2;DP=10;ExcessHet=3.0103;FS=0.000;MLEAC=2;MLEAF=1.00;MQ=60.00;QD=32.94;SOR=0.693	GT:AD:DP:GQ:PL	1/1:0,10:10:30:399,30,0
A2	30282210	.	G	T	436.06	SnpCluster	AC=2;AF=1.00;AN=2;DP=10;ExcessHet=3.0103;FS=0.000;MLEAC=2;MLEAF=1.00;MQ=49.37;QD=28.24;SOR=1.085	GT:AD:DP:GQ:PGT:PID:PL:PS	1|1:0,10:10:30:1|1:30282174_G_GAGCTCTTTCCGCTGTTACCGCTCATTTTCGCCGATTTGTCCTGT:450,30,0:30282174
A2	30282212	.	G	A	436.06	SnpCluster	AC=2;AF=1.00;AN=2;DP=10;ExcessHet=3.0103;FS=0.000;MLEAC=2;MLEAF=1.00;MQ=49.37;QD=35.72;SOR=1.085	GT:AD:DP:GQ:PGT:PID:PL:PS	1|1:0,10:10:30:1|1:30282174_G_GAGCTCTTTCCGCTGTTACCGCTCATTTTCGCCGATTTGTCCTGT:450,30,0:30282174
A2	30282218	.	G	A	481.06	SnpCluster	AC=2;AF=1.00;AN=2;DP=11;ExcessHet=3.0103;FS=0.000;MLEAC=2;MLEAF=1.00;MQ=50.43;QD=26.76;SOR=1.270	GT:AD:DP:GQ:PGT:PID:PL:PS	1|1:0,11:11:33:1|1:30282174_G_GAGCTCTTTCCGCTGTTACCGCTCATTTTCGCCGATTTGTCCTGT:495,33,0:30282174
A2	31242722	.	T	C	125.98	PASS	AC=2;AF=1.00;AN=2;BaseQRankSum=1.28;DP=5;ExcessHet=3.0103;FS=0.000;MLEAC=1;MLEAF=0.500;MQ=60.00;MQRankSum=0.00;QD=25.20;ReadPosRankSum=-5.240e-01;SOR=1.981	GT:AD:DP:GQ:PL	1/1:1,4:5:5:137,5,0
A2	31707010	.	C	G	301.02	PASS	AC=2;AF=1.00;AN=2;DP=7;ExcessHet=3.0103;FS=0.000;MLEAC=2;MLEAF=1.00;MQ=54.44;QD=22.27;SOR=0.941	GT:AD:DP:GQ:PGT:PID:PL:PS	1|1:0,7:7:21:1|1:31706956_T_C:315,21,0:31706956
A2	31707011	.	G	C	301.02	PASS	AC=2;AF=1.00;AN=2;DP=7;ExcessHet=3.0103;FS=0.000;MLEAC=2;MLEAF=1.00;MQ=54.44;QD=28.52;SOR=0.941	GT:AD:DP:GQ:PGT:PID:PL:PS	1|1:0,7:7:21:1|1:31706956_T_C:315,21,0:31706956
A2	31708480	.	C	T	95.3	PASS	AC=2;AF=1.00;AN=2;DP=5;ExcessHet=3.0103;FS=0.000;MLEAC=1;MLEAF=0.500;MQ=60.00;QD=23.83;SOR=3.258	GT:AD:DP:GQ:PGT:PID:PL:PS	1|1:0,4:4:11:1|1:31708469_G_A:109,11,0:31708469
A2	31942001	.	G	A	194.97	PASS	AC=2;AF=1.00;AN=2;DP=6;ExcessHet=3.0103;FS=0.000;MLEAC=2;MLEAF=1.00;MQ=60.00;QD=32.50;SOR=2.303	GT:AD:DP:GQ:PL	1/1:0,6:6:18:209,18,0
A2	31942036	.	G	A	166.96	PASS	AC=2;AF=1.00;AN=2;DP=5;ExcessHet=3.0103;FS=0.000;MLEAC=2;MLEAF=1.00;MQ=60.00;QD=33.39;SOR=1.022	GT:AD:DP:GQ:PGT:PID:PL:PS	1|1:0,5:5:15:1|1:31942019_CGGG_C:181,15,0:31942019
A2	33163952	.	G	A	327.04	PASS	AC=2;AF=1.00;AN=2;DP=8;ExcessHet=3.0103;FS=0.000;MLEAC=2;MLEAF=1.00;MQ=60.00;QD=29.83;SOR=4.407	GT:AD:DP:GQ:PL	1/1:0,8:8:24:341,24,0
A2	34639291	.	A	G	88233.1	PASS	AC=2;AF=1.00;AN=2;BaseQRankSum=4.56;DP=2114;ExcessHet=3.0103;FS=19.956;MLEAC=2;MLEAF=1.00;MQ=40.36;MQRankSum=-1.418e+01;QD=27.00;ReadPosRankSum=1.47;SOR=9.706	GT:AD:DP:GQ:PL	1/1:25,2063:2089:99:88247,5275,0
A2	34639604	.	C	G	151434	PASS	AC=2;AF=1.00;AN=2;BaseQRankSum=7.11;DP=3813;ExcessHet=3.0103;FS=5.724;MLEAC=2;MLEAF=1.00;MQ=41.33;MQRankSum=-1.358e+01;QD=27.89;ReadPosRankSum=-3.700e-02;SOR=2.066	GT:AD:DP:GQ:PL	1/1:37,3634:3679:99:151448,10195,0
A2	34639787	.	A	G	154282	PASS	AC=2;AF=1.00;AN=2;BaseQRankSum=2.13;DP=4391;ExcessHet=3.0103;FS=4.415;MLEAC=2;MLEAF=1.00;MQ=44.01;MQRankSum=-9.839e+00;QD=29.45;ReadPosRankSum=-6.030e-01;SOR=1.394	GT:AD:DP:GQ:PL	1/1:42,4096:4211:99:154296,11145,0
A2	34639923	.	T	C	77607.1	PASS	AC=2;AF=1.00;AN=2;BaseQRankSum=4.84;DP=1972;ExcessHet=3.0103;FS=4.797;MLEAC=2;MLEAF=1.00;MQ=44.41;MQRankSum=-4.484e+00;QD=32.49;ReadPosRankSum=-6.630e-01;SOR=3.030	GT:AD:DP:GQ:PL	1/1:29,1879:1916:99:77621,4622,0
A2	34640105	.	T	C	17769.1	PASS	AC=2;AF=1.00;AN=2;BaseQRankSum=2.61;DP=524;ExcessHet=3.0103;FS=6.595;MLEAC=2;MLEAF=1.00;MQ=39.35;MQRankSum=-6.632e+00;QD=27.70;ReadPosRankSum=-3.078e+00;SOR=1.037	GT:AD:DP:GQ:PL	1/1:16,445:461:99:17783,834,0
A2	34640691	.	A	G	67722.1	PASS	AC=2;AF=1.00;AN=2;BaseQRankSum=2.60;DP=1869;ExcessHet=3.0103;FS=0.000;MLEAC=2;MLEAF=1.00;MQ=42.36;MQRankSum=-5.772e+00;QD=32.27;ReadPosRankSum=-5.065e+00;SOR=0.719	GT:AD:DP:GQ:PL	1/1:41,1676:1741:99:67736,3692,0
A2	34641464	.	T	C	76727.1	PASS	AC=2;AF=1.00;AN=2;BaseQRankSum=2.69;DP=2017;ExcessHet=3.0103;FS=1.850;MLEAC=2;MLEAF=1.00;MQ=39.62;MQRankSum=-1.628e+01;QD=26.46;ReadPosRankSum=-6.930e-01;SOR=0.884	GT:AD:DP:GQ:PL	1/1:55,1885:1955:99:76741,3772,0
A2	34641761	.	G	C	61732.1	PASS	AC=2;AF=1.00;AN=2;BaseQRankSum=14.86;DP=1772;ExcessHet=3.0103;FS=1.075;MLEAC=2;MLEAF=1.00;MQ=40.77;MQRankSum=-1.974e+01;QD=32.92;ReadPosRankSum=5.38;SOR=0.596	GT:AD:DP:GQ:PL	1/1:134,1587:1721:99:61746,2443,0
A2	34642235	.	C	T	135061	PASS	AC=2;AF=1.00;AN=2;BaseQRankSum=5.40;DP=3505;ExcessHet=3.0103;FS=0.000;MLEAC=2;MLEAF=1.00;MQ=40.14;MQRankSum=-1.978e+01;QD=22.74;ReadPosRankSum=2.04;SOR=7.485	GT:AD:DP:GQ:PL	1/1:45,3302:3384:99:135075,8974,0
A2	34643097	.	G	T	80269.1	PASS	AC=2;AF=1.00;AN=2;BaseQRankSum=-1.070e+00;DP=2113;ExcessHet=3.0103;FS=18.217;MLEAC=2;MLEAF=1.00;MQ=38.99;MQRankSum=-1.124e+01;QD=31.16;ReadPosRankSum=4.21;SOR=13.345	GT:AD:DP:GQ:PL	1/1:37,2030:2083:99:80283,4906,0
A2	34643863	.	A	G	30416.1	PASS	AC=2;AF=1.00;AN=2;BaseQRankSum=2.71;DP=876;ExcessHet=3.0103;FS=59.305;MLEAC=2;MLEAF=1.00;MQ=37.73;MQRankSum=-6.928e+00;QD=32.00;ReadPosRankSum=-4.143e+00;SOR=9.730	GT:AD:DP:GQ:PL	1/1:27,777:809:99:30430,1419,0
A2	34643985	.	C	G	163176	PASS	AC=2;AF=1.00;AN=2;BaseQRankSum=4.68;DP=4015;ExcessHet=3.0103;FS=0.000;MLEAC=2;MLEAF=1.00;MQ=38.94;MQRankSum=-1.180e+01;QD=29.03;ReadPosRankSum=1.22;SOR=7.557	GT:AD:DP:GQ:PL	1/1:33,3883:3923:99:163190,10675,0
A2	34644742	.	A	G	180475	PASS	AC=2;AF=1.00;AN=2;BaseQRankSum=0.121;DP=4582;ExcessHet=3.0103;FS=0.000;MLEAC=2;MLEAF=1.00;MQ=40.53;MQRankSum=-8.972e+00;QD=23.63;ReadPosRankSum=-1.478e+00;SOR=0.809	GT:AD:DP:GQ:PL	1/1:26,4374:4424:99:180489,12250,0
A2	34644918	.	A	G	84309.1	PASS	AC=2;AF=1.00;AN=2;BaseQRankSum=1.91;DP=2294;ExcessHet=3.0103;FS=9.610;MLEAC=2;MLEAF=1.00;MQ=40.60;MQRankSum=-1.099e+01;QD=28.77;ReadPosRankSum=-1.130e+00;SOR=2.797	GT:AD:DP:GQ:PL	1/1:53,2097:2188:99:84323,4514,0
A2	34644950	.	T	C	65625.1	PASS	AC=2;AF=1.00;AN=2;BaseQRankSum=0.029;DP=1789;ExcessHet=3.0103;FS=4.111;MLEAC=2;MLEAF=1.00;MQ=38.75;MQRankSum=-1.006e+01;QD=26.84;ReadPosRankSum=-3.676e+00;SOR=2.655	GT:AD:DP:GQ:PL	1/1:29,1663:1702:99:65639,3942,0
A2	34644984	.	A	G	40628.1	PASS	AC=2;AF=1.00;AN=2;BaseQRankSum=-1.480e-01;DP=1120;ExcessHet=3.0103;FS=34.012;MLEAC=2;MLEAF=1.00;MQ=38.67;MQRankSum=-1.094e+01;QD=25.57;ReadPosRankSum=2.26;SOR=5.355	GT:AD:DP:GQ:PL	1/1:38,1022:1061:99:40642,1606,0
A2	34645191	.	A	G	44113.1	PASS	AC=2;AF=1.00;AN=2;BaseQRankSum=-6.610e-01;DP=1247;ExcessHet=3.0103;FS=39.118;MLEAC=2;MLEAF=1.00;MQ=38.88;MQRankSum=-1.429e+01;QD=28.23;ReadPosRankSum=5.34;SOR=5.330	GT:AD:DP:GQ:PL	1/1:57,1134:1191:99:44127,1383,0
A2	34645334	.	A	G	55876.1	PASS	AC=2;AF=1.00;AN=2;BaseQRankSum=2.94;DP=1490;ExcessHet=3.0103;FS=6.329;MLEAC=2;MLEAF=1.00;MQ=39.37;MQRankSum=-1.072e+01;QD=29.21;ReadPosRankSum=-1.932e+00;SOR=2.360	GT:AD:DP:GQ:PL	1/1:37,1363:1436:99:55890,2710,0
A2	34645375	.	T	C	102107	PASS	AC=2;AF=1.00;AN=2;BaseQRankSum=3.02;DP=2571;ExcessHet=3.0103;FS=4.927;MLEAC=2;MLEAF=1.00;MQ=40.81;MQRankSum=-1.017e+01;QD=29.72;ReadPosRankSum=0.713;SOR=3.164	GT:AD:DP:GQ:PL	1/1:29,2442:2472:99:102121,6381,0
A2	34645408	.	C	A	153261	PASS	AC=2;AF=1.00;AN=2;BaseQRankSum=4.54;DP=3947;ExcessHet=3.0103;FS=6.532;MLEAC=2;MLEAF=1.00;MQ=46.26;MQRankSum=-5.662e+00;QD=26.43;ReadPosRankSum=2.80;SOR=2.551	GT:AD:DP:GQ:PL	1/1:35,3783:3871:99:153275,10413,0
A2	34645866	.	T	C	93558.1	PASS	AC=2;AF=1.00;AN=2;BaseQRankSum=-1.490e-01;DP=2483;ExcessHet=3.0103;FS=1.975;MLEAC=2;MLEAF=1.00;MQ=40.94;MQRankSum=-1.414e+01;QD=30.22;ReadPosRankSum=-3.760e+00;SOR=1.256	GT:AD:DP:GQ:PL	1/1:59,2306:2365:99:93572,4824,0
A2	34646006	.	T	C	250021	PASS	AC=2;AF=1.00;AN=2;BaseQRankSum=-6.170e-01;DP=6315;ExcessHet=3.0103;FS=0.000;MLEAC=2;MLEAF=1.00;MQ=47.85;MQRankSum=-5.808e+00;QD=24.04;ReadPosRankSum=1.36;SOR=1.726	GT:AD:DP:GQ:PL	1/1:30,6084:6137:99:250035,17268,0
A2	34646315	.	A	G	232509	PASS	AC=2;AF=1.00;AN=2;BaseQRankSum=3.22;DP=6085;ExcessHet=3.0103;FS=0.000;MLEAC=2;MLEAF=1.00;MQ=51.45;MQRankSum=-3.496e+00;QD=25.66;ReadPosRankSum=-2.810e-01;SOR=0.507	GT:AD:DP:GQ:PL	1/1:37,5803:5909:99:232523,16371,0
A2	34646506	.	A	G	216310	PASS	AC=2;AF=1.00;AN=2;BaseQRankSum=1.72;DP=5584;ExcessHet=3.0103;FS=0.000;MLEAC=2;MLEAF=1.00;MQ=47.05;MQRankSum=-6.601e+00;QD=31.23;ReadPosRankSum=-4.110e-01;SOR=0.616	GT:AD:DP:GQ:PL	1/1:16,5381:5430:99:216324,15767,0
A2	34646835	.	G	A	191486	PASS	AC=2;AF=1.00;AN=2;BaseQRankSum=-5.900e-02;DP=4731;ExcessHet=3.0103;FS=0.000;MLEAC=2;MLEAF=1.00;MQ=41.19;MQRankSum=-8.434e+00;QD=29.28;ReadPosRankSum=1.59;SOR=1.191	GT:AD:DP:GQ:PL	1/1:15,4591:4632:99:191500,13349,0
A2	34646991	.	T	C	171021	PASS	AC=2;AF=1.00;AN=2;BaseQRankSum=4.15;DP=4478;ExcessHet=3.0103;FS=5.563;MLEAC=2;MLEAF=1.00;MQ=47.86;MQRankSum=-6.809e+00;QD=25.97;ReadPosRankSum=0.430;SOR=1.943	GT:AD:DP:GQ:PL	1/1:50,4286:4387:99:171035,11708,0
A2	34647213	.	A	C	254572	PASS	AC=2;AF=1.00;AN=2;BaseQRankSum=0.134;DP=5882;ExcessHet=3.0103;FS=0.000;MLEAC=2;MLEAF=1.00;MQ=59.66;MQRankSum=-6.970e-01;QD=34.13;ReadPosRankSum=1.48;SOR=0.285	GT:AD:DP:GQ:PL	1/1:12,5738:5853:99:254586,16791,0
A2	34647231	.	T	G	236576	PASS	AC=2;AF=1.00;AN=2;BaseQRankSum=0.673;DP=6047;ExcessHet=3.0103;FS=0.000;MLEAC=2;MLEAF=1.00;MQ=59.69;MQRankSum=-7.600e-01;QD=33.76;ReadPosRankSum=2.56;SOR=0.458	GT:AD:DP:GQ:PL	1/1:18,5751:5904:99:236590,16680,0
A2	34647300	.	C	A	245885	PASS	AC=2;AF=1.00;AN=2;BaseQRankSum=4.95;DP=6243;ExcessHet=3.0103;FS=0.000;MLEAC=2;MLEAF=1.00;MQ=59.83;MQRankSum=-1.243e+00;QD=28.31;ReadPosRankSum=0.122;SOR=0.858	GT:AD:DP:GQ:PL	1/1:35,5957:6102:99:245899,16944,0
A2	34647616	.	A	G	209435	PASS	AC=2;AF=1.00;AN=2;BaseQRankSum=0.861;DP=5264;ExcessHet=3.0103;FS=0.000;MLEAC=2;MLEAF=1.00;MQ=59.27;MQRankSum=-8.330e-01;QD=26.87;ReadPosRankSum=0.536;SOR=0.910	GT:AD:DP:GQ:PL	1/1:15,4984:5113:99:209449,14488,0
A2	34648175	.	A	T	296976	PASS	AC=2;AF=1.00;AN=2;BaseQRankSum=0.014;DP=6722;ExcessHet=3.0103;FS=0.000;MLEAC=2;MLEAF=1.00;MQ=44.29;MQRankSum=-6.105e+00;QD=34.11;ReadPosRankSum=0.834;SOR=0.337	GT:AD:DP:GQ:PGT:PID:PL:PS	1|1:12,6635:6647:99:1|1:34648163_TATAAGA_T:296990,19531,0:34648163
A2	34648864	.	T	C	194116	PASS	AC=2;AF=1.00;AN=2;BaseQRankSum=4.24;DP=4929;ExcessHet=3.0103;FS=3.424;MLEAC=2;MLEAF=1.00;MQ=46.51;MQRankSum=-7.703e+00;QD=28.79;ReadPosRankSum=3.37;SOR=0.576	GT:AD:DP:GQ:PL	1/1:43,4719:4778:99:194130,13304,0
A2	34648953	.	T	G	206764	PASS	AC=2;AF=1.00;AN=2;BaseQRankSum=0.805;DP=5197;ExcessHet=3.0103;FS=0.000;MLEAC=2;MLEAF=1.00;MQ=44.63;MQRankSum=-8.420e+00;QD=29.67;ReadPosRankSum=1.47;SOR=0.193	GT:AD:DP:GQ:PL	1/1:24,5006:5042:99:206778,14195,0
A2	34648992	.	A	C	208278	PASS	AC=2;AF=1.00;AN=2;BaseQRankSum=1.07;DP=5206;ExcessHet=3.0103;FS=0.000;MLEAC=2;MLEAF=1.00;MQ=43.66;MQRankSum=-7.006e+00;QD=27.81;ReadPosRankSum=1.34;SOR=0.196	GT:AD:DP:GQ:PL	1/1:15,5055:5085:99:208292,14629,0
A2	34649267	.	T	G	160597	PASS	AC=2;AF=1.00;AN=2;BaseQRankSum=3.67;DP=4004;ExcessHet=3.0103;FS=0.000;MLEAC=2;MLEAF=1.00;MQ=40.49;MQRankSum=-1.259e+01;QD=27.92;ReadPosRankSum=1.27;SOR=0.917	GT:AD:DP:GQ:PL	1/1:33,3837:3881:99:160611,10460,0
A2	34649577	.	A	C	38463.1	PASS	AC=2;AF=1.00;AN=2;BaseQRankSum=2.17;DP=988;ExcessHet=3.0103;FS=4.111;MLEAC=2;MLEAF=1.00;MQ=39.61;MQRankSum=-9.224e+00;QD=32.27;ReadPosRankSum=0.781;SOR=2.178	GT:AD:DP:GQ:PL	1/1:14,945:959:99:38477,2387,0
A2	34649826	.	C	T	86140.1	PASS	AC=2;AF=1.00;AN=2;BaseQRankSum=3.37;DP=2459;ExcessHet=3.0103;FS=2.651;MLEAC=2;MLEAF=1.00;MQ=55.54;MQRankSum=-4.257e+00;QD=24.97;ReadPosRankSum=-5.037e+00;SOR=0.877	GT:AD:DP:GQ:PL	1/1:34,2108:2397:99:86154,5192,0
A2	34650016	.	C	G	167901	PASS	AC=2;AF=1.00;AN=2;BaseQRankSum=6.17;DP=4228;ExcessHet=3.0103;FS=0.000;MLEAC=2;MLEAF=1.00;MQ=44.52;MQRankSum=-3.432e+00;QD=28.45;ReadPosRankSum=0.598;SOR=0.640	GT:AD:DP:GQ:PL	1/1:26,4065:4116:99:167915,11631,0
A2	34650189	.	G	A	207849	PASS	AC=2;AF=1.00;AN=2;BaseQRankSum=2.45;DP=5155;ExcessHet=3.0103;FS=0.000;MLEAC=2;MLEAF=1.00;MQ=47.60;MQRankSum=-6.096e+00;QD=33.28;ReadPosRankSum=-1.923e+00;SOR=0.781	GT:AD:DP:GQ:PGT:PID:PL:PS	1|1:19,5006:5041:99:1|1:34650189_G_A:207863,14422,0:34650189
A2	34650240	.	A	G	190662	PASS	AC=2;AF=1.00;AN=2;BaseQRankSum=-4.890e-01;DP=4457;ExcessHet=3.0103;FS=0.000;MLEAC=2;MLEAF=1.00;MQ=42.87;MQRankSum=-7.839e+00;QD=28.67;ReadPosRankSum=1.04;SOR=1.387	GT:AD:DP:GQ:PL	1/1:20,4292:4336:99:190676,12322,0
A2	34650864	.	T	C	96250.1	PASS	AC=2;AF=1.00;AN=2;BaseQRankSum=-4.550e-01;DP=2527;ExcessHet=3.0103;FS=0.000;MLEAC=2;MLEAF=1.00;MQ=44.21;MQRankSum=-5.562e+00;QD=27.41;ReadPosRankSum=-2.990e-01;SOR=1.013	GT:AD:DP:GQ:PL	1/1:21,2380:2412:99:96264,6439,0
A2	34650908	.	A	G	104377	PASS	AC=2;AF=1.00;AN=2;BaseQRankSum=3.65;DP=2716;ExcessHet=3.0103;FS=3.001;MLEAC=2;MLEAF=1.00;MQ=39.65;MQRankSum=-1.271e+01;QD=34.64;ReadPosRankSum=-1.714e+00;SOR=1.863	GT:AD:DP:GQ:PL	1/1:39,2525:2601:99:104391,6329,0
A2	34651279	.	T	A	186800	PASS	AC=2;AF=1.00;AN=2;BaseQRankSum=2.82;DP=4700;ExcessHet=3.0103;FS=3.054;MLEAC=2;MLEAF=1.00;MQ=44.54;MQRankSum=-1.094e+01;QD=29.47;ReadPosRankSum=0.666;SOR=0.310	GT:AD:DP:GQ:PL	1/1:38,4481:4519:99:186814,12223,0
A2	34651523	.	A	G	157114	PASS	AC=2;AF=1.00;AN=2;BaseQRankSum=3.26;DP=3545;ExcessHet=3.0103;FS=0.000;MLEAC=2;MLEAF=1.00;MQ=43.69;MQRankSum=-6.669e+00;QD=30.54;ReadPosRankSum=-5.410e-01;SOR=2.811	GT:AD:DP:GQ:PGT:PID:PL:PS	1|1:15,3517:3537:99:1|1:34651523_A_G:157128,10132,0:34651523
A2	34651552	.	T	A	155450	PASS	AC=2;AF=1.00;AN=2;BaseQRankSum=1.17;DP=4000;ExcessHet=3.0103;FS=0.000;MLEAC=2;MLEAF=1.00;MQ=46.69;MQRankSum=-6.105e+00;QD=32.15;ReadPosRankSum=1.29;SOR=2.376	GT:AD:DP:GQ:PGT:PID:PL:PS	1|1:23,3878:3908:99:1|1:34651523_A_G:155464,10961,0:34651523
A2	34651693	.	C	T	66912.1	PASS	AC=2;AF=1.00;AN=2;BaseQRankSum=-4.590e-01;DP=1748;ExcessHet=3.0103;FS=0.000;MLEAC=2;MLEAF=1.00;MQ=46.87;MQRankSum=-7.972e+00;QD=27.02;ReadPosRankSum=-2.538e+00;SOR=2.203	GT:AD:DP:GQ:PL	1/1:24,1621:1647:99:66926,3977,0
A2	34652905	.	T	A	28157.1	PASS	AC=2;AF=1.00;AN=2;BaseQRankSum=-8.790e-01;DP=891;ExcessHet=3.0103;FS=13.348;MLEAC=2;MLEAF=1.00;MQ=43.32;MQRankSum=-1.035e+01;QD=34.05;ReadPosRankSum=-3.676e+00;SOR=2.686	GT:AD:DP:GQ:PL	1/1:48,779:848:99:28171,677,0
A2	34654262	.	A	G	85630.1	PASS	AC=2;AF=1.00;AN=2;BaseQRankSum=4.19;DP=2301;ExcessHet=3.0103;FS=4.690;MLEAC=2;MLEAF=1.00;MQ=38.91;MQRankSum=-1.030e+01;QD=28.74;ReadPosRankSum=0.227;SOR=3.017	GT:AD:DP:GQ:PL	1/1:34,2188:2222:99:85644,5695,0
A2	34654313	.	T	C	78645.1	PASS	AC=2;AF=1.00;AN=2;BaseQRankSum=3.02;DP=2069;ExcessHet=3.0103;FS=5.443;MLEAC=2;MLEAF=1.00;MQ=38.69;MQRankSum=-1.027e+01;QD=26.44;ReadPosRankSum=0.128;SOR=1.396	GT:AD:DP:GQ:PL	1/1:41,1950:2009:99:78659,4818,0
A2	34654699	.	T	C	83630.1	PASS	AC=2;AF=1.00;AN=2;BaseQRankSum=-7.480e-01;DP=2453;ExcessHet=3.0103;FS=0.000;MLEAC=2;MLEAF=1.00;MQ=53.53;MQRankSum=-4.822e+00;QD=30.81;ReadPosRankSum=-8.000e-01;SOR=2.014	GT:AD:DP:GQ:PL	1/1:18,2025:2406:99:83644,5359,0
A2	34887374	.	C	T	212.02	PASS	AC=2;AF=1.00;AN=2;DP=8;ExcessHet=3.0103;FS=0.000;MLEAC=2;MLEAF=1.00;MQ=60.00;QD=30.29;SOR=0.941	GT:AD:DP:GQ:PL	1/1:0,7:7:21:226,21,0
A2	35052739	.	G	C	165.14	SnpCluster	AC=2;AF=1.00;AN=2;DP=5;ExcessHet=3.0103;FS=0.000;MLEAC=2;MLEAF=1.00;MQ=55.60;QD=31.26;SOR=0.693	GT:AD:DP:GQ:PGT:PID:PL:PS	1|1:0,4:4:12:1|1:35052725_G_GAGTACGAGAC:179,12,0:35052725
A2	35200075	.	G	A	1066.06	PASS	AC=2;AF=1.00;AN=2;BaseQRankSum=-4.480e-01;DP=28;ExcessHet=3.0103;FS=4.058;MLEAC=2;MLEAF=1.00;MQ=58.46;MQRankSum=-2.310e-01;QD=24.68;ReadPosRankSum=1.74;SOR=1.074	GT:AD:DP:GQ:PGT:PID:PL:PS	1|1:1,25:28:33:1|1:35200043_CGGGGGGGGGGGGGGGGGG_C:1080,33,0:35200043
A2	35480323	.	A	G	606.84	PASS	AC=2;AF=1.00;AN=2;BaseQRankSum=1.14;DP=17;ExcessHet=3.0103;FS=0.000;MLEAC=1;MLEAF=0.500;MQ=56.21;MQRankSum=-4.110e-01;QD=30.92;ReadPosRankSum=-1.328e+00;SOR=0.481	GT:AD:DP:GQ:PL	1/1:1,16:17:9:620,9,0
A2	35710656	.	T	C	21165.1	PASS	AC=2;AF=1.00;AN=2;BaseQRankSum=1.61;DP=1047;ExcessHet=3.0103;FS=5.828;MLEAC=2;MLEAF=1.00;MQ=57.11;MQRankSum=-4.416e+00;QD=34.58;ReadPosRankSum=3.21;SOR=1.334	GT:AD:DP:GQ:PL	1/1:45,567:1033:72:21179,72,0
A2	35710704	.	T	C	21487.1	PASS	AC=2;AF=1.00;AN=2;BaseQRankSum=-4.000e-01;DP=1358;ExcessHet=3.0103;FS=1.765;MLEAC=2;MLEAF=1.00;MQ=58.26;MQRankSum=-3.377e+00;QD=33.31;ReadPosRankSum=0.713;SOR=0.657	GT:AD:DP:GQ:PL	1/1:44,601:1338:99:21501,153,0
A2	35710804	.	A	T	26604.1	PASS	AC=2;AF=1.00;AN=2;BaseQRankSum=-2.690e-01;DP=1401;ExcessHet=3.0103;FS=0.000;MLEAC=2;MLEAF=1.00;MQ=53.86;MQRankSum=-3.128e+00;QD=30.93;ReadPosRankSum=-3.460e-01;SOR=0.545	GT:AD:DP:GQ:PL	1/1:24,693:923:99:26618,1188,0
A2	35897631	.	T	C	521.06	PASS	AC=2;AF=1.00;AN=2;DP=12;ExcessHet=3.0103;FS=0.000;MLEAC=2;MLEAF=1.00;MQ=60.00;QD=30.32;SOR=2.670	GT:AD:DP:GQ:PGT:PID:PL:PS	1|1:0,12:12:36:1|1:35897631_T_C:535,36,0:35897631
A2	35897657	.	C	A	615.7	PASS	AC=2;AF=1.00;AN=2;DP=16;ExcessHet=3.0103;FS=0.000;MLEAC=1;MLEAF=0.500;MQ=60.00;MQRankSum=0.00;QD=23.45;SOR=1.292	GT:AD:DP:GQ:PGT:PID:PL:PS	1|1:1,15:16:4:1|1:35897631_T_C:626,4,0:35897631
A2	35897666	.	G	A	585.7	PASS	AC=2;AF=1.00;AN=2;BaseQRankSum=-6.240e-01;DP=16;ExcessHet=3.0103;FS=0.000;MLEAC=1;MLEAF=0.500;MQ=60.00;MQRankSum=0.00;QD=33.79;ReadPosRankSum=0.981;SOR=0.892	GT:AD:DP:GQ:PGT:PID:PL:PS	1|1:1,15:16:4:1|1:35897631_T_C:596,4,0:35897631
A2	36093166	.	G	T	277.84	PASS	AC=2;AF=1.00;AN=2;BaseQRankSum=0.887;DP=8;ExcessHet=3.0103;FS=6.021;MLEAC=1;MLEAF=0.500;MQ=60.00;MQRankSum=0.00;QD=34.73;ReadPosRankSum=1.53;SOR=2.526	GT:AD:DP:GQ:PGT:PID:PL:PS	1|1:1,7:8:9:1|1:36093154_AGGGGGGG_A:291,9,0:36093154
A2	36093172	.	G	C	271.48	PASS	AC=2;AF=1.00;AN=2;BaseQRankSum=1.59;DP=9;ExcessHet=3.0103;FS=10.792;MLEAC=1;MLEAF=0.500;MQ=60.00;MQRankSum=0.00;QD=30.16;ReadPosRankSum=0.862;SOR=2.515	GT:AD:DP:GQ:PGT:PID:PL:PS	1|1:2,7:9:3:1|1:36093154_AGGGGGGG_A:281,3,0:36093154
A2	36198932	.	G	A	242.97	PASS	AC=2;AF=1.00;AN=2;DP=6;ExcessHet=3.0103;FS=0.000;MLEAC=2;MLEAF=1.00;MQ=40.00;QD=28.27;SOR=3.912	GT:AD:DP:GQ:PL	1/1:0,6:6:18:257,18,0
A2	36659090	.	T	C	79.84	PASS	AC=2;AF=1.00;AN=2;DP=5;ExcessHet=3.0103;FS=0.000;MLEAC=1;MLEAF=0.500;MQ=55.74;QD=26.61;SOR=1.179	GT:AD:DP:GQ:PL	1/1:0,3:3:9:93,9,0
A2	36787764	.	G	C	255.97	PASS	AC=2;AF=1.00;AN=2;DP=9;ExcessHet=3.0103;FS=0.000;MLEAC=2;MLEAF=1.00;MQ=58.88;QD=26.47;SOR=1.402	GT:AD:DP:GQ:PGT:PID:PL:PS	1|1:0,6:9:18:1|1:36787752_TG_T:270,18,0:36787752
A2	36828117	.	A	C	663.32	PASS	AC=2;AF=1.00;AN=2;BaseQRankSum=-3.950e-01;DP=20;ExcessHet=3.0103;FS=0.000;MLEAC=1;MLEAF=0.500;MQ=60.00;MQRankSum=0.00;QD=31.37;ReadPosRankSum=-1.279e+00;SOR=0.446	GT:AD:DP:GQ:PGT:PID:PL:PS	1|1:1,16:19:6:1|1:36828117_A_C:675,6,0:36828117
A2	36848346	.	T	C	253.97	PASS	AC=2;AF=1.00;AN=2;DP=6;ExcessHet=3.0103;FS=0.000;MLEAC=2;MLEAF=1.00;MQ=60.00;QD=32.54;SOR=2.303	GT:AD:DP:GQ:PGT:PID:PL:PS	1|1:0,6:6:18:1|1:36848346_T_C:268,18,0:36848346
A2	36848356	.	A	G	287.02	PASS	AC=2;AF=1.00;AN=2;DP=7;ExcessHet=3.0103;FS=0.000;MLEAC=2;MLEAF=1.00;MQ=60.00;QD=28.30;SOR=2.584	GT:AD:DP:GQ:PGT:PID:PL:PS	1|1:0,7:7:21:1|1:36848346_T_C:301,21,0:36848346
A2	36852703	.	G	C	300.02	SnpCluster	AC=2;AF=1.00;AN=2;DP=7;ExcessHet=3.0103;FS=0.000;MLEAC=2;MLEAF=1.00;MQ=52.44;QD=32.25;SOR=2.584	GT:AD:DP:GQ:PGT:PID:PL:PS	1|1:0,7:7:21:1|1:36852703_G_C:314,21,0:36852703
A2	36852704	.	A	G	300.02	SnpCluster	AC=2;AF=1.00;AN=2;DP=7;ExcessHet=3.0103;FS=0.000;MLEAC=2;MLEAF=1.00;MQ=52.44;QD=31.00;SOR=2.584	GT:AD:DP:GQ:PGT:PID:PL:PS	1|1:0,7:7:21:1|1:36852703_G_C:314,21,0:36852703
A2	36852708	.	T	C	255.97	SnpCluster	AC=2;AF=1.00;AN=2;DP=6;ExcessHet=3.0103;FS=0.000;MLEAC=2;MLEAF=1.00;MQ=51.07;QD=29.68;SOR=2.303	GT:AD:DP:GQ:PGT:PID:PL:PS	1|1:0,6:6:18:1|1:36852703_G_C:270,18,0:36852703
A2	36852720	.	A	G	210.96	PASS	AC=2;AF=1.00;AN=2;DP=5;ExcessHet=3.0103;FS=0.000;MLEAC=2;MLEAF=1.00;MQ=50.03;QD=30.49;SOR=1.981	GT:AD:DP:GQ:PGT:PID:PL:PS	1|1:0,5:5:15:1|1:36852703_G_C:225,15,0:36852703
A2	36991662	.	G	T	337.05	PASS	AC=2;AF=1.00;AN=2;DP=9;ExcessHet=3.0103;FS=0.000;MLEAC=2;MLEAF=1.00;MQ=40.00;QD=29.88;SOR=1.402	GT:AD:DP:GQ:PL	1/1:0,9:9:27:351,27,0
A2	37067437	.	C	T	172.96	PASS	AC=2;AF=1.00;AN=2;DP=6;ExcessHet=3.0103;FS=0.000;MLEAC=2;MLEAF=1.00;MQ=60.00;QD=34.59;SOR=1.329	GT:AD:DP:GQ:PL	1/1:0,5:6:15:187,15,0
A2	37636186	.	A	G	428.06	PASS	AC=2;AF=1.00;AN=2;DP=11;ExcessHet=3.0103;FS=0.000;MLEAC=2;MLEAF=1.00;MQ=60.00;QD=31.66;SOR=2.494	GT:AD:DP:GQ:PL	1/1:0,11:11:33:442,33,0
A2	37945563	.	G	T	255.97	PASS	AC=2;AF=1.00;AN=2;DP=7;ExcessHet=3.0103;FS=0.000;MLEAC=2;MLEAF=1.00;MQ=60.00;QD=27.16;SOR=0.941	GT:AD:DP:GQ:PGT:PID:PL:PS	1|1:0,6:7:18:1|1:37945486_C_T:270,18,0:37945486
A2	37974664	.	C	G	175.96	PASS	AC=2;AF=1.00;AN=2;DP=5;ExcessHet=3.0103;FS=0.000;MLEAC=2;MLEAF=1.00;MQ=56.95;QD=29.65;SOR=1.981	GT:AD:DP:GQ:PGT:PID:PL:PS	1|1:0,5:5:15:1|1:37974650_C_A:190,15,0:37974650
A2	38720917	.	G	A	111.25	PASS	AC=2;AF=1.00;AN=2;BaseQRankSum=1.07;DP=8;ExcessHet=3.0103;FS=3.680;MLEAC=1;MLEAF=0.500;MQ=55.29;MQRankSum=-5.660e-01;QD=18.54;ReadPosRankSum=1.47;SOR=1.108	GT:AD:DP:GQ:PL	1/1:1,5:7:8:124,8,0
A2	38947657	.	C	T	210.96	PASS	AC=2;AF=1.00;AN=2;DP=6;ExcessHet=3.0103;FS=0.000;MLEAC=2;MLEAF=1.00;MQ=37.39;QD=29.89;SOR=1.022	GT:AD:DP:GQ:PGT:PID:PL:PS	1|1:0,5:5:15:1|1:38947657_C_T:225,15,0:38947657
A2	38947659	.	C	T	210.96	PASS	AC=2;AF=1.00;AN=2;DP=5;ExcessHet=3.0103;FS=0.000;MLEAC=2;MLEAF=1.00;MQ=36.85;QD=25.78;SOR=1.022	GT:AD:DP:GQ:PGT:PID:PL:PS	1|1:0,5:5:15:1|1:38947657_C_T:225,15,0:38947657
A2	38947668	.	T	C	210.96	PASS	AC=2;AF=1.00;AN=2;DP=5;ExcessHet=3.0103;FS=0.000;MLEAC=2;MLEAF=1.00;MQ=36.85;QD=31.52;SOR=1.022	GT:AD:DP:GQ:PGT:PID:PL:PS	1|1:0,5:5:15:1|1:38947657_C_T:225,15,0:38947657
A2	39053331	.	T	G	255.48	PASS	AC=2;AF=1.00;AN=2;BaseQRankSum=0.967;DP=9;ExcessHet=3.0103;FS=0.000;MLEAC=1;MLEAF=0.500;MQ=60.00;MQRankSum=0.00;QD=28.39;ReadPosRankSum=0.282;SOR=0.859	GT:AD:DP:GQ:PL	1/1:1,8:9:3:265,3,0
A2	39170395	.	C	T	255.97	PASS	AC=2;AF=1.00;AN=2;DP=9;ExcessHet=3.0103;FS=0.000;MLEAC=2;MLEAF=1.00;MQ=55.27;QD=28.51;SOR=0.693	GT:AD:DP:GQ:PGT:PID:PL:PS	1|1:0,6:8:18:1|1:39170374_G_GT:270,18,0:39170374
A2	39170422	.	A	G	301.02	PASS	AC=2;AF=1.00;AN=2;DP=8;ExcessHet=3.0103;FS=0.000;MLEAC=2;MLEAF=1.00;MQ=55.39;QD=33.54;SOR=1.179	GT:AD:DP:GQ:PGT:PID:PL:PS	1|1:0,7:8:21:1|1:39170422_A_G:315,21,0:39170422
A2	39233402	.	G	T	210.96	PASS	AC=2;AF=1.00;AN=2;DP=5;ExcessHet=3.0103;FS=0.000;MLEAC=2;MLEAF=1.00;MQ=60.00;QD=26.55;SOR=1.022	GT:AD:DP:GQ:PGT:PID:PL:PS	1|1:0,5:5:15:1|1:39233402_G_T:225,15,0:39233402
A2	39285522	.	G	A	335.04	PASS	AC=2;AF=1.00;AN=2;DP=8;ExcessHet=3.0103;FS=0.000;MLEAC=2;MLEAF=1.00;MQ=60.00;QD=27.21;SOR=1.863	GT:AD:DP:GQ:PL	1/1:0,8:8:24:349,24,0
A2	39372007	.	G	A	751.14	PASS	AC=2;AF=1.00;AN=2;BaseQRankSum=-5.070e-01;DP=19;ExcessHet=3.0103;FS=5.006;MLEAC=2;MLEAF=1.00;MQ=57.59;MQRankSum=-2.880e-01;QD=29.57;ReadPosRankSum=0.511;SOR=1.739	GT:AD:DP:GQ:PGT:PID:PL:PS	1|1:1,18:19:12:1|1:39371948_AT_A:765,12,0:39371948
A2	39530498	.	C	A	976.05	PASS	AC=2;AF=1.00;AN=2;BaseQRankSum=1.70;DP=31;ExcessHet=3.0103;FS=3.774;MLEAC=2;MLEAF=1.00;MQ=59.62;MQRankSum=0.00;QD=29.72;ReadPosRankSum=0.069;SOR=0.870	GT:AD:DP:GQ:PGT:PID:PL:PS	1|1:1,23:31:27:1|1:39530419_G_GATTCTTCTCCGTTTC:990,27,0:39530419
A2	39936364	.	C	A	170.01	PASS	AC=2;AF=1.00;AN=2;DP=9;ExcessHet=3.0103;FS=0.000;MLEAC=2;MLEAF=1.00;MQ=60.00;QD=24.29;SOR=0.941	GT:AD:DP:GQ:PL	1/1:0,7:7:20:184,20,0
A2	40046630	.	C	T	209.96	PASS	AC=2;AF=1.00;AN=2;DP=5;ExcessHet=3.0103;FS=0.000;MLEAC=2;MLEAF=1.00;MQ=60.00;QD=28.57;SOR=3.611	GT:AD:DP:GQ:PGT:PID:PL:PS	1|1:0,5:5:15:1|1:40046630_C_T:224,15,0:40046630
A2	40046642	.	C	A	209.96	PASS	AC=2;AF=1.00;AN=2;DP=5;ExcessHet=3.0103;FS=0.000;MLEAC=2;MLEAF=1.00;MQ=60.00;QD=27.80;SOR=3.611	GT:AD:DP:GQ:PGT:PID:PL:PS	1|1:0,5:5:15:1|1:40046630_C_T:224,15,0:40046630
A2	40952073	.	T	C	383.14	PASS	AC=2;AF=1.00;AN=2;BaseQRankSum=1.76;DP=12;ExcessHet=3.0103;FS=3.802;MLEAC=2;MLEAF=1.00;MQ=46.72;MQRankSum=-9.010e-01;QD=31.93;ReadPosRankSum=0.00;SOR=1.033	GT:AD:DP:GQ:PL	1/1:1,11:12:12:397,12,0
A2	41507380	.	C	T	436.06	PASS	AC=2;AF=1.00;AN=2;DP=10;ExcessHet=3.0103;FS=0.000;MLEAC=2;MLEAF=1.00;MQ=60.00;QD=31.50;SOR=2.303	GT:AD:DP:GQ:PGT:PID:PL:PS	1|1:0,10:10:30:1|1:41507361_C_*:450,30,0:41507361
A2	41605886	.	G	T	255.97	PASS	AC=2;AF=1.00;AN=2;DP=6;ExcessHet=3.0103;FS=0.000;MLEAC=2;MLEAF=1.00;MQ=60.00;QD=28.47;SOR=3.912	GT:AD:DP:GQ:PGT:PID:PL:PS	1|1:0,6:6:18:1|1:41605826_A_G:270,18,0:41605826
A2	42971717	.	T	G	209.96	PASS	AC=2;AF=1.00;AN=2;DP=5;ExcessHet=3.0103;FS=0.000;MLEAC=2;MLEAF=1.00;MQ=60.00;QD=29.82;SOR=3.611	GT:AD:DP:GQ:PGT:PID:PL:PS	1|1:0,5:5:15:1|1:42971717_T_G:224,15,0:42971717
A2	43264431	.	C	T	227.3	PASS	AC=2;AF=1.00;AN=2;BaseQRankSum=1.47;DP=7;ExcessHet=3.0103;FS=0.000;MLEAC=1;MLEAF=0.500;MQ=42.31;MQRankSum=-1.068e+00;QD=32.47;ReadPosRankSum=0.792;SOR=0.527	GT:AD:DP:GQ:PL	1/1:1,6:7:11:241,11,0
A2	43354524	.	T	C	232.7	PASS	AC=2;AF=1.00;AN=2;BaseQRankSum=2.10;DP=9;ExcessHet=3.0103;FS=3.332;MLEAC=1;MLEAF=0.500;MQ=60.00;MQRankSum=0.00;QD=29.09;ReadPosRankSum=-3.190e-01;SOR=0.105	GT:AD:DP:GQ:PL	1/1:2,6:8:4:243,4,0
A2	43534982	.	C	T	120.99	PASS	AC=2;AF=1.00;AN=2;DP=5;ExcessHet=3.0103;FS=0.000;MLEAC=2;MLEAF=1.00;MQ=60.00;QD=24.20;SOR=3.611	GT:AD:DP:GQ:PL	1/1:0,5:5:14:135,14,0
A2	43688662	.	G	T	346.04	PASS	AC=2;AF=1.00;AN=2;DP=9;ExcessHet=3.0103;FS=0.000;MLEAC=2;MLEAF=1.00;MQ=56.37;QD=29.55;SOR=1.402	GT:AD:DP:GQ:PGT:PID:PL:PS	1|1:0,8:9:24:1|1:43688586_AAGACAGG_A:360,24,0:43688586
A2	43688666	.	G	A	346.04	PASS	AC=2;AF=1.00;AN=2;DP=9;ExcessHet=3.0103;FS=0.000;MLEAC=2;MLEAF=1.00;MQ=56.37;QD=27.13;SOR=1.402	GT:AD:DP:GQ:PGT:PID:PL:PS	1|1:0,8:9:24:1|1:43688586_AAGACAGG_A:360,24,0:43688586
A2	43688672	.	T	G	346.04	PASS	AC=2;AF=1.00;AN=2;DP=10;ExcessHet=3.0103;FS=0.000;MLEAC=2;MLEAF=1.00;MQ=56.74;QD=28.11;SOR=1.402	GT:AD:DP:GQ:PGT:PID:PL:PS	1|1:0,8:9:24:1|1:43688586_AAGACAGG_A:360,24,0:43688586
A2	43688701	.	G	A	391.05	PASS	AC=2;AF=1.00;AN=2;DP=10;ExcessHet=3.0103;FS=0.000;MLEAC=2;MLEAF=1.00;MQ=60.00;QD=30.66;SOR=0.693	GT:AD:DP:GQ:PGT:PID:PL:PS	1|1:0,9:10:27:1|1:43688701_G_A:405,27,0:43688701
A2	43840825	.	T	C	165.14	PASS	AC=2;AF=1.00;AN=2;DP=5;ExcessHet=3.0103;FS=0.000;MLEAC=2;MLEAF=1.00;MQ=52.63;QD=28.46;SOR=1.022	GT:AD:DP:GQ:PGT:PID:PL:PS	1|1:0,4:5:12:1|1:43840825_T_C:179,12,0:43840825
A2	43840832	.	G	A	165.14	PASS	AC=2;AF=1.00;AN=2;DP=5;ExcessHet=3.0103;FS=0.000;MLEAC=2;MLEAF=1.00;MQ=52.63;QD=32.75;SOR=1.022	GT:AD:DP:GQ:PGT:PID:PL:PS	1|1:0,4:5:12:1|1:43840825_T_C:179,12,0:43840825
A2	44015449	.	A	T	185.96	PASS	AC=2;AF=1.00;AN=2;DP=5;ExcessHet=3.0103;FS=0.000;MLEAC=2;MLEAF=1.00;MQ=52.47;QD=33.16;SOR=1.022	GT:AD:DP:GQ:PL	1/1:0,5:5:15:200,15,0
A2	44053753	.	T	G	596.74	PASS	AC=2;AF=1.00;AN=2;BaseQRankSum=-5.530e-01;DP=21;ExcessHet=3.0103;FS=3.245;MLEAC=1;MLEAF=0.500;MQ=60.00;MQRankSum=0.00;QD=27.47;ReadPosRankSum=1.01;SOR=0.556	GT:AD:DP:GQ:PL	1/1:1,16:19:7:609,7,0
A2	44963494	.	A	G	219.97	PASS	AC=2;AF=1.00;AN=2;DP=6;ExcessHet=3.0103;FS=0.000;MLEAC=2;MLEAF=1.00;MQ=60.00;QD=31.95;SOR=1.329	GT:AD:DP:GQ:PL	1/1:0,6:6:18:234,18,0
A2	45763501	.	T	C	644.06	PASS	AC=2;AF=1.00;AN=2;DP=17;ExcessHet=3.0103;FS=0.000;MLEAC=2;MLEAF=1.00;MQ=59.88;QD=23.29;SOR=1.061	GT:AD:DP:GQ:PL	1/1:0,16:17:48:658,48,0
A2	46181124	.	C	T	255.97	PASS	AC=2;AF=1.00;AN=2;DP=6;ExcessHet=3.0103;FS=0.000;MLEAC=2;MLEAF=1.00;MQ=60.00;QD=27.43;SOR=3.912	GT:AD:DP:GQ:PGT:PID:PL:PS	1|1:0,6:6:18:1|1:46181106_C_CTCTCTCTCTCT:270,18,0:46181106
A2	46269226	.	G	A	203.97	PASS	AC=2;AF=1.00;AN=2;DP=6;ExcessHet=3.0103;FS=0.000;MLEAC=2;MLEAF=1.00;MQ=60.00;QD=34.00;SOR=2.303	GT:AD:DP:GQ:PL	1/1:0,6:6:18:218,18,0
A2	46269253	.	G	A	301.02	PASS	AC=2;AF=1.00;AN=2;DP=7;ExcessHet=3.0103;FS=0.000;MLEAC=2;MLEAF=1.00;MQ=60.00;QD=30.91;SOR=2.584	GT:AD:DP:GQ:PGT:PID:PL:PS	1|1:0,7:7:21:1|1:46269253_G_A:315,21,0:46269253
A2	46269257	.	G	A	301.02	PASS	AC=2;AF=1.00;AN=2;DP=7;ExcessHet=3.0103;FS=0.000;MLEAC=2;MLEAF=1.00;MQ=60.00;QD=28.71;SOR=2.584	GT:AD:DP:GQ:PGT:PID:PL:PS	1|1:0,7:7:21:1|1:46269253_G_A:315,21,0:46269253
A2	46280727	.	G	A	699.84	PASS	AC=2;AF=1.00;AN=2;BaseQRankSum=-1.242e+00;DP=18;ExcessHet=3.0103;FS=0.000;MLEAC=1;MLEAF=0.500;MQ=60.00;MQRankSum=0.00;QD=28.91;ReadPosRankSum=-9.190e-01;SOR=0.395	GT:AD:DP:GQ:PGT:PID:PL:PS	1|1:1,17:18:9:1|1:46280686_A_G:713,9,0:46280686
A2	46757828	.	G	T	304.04	PASS	AC=2;AF=1.00;AN=2;DP=8;ExcessHet=3.0103;FS=0.000;MLEAC=2;MLEAF=1.00;MQ=60.00;QD=30.54;SOR=0.693	GT:AD:DP:GQ:PGT:PID:PL:PS	1|1:0,8:8:24:1|1:46757815_CGGGG_C:318,24,0:46757815
A2	46757834	.	C	T	346.04	PASS	AC=2;AF=1.00;AN=2;DP=8;ExcessHet=3.0103;FS=0.000;MLEAC=2;MLEAF=1.00;MQ=60.00;QD=33.61;SOR=0.693	GT:AD:DP:GQ:PGT:PID:PL:PS	1|1:0,8:8:24:1|1:46757815_CGGGG_C:360,24,0:46757815
A2	47713757	.	T	C	164.96	PASS	AC=2;AF=1.00;AN=2;DP=5;ExcessHet=3.0103;FS=0.000;MLEAC=2;MLEAF=1.00;MQ=60.00;QD=32.99;SOR=1.022	GT:AD:DP:GQ:PGT:PID:PL:PS	1|1:0,5:5:15:1|1:47713752_C_T:179,15,0:47713752
A2	49431854	.	A	G	202.96	PASS	AC=2;AF=1.00;AN=2;DP=5;ExcessHet=3.0103;FS=0.000;MLEAC=2;MLEAF=1.00;MQ=60.00;QD=31.27;SOR=3.611	GT:AD:DP:GQ:PGT:PID:PL:PS	1|1:0,5:5:15:1|1:49431854_A_G:217,15,0:49431854
A2	49600178	.	G	A	799.05	PASS	AC=2;AF=1.00;AN=2;BaseQRankSum=0.542;DP=26;ExcessHet=3.0103;FS=0.000;MLEAC=2;MLEAF=1.00;MQ=56.38;MQRankSum=-3.420e-01;QD=34.74;ReadPosRankSum=0.151;SOR=0.299	GT:AD:DP:GQ:PL	1/1:1,22:23:27:813,27,0
A2	50392417	.	T	C	398.05	PASS	AC=2;AF=1.00;AN=2;BaseQRankSum=1.89;DP=13;ExcessHet=3.0103;FS=5.119;MLEAC=2;MLEAF=1.00;MQ=60.00;MQRankSum=0.00;QD=33.17;ReadPosRankSum=0.134;SOR=1.872	GT:AD:DP:GQ:PL	1/1:1,11:13:26:412,26,0
A2	50781728	.	C	T	163.96	PASS	AC=2;AF=1.00;AN=2;DP=5;ExcessHet=3.0103;FS=0.000;MLEAC=2;MLEAF=1.00;MQ=45.45;QD=32.79;SOR=3.611	GT:AD:DP:GQ:PL	1/1:0,5:5:15:178,15,0
A2	51570790	.	A	G	188.25	PASS	AC=2;AF=1.00;AN=2;BaseQRankSum=1.38;DP=7;ExcessHet=3.0103;FS=0.000;MLEAC=1;MLEAF=0.500;MQ=43.33;MQRankSum=1.38;QD=31.37;ReadPosRankSum=0.674;SOR=0.368	GT:AD:DP:GQ:PL	1/1:1,5:6:8:201,8,0
A2	51942678	.	A	C	202.96	PASS	AC=2;AF=1.00;AN=2;DP=5;ExcessHet=3.0103;FS=0.000;MLEAC=2;MLEAF=1.00;MQ=60.00;QD=28.61;SOR=1.022	GT:AD:DP:GQ:PGT:PID:PL:PS	1|1:0,5:5:15:1|1:51942678_A_C:217,15,0:51942678
A2	51942696	.	G	A	208.96	PASS	AC=2;AF=1.00;AN=2;DP=5;ExcessHet=3.0103;FS=0.000;MLEAC=2;MLEAF=1.00;MQ=60.00;QD=29.92;SOR=1.022	GT:AD:DP:GQ:PGT:PID:PL:PS	1|1:0,5:5:15:1|1:51942678_A_C:223,15,0:51942678
A2	53069098	.	G	A	169.96	PASS	AC=2;AF=1.00;AN=2;DP=6;ExcessHet=3.0103;FS=0.000;MLEAC=2;MLEAF=1.00;MQ=60.00;QD=28.33;SOR=0.693	GT:AD:DP:GQ:PL	1/1:0,6:6:17:184,17,0
A2	53417631	.	T	C	44803.1	PASS	AC=2;AF=1.00;AN=2;BaseQRankSum=0.203;DP=6538;ExcessHet=3.0103;FS=0.000;MLEAC=2;MLEAF=1.00;MQ=56.86;MQRankSum=-3.655e+00;QD=30.62;ReadPosRankSum=-1.130e+00;SOR=0.599	GT:AD:DP:GQ:PL	1/1:22,1248:1716:99:44817,3052,0
A2	54374211	.	A	G	143.98	PASS	AC=2;AF=1.00;AN=2;BaseQRankSum=1.28;DP=5;ExcessHet=3.0103;FS=0.000;MLEAC=1;MLEAF=0.500;MQ=41.27;MQRankSum=-1.282e+00;QD=28.80;ReadPosRankSum=-5.240e-01;SOR=1.981	GT:AD:DP:GQ:PL	1/1:1,4:5:5:155,5,0
A2	54464150	.	G	A	166.96	PASS	AC=2;AF=1.00;AN=2;DP=6;ExcessHet=3.0103;FS=0.000;MLEAC=2;MLEAF=1.00;MQ=42.58;QD=33.39;SOR=1.022	GT:AD:DP:GQ:PL	1/1:0,5:5:15:181,15,0
A2	54827209	.	T	A	1201.06	PASS	AC=2;AF=1.00;AN=2;DP=31;ExcessHet=3.0103;FS=0.000;MLEAC=2;MLEAF=1.00;MQ=40.72;QD=25.56;SOR=0.756	GT:AD:DP:GQ:PL	1/1:0,31:31:92:1215,92,0
A2	56349731	.	A	G	995.06	PASS	AC=2;AF=1.00;AN=2;DP=27;ExcessHet=3.0103;FS=0.000;MLEAC=2;MLEAF=1.00;MQ=59.09;QD=27.59;SOR=0.941	GT:AD:DP:GQ:PL	1/1:0,25:25:75:1009,75,0
A2	57134375	.	A	G	254.02	PASS	AC=2;AF=1.00;AN=2;DP=8;ExcessHet=3.0103;FS=0.000;MLEAC=2;MLEAF=1.00;MQ=60.00;QD=32.34;SOR=0.941	GT:AD:DP:GQ:PL	1/1:0,7:7:21:268,21,0
A2	57355238	.	A	G	19692.1	PASS	AC=2;AF=1.00;AN=2;BaseQRankSum=-1.886e+00;DP=679;ExcessHet=3.0103;FS=11.987;MLEAC=2;MLEAF=1.00;MQ=45.38;MQRankSum=-9.737e+00;QD=32.87;ReadPosRankSum=-3.301e+00;SOR=2.291	GT:AD:DP:GQ:PL	1/1:39,560:667:99:19706,238,0
A2	57828453	.	T	C	621.84	PASS	AC=2;AF=1.00;AN=2;BaseQRankSum=1.15;DP=18;ExcessHet=3.0103;FS=0.000;MLEAC=1;MLEAF=0.500;MQ=59.68;MQRankSum=0.00;QD=22.64;ReadPosRankSum=1.75;SOR=0.269	GT:AD:DP:GQ:PL	1/1:1,16:18:9:635,9,0
A2	58077954	.	T	C	246.97	PASS	AC=2;AF=1.00;AN=2;DP=7;ExcessHet=3.0103;FS=0.000;MLEAC=2;MLEAF=1.00;MQ=60.00;QD=29.87;SOR=2.584	GT:AD:DP:GQ:PGT:PID:PL:PS	1|1:0,6:7:18:1|1:58077954_T_C:261,18,0:58077954
A2	58419408	.	G	A	167.97	PASS	AC=2;AF=1.00;AN=2;DP=6;ExcessHet=3.0103;FS=0.000;MLEAC=2;MLEAF=1.00;MQ=60.00;QD=28.00;SOR=1.329	GT:AD:DP:GQ:PL	1/1:0,6:6:18:182,18,0
A2	59367825	.	T	C	674.06	PASS	AC=2;AF=1.00;AN=2;DP=18;ExcessHet=3.0103;FS=0.000;MLEAC=2;MLEAF=1.00;MQ=58.15;QD=32.00;SOR=1.179	GT:AD:DP:GQ:PL	1/1:0,18:18:54:688,54,0
A2	60076911	.	A	G	467.05	PASS	AC=2;AF=1.00;AN=2;BaseQRankSum=1.94;DP=13;ExcessHet=3.0103;FS=0.000;MLEAC=2;MLEAF=1.00;MQ=60.00;MQRankSum=0.00;QD=25.77;ReadPosRankSum=1.17;SOR=0.477	GT:AD:DP:GQ:PGT:PID:PL:PS	1|1:1,11:12:26:1|1:60076879_A_G:481,26,0:60076879
A2	60293671	.	G	A	194.96	PASS	AC=2;AF=1.00;AN=2;DP=5;ExcessHet=3.0103;FS=0.000;MLEAC=2;MLEAF=1.00;MQ=60.00;QD=27.57;SOR=1.981	GT:AD:DP:GQ:PL	1/1:0,5:5:15:209,15,0
A2	61019462	.	G	A	416.03	PASS	AC=2;AF=1.00;AN=2;BaseQRankSum=2.02;DP=11;ExcessHet=3.0103;FS=0.000;MLEAC=2;MLEAF=1.00;MQ=39.56;MQRankSum=-2.350e-01;QD=30.84;ReadPosRankSum=-1.109e+00;SOR=3.442	GT:AD:DP:GQ:PGT:PID:PL:PS	1|1:1,10:11:23:1|1:61019462_G_A:430,23,0:61019462
A2	61019475	.	C	G	244.3	PASS	AC=2;AF=1.00;AN=2;BaseQRankSum=1.28;DP=7;ExcessHet=3.0103;FS=0.000;MLEAC=1;MLEAF=0.500;MQ=39.72;MQRankSum=-1.800e-01;QD=34.90;ReadPosRankSum=-5.240e-01;SOR=2.584	GT:AD:DP:GQ:PGT:PID:PL:PS	1|1:1,6:7:11:1|1:61019462_G_A:258,11,0:61019462
A2	61988796	.	A	G	455.05	PASS	AC=2;AF=1.00;AN=2;BaseQRankSum=1.80;DP=13;ExcessHet=3.0103;FS=5.119;MLEAC=2;MLEAF=1.00;MQ=60.00;MQRankSum=0.00;QD=30.24;ReadPosRankSum=-1.340e+00;SOR=1.872	GT:AD:DP:GQ:PL	1/1:1,12:13:29:469,29,0
A2	62328609	.	A	C	210.96	PASS	AC=2;AF=1.00;AN=2;DP=6;ExcessHet=3.0103;FS=0.000;MLEAC=2;MLEAF=1.00;MQ=60.00;QD=26.27;SOR=1.329	GT:AD:DP:GQ:PGT:PID:PL:PS	1|1:0,5:6:15:1|1:62328609_A_C:225,15,0:62328609
A2	62328613	.	C	T	210.96	PASS	AC=2;AF=1.00;AN=2;DP=6;ExcessHet=3.0103;FS=0.000;MLEAC=2;MLEAF=1.00;MQ=60.00;QD=30.47;SOR=1.329	GT:AD:DP:GQ:PGT:PID:PL:PS	1|1:0,5:6:15:1|1:62328609_A_C:225,15,0:62328609
A2	63913912	.	A	G	277.02	PASS	AC=2;AF=1.00;AN=2;DP=7;ExcessHet=3.0103;FS=0.000;MLEAC=2;MLEAF=1.00;MQ=38.51;QD=26.96;SOR=4.174	GT:AD:DP:GQ:PL	1/1:0,7:7:21:291,21,0
A2	66445256	.	C	G	300.04	PASS	AC=2;AF=1.00;AN=2;DP=12;ExcessHet=3.0103;FS=0.000;MLEAC=2;MLEAF=1.00;MQ=57.34;QD=31.85;SOR=1.179	GT:AD:DP:GQ:PL	1/1:0,8:8:24:314,24,0
A2	66962715	.	T	C	1012.06	PASS	AC=2;AF=1.00;AN=2;BaseQRankSum=1.72;DP=26;ExcessHet=3.0103;FS=4.150;MLEAC=2;MLEAF=1.00;MQ=59.96;MQRankSum=0.00;QD=31.84;ReadPosRankSum=-1.405e+00;SOR=1.144	GT:AD:DP:GQ:PL	1/1:1,24:26:43:1026,43,0
A2	66966831	.	C	T	330.03	PASS	AC=2;AF=1.00;AN=2;BaseQRankSum=1.60;DP=11;ExcessHet=3.0103;FS=3.424;MLEAC=2;MLEAF=1.00;MQ=60.00;MQRankSum=0.00;QD=30.00;ReadPosRankSum=1.75;SOR=0.793	GT:AD:DP:GQ:PL	1/1:1,10:11:23:344,23,0
A2	67120773	.	G	A	585.98	PASS	AC=2;AF=1.00;AN=2;BaseQRankSum=0.611;DP=23;ExcessHet=3.0103;FS=3.222;MLEAC=1;MLEAF=0.500;MQ=60.00;MQRankSum=0.00;QD=29.30;ReadPosRankSum=0.857;SOR=0.439	GT:AD:DP:GQ:PL	1/1:2,18:22:5:597,5,0
A2	69516909	.	G	A	175.96	PASS	AC=2;AF=1.00;AN=2;DP=6;ExcessHet=3.0103;FS=0.000;MLEAC=2;MLEAF=1.00;MQ=60.00;QD=28.43;SOR=3.611	GT:AD:DP:GQ:PL	1/1:0,5:5:15:190,15,0
A2	69996222	.	G	A	98.84	PASS	AC=2;AF=1.00;AN=2;DP=5;ExcessHet=3.0103;FS=0.000;MLEAC=1;MLEAF=0.500;MQ=40.00;QD=32.95;SOR=2.833	GT:AD:DP:GQ:PL	1/1:0,3:3:9:112,9,0
A2	69997063	.	G	A	171.96	PASS	AC=2;AF=1.00;AN=2;DP=5;ExcessHet=3.0103;FS=0.000;MLEAC=2;MLEAF=1.00;MQ=36.16;QD=34.39;SOR=3.611	GT:AD:DP:GQ:PL	1/1:0,5:5:15:186,15,0
A2	73280708	.	C	T	142.96	PASS	AC=2;AF=1.00;AN=2;DP=5;ExcessHet=3.0103;FS=0.000;MLEAC=2;MLEAF=1.00;MQ=40.00;QD=28.59;SOR=1.981	GT:AD:DP:GQ:PL	1/1:0,5:5:15:157,15,0
A2	73500621	.	G	T	115.14	PASS	AC=2;AF=1.00;AN=2;DP=5;ExcessHet=3.0103;FS=0.000;MLEAC=2;MLEAF=1.00;MQ=60.00;QD=28.79;SOR=0.693	GT:AD:DP:GQ:PL	1/1:0,4:4:12:129,12,0
A2	73743330	.	T	C	367.01	PASS	AC=2;AF=1.00;AN=2;BaseQRankSum=2.22;DP=11;ExcessHet=3.0103;FS=4.393;MLEAC=2;MLEAF=1.00;MQ=60.00;MQRankSum=0.00;QD=31.07;ReadPosRankSum=1.27;SOR=1.447	GT:AD:DP:GQ:PL	1/1:1,9:11:20:381,20,0
A2	74139538	.	T	C	113262	PASS	AC=2;AF=1.00;AN=2;BaseQRankSum=-1.430e-01;DP=3015;ExcessHet=3.0103;FS=10.670;MLEAC=2;MLEAF=1.00;MQ=40.04;MQRankSum=-1.453e+01;QD=31.03;ReadPosRankSum=-2.624e+00;SOR=3.104	GT:AD:DP:GQ:PL	1/1:54,2841:2917:99:113276,6566,0
A2	74139594	.	T	C	133929	PASS	AC=2;AF=1.00;AN=2;BaseQRankSum=0.229;DP=3290;ExcessHet=3.0103;FS=0.000;MLEAC=2;MLEAF=1.00;MQ=39.61;MQRankSum=-1.410e+01;QD=25.34;ReadPosRankSum=-4.040e-01;SOR=0.957	GT:AD:DP:GQ:PL	1/1:43,3196:3239:99:133943,7895,0
A2	74139624	.	T	C	148420	PASS	AC=2;AF=1.00;AN=2;BaseQRankSum=3.31;DP=3605;ExcessHet=3.0103;FS=0.000;MLEAC=2;MLEAF=1.00;MQ=39.82;MQRankSum=-1.304e+01;QD=28.00;ReadPosRankSum=1.48;SOR=0.541	GT:AD:DP:GQ:PL	1/1:37,3499:3539:99:148434,9112,0
A2	74139718	.	A	G	150811	PASS	AC=2;AF=1.00;AN=2;BaseQRankSum=-2.489e+00;DP=4307;ExcessHet=3.0103;FS=4.838;MLEAC=2;MLEAF=1.00;MQ=46.96;MQRankSum=-9.016e+00;QD=30.77;ReadPosRankSum=-1.431e+00;SOR=1.544	GT:AD:DP:GQ:PL	1/1:40,3897:4202:99:150825,10123,0
A2	74963536	.	G	T	186.96	PASS	AC=2;AF=1.00;AN=2;DP=5;ExcessHet=3.0103;FS=0.000;MLEAC=2;MLEAF=1.00;MQ=36.01;QD=30.90;SOR=3.611	GT:AD:DP:GQ:PL	1/1:0,5:5:15:201,15,0
A2	76245793	.	G	A	436.06	PASS	AC=2;AF=1.00;AN=2;DP=10;ExcessHet=3.0103;FS=0.000;MLEAC=2;MLEAF=1.00;MQ=60.00;QD=31.32;SOR=1.609	GT:AD:DP:GQ:PGT:PID:PL:PS	1|1:0,10:10:30:1|1:76245774_CGGGGGGGGGG_C:450,30,0:76245774
A2	76245796	.	G	A	436.06	PASS	AC=2;AF=1.00;AN=2;DP=10;ExcessHet=3.0103;FS=0.000;MLEAC=2;MLEAF=1.00;MQ=60.00;QD=30.93;SOR=1.609	GT:AD:DP:GQ:PGT:PID:PL:PS	1|1:0,10:10:30:1|1:76245774_CGGGGGGGGGG_C:450,30,0:76245774
A2	76865810	.	G	A	140.96	PASS	AC=2;AF=1.00;AN=2;DP=6;ExcessHet=3.0103;FS=0.000;MLEAC=2;MLEAF=1.00;MQ=42.59;QD=23.49;SOR=1.329	GT:AD:DP:GQ:PL	1/1:0,6:6:17:155,17,0
A2	76936970	.	C	T	241.02	PASS	AC=2;AF=1.00;AN=2;DP=8;ExcessHet=3.0103;FS=0.000;MLEAC=2;MLEAF=1.00;MQ=60.00;QD=34.43;SOR=1.609	GT:AD:DP:GQ:PL	1/1:0,7:7:21:255,21,0
A2	77178565	.	T	G	301.04	PASS	AC=2;AF=1.00;AN=2;DP=8;ExcessHet=3.0103;FS=0.000;MLEAC=2;MLEAF=1.00;MQ=56.25;QD=24.54;SOR=1.863	GT:AD:DP:GQ:PL	1/1:0,8:8:24:315,24,0
A2	77635967	.	G	C	2024.06	PASS	AC=2;AF=1.00;AN=2;DP=50;ExcessHet=3.0103;FS=0.000;MLEAC=2;MLEAF=1.00;MQ=60.00;QD=29.36;SOR=1.755	GT:AD:DP:GQ:PL	1/1:0,48:49:99:2038,144,0
A2	77795433	.	A	T	491.31	PASS	AC=2;AF=1.00;AN=2;BaseQRankSum=1.89;DP=13;ExcessHet=3.0103;FS=0.000;MLEAC=1;MLEAF=0.500;MQ=60.00;MQRankSum=0.00;QD=25.44;ReadPosRankSum=1.34;SOR=2.303	GT:AD:DP:GQ:PGT:PID:PL:PS	1|1:1,12:13:2:1|1:77795410_T_C:500,2,0:77795410
A2	77864828	.	A	G	114.31	PASS	AC=2;AF=1.00;AN=2;BaseQRankSum=1.28;DP=5;ExcessHet=3.0103;FS=0.000;MLEAC=1;MLEAF=0.500;MQ=60.00;MQRankSum=0.00;QD=28.58;ReadPosRankSum=1.28;SOR=1.981	GT:AD:DP:GQ:PL	1/1:1,3:5:2:123,2,0
A2	77865111	.	C	T	301.02	PASS	AC=2;AF=1.00;AN=2;DP=7;ExcessHet=3.0103;FS=0.000;MLEAC=2;MLEAF=1.00;MQ=60.00;QD=29.46;SOR=1.609	GT:AD:DP:GQ:PGT:PID:PL:PS	1|1:0,7:7:21:1|1:77865111_C_T:315,21,0:77865111
A2	77865119	.	G	A	301.02	PASS	AC=2;AF=1.00;AN=2;DP=7;ExcessHet=3.0103;FS=0.000;MLEAC=2;MLEAF=1.00;MQ=60.00;QD=29.36;SOR=1.609	GT:AD:DP:GQ:PGT:PID:PL:PS	1|1:0,7:7:21:1|1:77865111_C_T:315,21,0:77865111
A2	77966125	.	C	A	330.04	PASS	AC=2;AF=1.00;AN=2;DP=8;ExcessHet=3.0103;FS=0.000;MLEAC=2;MLEAF=1.00;MQ=60.00;QD=29.18;SOR=1.179	GT:AD:DP:GQ:PGT:PID:PL:PS	1|1:0,8:8:24:1|1:77966091_T_TA:344,24,0:77966091
A2	78380803	.	A	G	79.31	PASS	AC=2;AF=1.00;AN=2;BaseQRankSum=1.15;DP=5;ExcessHet=3.0103;FS=0.000;MLEAC=1;MLEAF=0.500;MQ=60.00;MQRankSum=0.00;QD=19.83;ReadPosRankSum=0.319;SOR=0.916	GT:AD:DP:GQ:PL	1/1:1,3:4:2:88,2,0
A2	78595930	.	A	C	196.96	PASS	AC=2;AF=1.00;AN=2;DP=5;ExcessHet=3.0103;FS=0.000;MLEAC=2;MLEAF=1.00;MQ=41.05;QD=28.07;SOR=1.022	GT:AD:DP:GQ:PL	1/1:0,5:5:15:211,15,0
A2	78757863	.	G	A	272.99	PASS	AC=2;AF=1.00;AN=2;BaseQRankSum=1.53;DP=8;ExcessHet=3.0103;FS=0.000;MLEAC=2;MLEAF=1.00;MQ=59.28;MQRankSum=1.53;QD=34.12;ReadPosRankSum=-4.890e-01;SOR=0.595	GT:AD:DP:GQ:PL	1/1:1,7:8:14:287,14,0
A2	78925836	.	A	G	132.98	PASS	AC=2;AF=1.00;AN=2;BaseQRankSum=1.28;DP=6;ExcessHet=3.0103;FS=0.000;MLEAC=1;MLEAF=0.500;MQ=60.00;MQRankSum=0.00;QD=26.60;ReadPosRankSum=0.524;SOR=0.693	GT:AD:DP:GQ:PL	1/1:1,4:5:5:144,5,0
A2	79309089	.	C	T	391.05	PASS	AC=2;AF=1.00;AN=2;DP=11;ExcessHet=3.0103;FS=0.000;MLEAC=2;MLEAF=1.00;MQ=60.00;QD=35.16;SOR=1.085	GT:AD:DP:GQ:PGT:PID:PL:PS	1|1:0,9:10:27:1|1:79309049_G_A:405,27,0:79309049
A2	79629453	.	T	G	255.97	PASS	AC=2;AF=1.00;AN=2;DP=7;ExcessHet=3.0103;FS=0.000;MLEAC=2;MLEAF=1.00;MQ=37.91;QD=36.87;SOR=3.912	GT:AD:DP:GQ:PGT:PID:PL:PS	1|1:0,6:6:18:1|1:79629453_T_G:270,18,0:79629453
A2	79629458	.	A	G	255.97	PASS	AC=2;AF=1.00;AN=2;DP=6;ExcessHet=3.0103;FS=0.000;MLEAC=2;MLEAF=1.00;MQ=37.55;QD=28.66;SOR=3.912	GT:AD:DP:GQ:PGT:PID:PL:PS	1|1:0,6:6:18:1|1:79629453_T_G:270,18,0:79629453
A2	80065223	.	A	G	152.25	PASS	AC=2;AF=1.00;AN=2;BaseQRankSum=0.887;DP=8;ExcessHet=3.0103;FS=4.260;MLEAC=1;MLEAF=0.500;MQ=60.00;MQRankSum=0.00;QD=25.37;ReadPosRankSum=-8.870e-01;SOR=1.447	GT:AD:DP:GQ:PL	1/1:1,5:8:8:165,8,0
A2	80172959	.	T	C	117.99	PASS	AC=2;AF=1.00;AN=2;DP=6;ExcessHet=3.0103;FS=0.000;MLEAC=2;MLEAF=1.00;MQ=60.00;QD=23.60;SOR=1.022	GT:AD:DP:GQ:PL	1/1:0,5:5:14:132,14,0
A2	81443940	.	A	G	116.84	PASS	AC=2;AF=1.00;AN=2;DP=5;ExcessHet=3.0103;FS=0.000;MLEAC=1;MLEAF=0.500;MQ=60.00;QD=30.38;SOR=1.609	GT:AD:DP:GQ:PL	1/1:0,3:4:9:130,9,0
A2	81470560	.	G	A	22365.1	PASS	AC=2;AF=1.00;AN=2;BaseQRankSum=0.568;DP=663;ExcessHet=3.0103;FS=40.765;MLEAC=2;MLEAF=1.00;MQ=44.81;MQRankSum=-9.594e+00;QD=34.62;ReadPosRankSum=2.85;SOR=5.219	GT:AD:DP:GQ:PL	1/1:39,607:649:99:22379,364,0
A2	81470670	.	G	A	26165.1	PASS	AC=2;AF=1.00;AN=2;BaseQRankSum=0.535;DP=687;ExcessHet=3.0103;FS=23.974;MLEAC=2;MLEAF=1.00;MQ=43.57;MQRankSum=-1.013e+01;QD=29.73;ReadPosRankSum=2.28;SOR=3.811	GT:AD:DP:GQ:PL	1/1:32,631:668:99:26179,719,0
A2	81470674	.	C	T	21251.1	PASS	AC=2;AF=1.00;AN=2;BaseQRankSum=-1.284e+00;DP=661;ExcessHet=3.0103;FS=33.682;MLEAC=2;MLEAF=1.00;MQ=43.48;MQRankSum=-9.086e+00;QD=34.55;ReadPosRankSum=2.40;SOR=4.216	GT:AD:DP:GQ:PL	1/1:37,578:642:99:21265,325,0
A2	81565539	.	G	A	146.25	PASS	AC=2;AF=1.00;AN=2;BaseQRankSum=1.38;DP=6;ExcessHet=3.0103;FS=0.000;MLEAC=1;MLEAF=0.500;MQ=40.00;MQRankSum=0.00;QD=24.37;ReadPosRankSum=-6.740e-01;SOR=2.303	GT:AD:DP:GQ:PL	1/1:1,5:6:8:159,8,0
A2	81586460	.	T	C	320.04	PASS	AC=2;AF=1.00;AN=2;DP=9;ExcessHet=3.0103;FS=0.000;MLEAC=2;MLEAF=1.00;MQ=60.00;QD=29.54;SOR=2.833	GT:AD:DP:GQ:PL	1/1:0,8:8:24:334,24,0
A2	81613323	.	A	G	170.96	PASS	AC=2;AF=1.00;AN=2;DP=5;ExcessHet=3.0103;FS=0.000;MLEAC=2;MLEAF=1.00;MQ=60.00;QD=34.19;SOR=1.022	GT:AD:DP:GQ:PL	1/1:0,5:5:15:185,15,0
A2	81820389	.	T	C	255.97	PASS	AC=2;AF=1.00;AN=2;DP=6;ExcessHet=3.0103;FS=0.000;MLEAC=2;MLEAF=1.00;MQ=60.00;QD=30.88;SOR=2.303	GT:AD:DP:GQ:PGT:PID:PL:PS	1|1:0,6:6:18:1|1:81820389_T_C:270,18,0:81820389
A2	82255891	.	T	C	418.06	PASS	AC=2;AF=1.00;AN=2;DP=10;ExcessHet=3.0103;FS=0.000;MLEAC=2;MLEAF=1.00;MQ=46.45;QD=30.39;SOR=0.693	GT:AD:DP:GQ:PL	1/1:0,10:10:30:432,30,0
A2	82668187	.	T	C	253.97	PASS	AC=2;AF=1.00;AN=2;DP=6;ExcessHet=3.0103;FS=0.000;MLEAC=2;MLEAF=1.00;MQ=60.00;QD=24.63;SOR=3.912	GT:AD:DP:GQ:PGT:PID:PL:PS	1|1:0,6:6:18:1|1:82668187_T_C:268,18,0:82668187
A2	82668200	.	T	C	287.02	PASS	AC=2;AF=1.00;AN=2;DP=7;ExcessHet=3.0103;FS=0.000;MLEAC=2;MLEAF=1.00;MQ=60.00;QD=30.43;SOR=4.174	GT:AD:DP:GQ:PGT:PID:PL:PS	1|1:0,7:7:21:1|1:82668187_T_C:301,21,0:82668187
A2	82922452	.	A	G	272.02	PASS	AC=2;AF=1.00;AN=2;DP=8;ExcessHet=3.0103;FS=0.000;MLEAC=2;MLEAF=1.00;MQ=60.00;QD=27.69;SOR=0.941	GT:AD:DP:GQ:PL	1/1:0,7:7:21:286,21,0
A2	82922520	.	A	G	255.97	PASS	AC=2;AF=1.00;AN=2;DP=6;ExcessHet=3.0103;FS=0.000;MLEAC=2;MLEAF=1.00;MQ=60.00;QD=27.61;SOR=0.693	GT:AD:DP:GQ:PGT:PID:PL:PS	1|1:0,6:6:18:1|1:82922510_A_ATT:270,18,0:82922510
A2	83024852	.	T	G	118.14	PASS	AC=2;AF=1.00;AN=2;DP=5;ExcessHet=3.0103;FS=0.000;MLEAC=2;MLEAF=1.00;MQ=60.00;QD=29.54;SOR=3.258	GT:AD:DP:GQ:PL	1/1:0,4:4:12:132,12,0
A2	83672063	.	T	C	609.74	PASS	AC=2;AF=1.00;AN=2;BaseQRankSum=-6.880e-01;DP=17;ExcessHet=3.0103;FS=0.000;MLEAC=1;MLEAF=0.500;MQ=57.42;MQRankSum=-5.070e-01;QD=28.86;ReadPosRankSum=0.205;SOR=0.481	GT:AD:DP:GQ:PGT:PID:PL:PS	1|1:1,16:17:7:1|1:83672063_T_C:622,7,0:83672063
A2	84412722	.	T	C	169446	PASS	AC=2;AF=1.00;AN=2;BaseQRankSum=-1.597e+00;DP=4538;ExcessHet=3.0103;FS=0.000;MLEAC=2;MLEAF=1.00;MQ=45.95;MQRankSum=-7.756e+00;QD=30.63;ReadPosRankSum=-1.126e+00;SOR=2.612	GT:AD:DP:GQ:PL	1/1:35,4325:4376:99:169460,11682,0
A2	84412814	.	A	G	127780	PASS	AC=2;AF=1.00;AN=2;BaseQRankSum=1.33;DP=3424;ExcessHet=3.0103;FS=0.000;MLEAC=2;MLEAF=1.00;MQ=48.08;MQRankSum=-7.579e+00;QD=34.10;ReadPosRankSum=1.59;SOR=0.817	GT:AD:DP:GQ:PL	1/1:38,3107:3164:99:127794,8623,0
A2	84412893	.	G	C	90170.1	PASS	AC=2;AF=1.00;AN=2;BaseQRankSum=3.76;DP=2280;ExcessHet=3.0103;FS=0.000;MLEAC=2;MLEAF=1.00;MQ=39.69;MQRankSum=-1.018e+01;QD=29.51;ReadPosRankSum=1.01;SOR=4.936	GT:AD:DP:GQ:PL	1/1:32,1744:1780:99:90184,5237,0
A2	84412911	.	C	T	98342.1	PASS	AC=2;AF=1.00;AN=2;BaseQRankSum=1.90;DP=2260;ExcessHet=3.0103;FS=0.000;MLEAC=2;MLEAF=1.00;MQ=39.50;MQRankSum=-9.266e+00;QD=30.99;ReadPosRankSum=-3.490e-01;SOR=3.240	GT:AD:DP:GQ:PL	1/1:26,2232:2259:99:98356,5652,0
A2	84413121	.	C	G	27864.1	PASS	AC=2;AF=1.00;AN=2;BaseQRankSum=1.62;DP=744;ExcessHet=3.0103;FS=0.000;MLEAC=2;MLEAF=1.00;MQ=41.60;MQRankSum=-2.754e+00;QD=32.91;ReadPosRankSum=0.239;SOR=1.177	GT:AD:DP:GQ:PL	1/1:6,686:693:99:27878,1898,0
A2	84413364	.	T	C	28695.1	PASS	AC=2;AF=1.00;AN=2;BaseQRankSum=-9.990e-01;DP=829;ExcessHet=3.0103;FS=56.022;MLEAC=2;MLEAF=1.00;MQ=42.64;MQRankSum=-1.432e+01;QD=31.06;ReadPosRankSum=-3.205e+00;SOR=5.574	GT:AD:DP:GQ:PL	1/1:45,701:749:99:28709,255,0
A2	84413384	.	A	C	30355.1	PASS	AC=2;AF=1.00;AN=2;BaseQRankSum=-1.105e+00;DP=822;ExcessHet=3.0103;FS=98.091;MLEAC=2;MLEAF=1.00;MQ=40.93;MQRankSum=-1.539e+01;QD=30.69;ReadPosRankSum=-1.296e+00;SOR=10.486	GT:AD:DP:GQ:PL	1/1:48,746:807:99:30369,369,0
A2	84413427	.	A	T	46158.1	PASS	AC=2;AF=1.00;AN=2;BaseQRankSum=-2.317e+00;DP=1218;ExcessHet=3.0103;FS=45.349;MLEAC=2;MLEAF=1.00;MQ=40.90;MQRankSum=-1.187e+01;QD=28.37;ReadPosRankSum=-1.520e-01;SOR=7.002	GT:AD:DP:GQ:PL	1/1:44,1153:1203:99:46172,1770,0
A2	84413511	.	A	C	45669.1	PASS	AC=2;AF=1.00;AN=2;BaseQRankSum=-1.380e-01;DP=1121;ExcessHet=3.0103;FS=37.689;MLEAC=2;MLEAF=1.00;MQ=40.92;MQRankSum=-1.244e+01;QD=28.87;ReadPosRankSum=1.62;SOR=6.492	GT:AD:DP:GQ:PL	1/1:46,1048:1111:99:45683,1429,0
A2	84414055	.	T	C	70390.1	PASS	AC=2;AF=1.00;AN=2;BaseQRankSum=0.945;DP=1863;ExcessHet=3.0103;FS=30.378;MLEAC=2;MLEAF=1.00;MQ=38.29;MQRankSum=-1.308e+01;QD=28.93;ReadPosRankSum=-1.200e-02;SOR=9.491	GT:AD:DP:GQ:PL	1/1:46,1738:1785:99:70404,3608,0
A2	84414605	.	A	T	16357.1	PASS	AC=2;AF=1.00;AN=2;BaseQRankSum=-1.603e+00;DP=418;ExcessHet=3.0103;FS=85.928;MLEAC=2;MLEAF=1.00;MQ=42.78;MQRankSum=-6.677e+00;QD=34.17;ReadPosRankSum=-2.371e+00;SOR=9.776	GT:AD:DP:GQ:PGT:PID:PL:PS	1|1:16,398:415:99:1|1:84414605_A_T:16371,543,0:84414605
A2	87060446	.	A	G	217.3	PASS	AC=2;AF=1.00;AN=2;BaseQRankSum=1.47;DP=8;ExcessHet=3.0103;FS=0.000;MLEAC=1;MLEAF=0.500;MQ=52.84;MQRankSum=-7.920e-01;QD=31.04;ReadPosRankSum=-3.660e-01;SOR=1.179	GT:AD:DP:GQ:PL	1/1:1,6:7:11:231,11,0
A2	87150873	.	A	G	154.98	PASS	AC=2;AF=1.00;AN=2;BaseQRankSum=1.28;DP=6;ExcessHet=3.0103;FS=0.000;MLEAC=1;MLEAF=0.500;MQ=60.00;MQRankSum=0.00;QD=31.00;ReadPosRankSum=0.00;SOR=0.223	GT:AD:DP:GQ:PL	1/1:1,4:5:5:166,5,0
A2	87979128	.	G	A	1425.06	PASS	AC=2;AF=1.00;AN=2;BaseQRankSum=-3.940e-01;DP=39;ExcessHet=3.0103;FS=0.000;MLEAC=2;MLEAF=1.00;MQ=46.09;MQRankSum=-1.459e+00;QD=34.69;ReadPosRankSum=0.047;SOR=0.223	GT:AD:DP:GQ:PL	1/1:1,36:37:68:1439,68,0
A2	88175581	.	T	A	2495.06	PASS	AC=2;AF=1.00;AN=2;DP=57;ExcessHet=3.0103;FS=0.000;MLEAC=2;MLEAF=1.00;MQ=55.95;QD=25.50;SOR=0.960	GT:AD:DP:GQ:PGT:PID:PL:PS	1|1:0,56:57:99:1|1:88175573_C_CA:2509,169,0:88175573
A2	88718724	.	C	G	50.31	PASS	AC=2;AF=1.00;AN=2;BaseQRankSum=0.319;DP=5;ExcessHet=3.0103;FS=0.000;MLEAC=1;MLEAF=0.500;MQ=60.00;MQRankSum=0.00;QD=12.58;ReadPosRankSum=1.15;SOR=1.609	GT:AD:DP:GQ:PL	1/1:1,3:4:2:59,2,0
A2	89072693	.	G	A	931.06	SnpCluster	AC=2;AF=1.00;AN=2;DP=21;ExcessHet=3.0103;FS=0.000;MLEAC=2;MLEAF=1.00;MQ=60.00;QD=34.70;SOR=0.784	GT:AD:DP:GQ:PGT:PID:PL:PS	1|1:0,21:21:63:1|1:89072542_G_A:945,63,0:89072542
A2	89072696	.	G	C	931.06	SnpCluster	AC=2;AF=1.00;AN=2;DP=21;ExcessHet=3.0103;FS=0.000;MLEAC=2;MLEAF=1.00;MQ=60.00;QD=28.13;SOR=0.784	GT:AD:DP:GQ:PGT:PID:PL:PS	1|1:0,21:21:63:1|1:89072542_G_A:945,63,0:89072542
A2	89072702	.	A	T	840.97	SnpCluster	AC=2;AF=1.00;AN=2;BaseQRankSum=1.13;DP=21;ExcessHet=3.0103;FS=0.000;MLEAC=2;MLEAF=1.00;MQ=60.00;MQRankSum=0.00;QD=28.66;ReadPosRankSum=1.74;SOR=0.307	GT:AD:DP:GQ:PGT:PID:PL:PS	1|1:1,20:21:18:1|1:89072542_G_A:855,18,0:89072542
A2	89138933	.	A	G	215.02	PASS	AC=2;AF=1.00;AN=2;DP=17;ExcessHet=3.0103;FS=0.000;MLEAC=2;MLEAF=1.00;MQ=60.00;QD=30.72;SOR=0.804	GT:AD:DP:GQ:PL	1/1:0,7:17:21:229,21,0
A2	89181428	.	C	A	210.96	PASS	AC=2;AF=1.00;AN=2;DP=6;ExcessHet=3.0103;FS=0.000;MLEAC=2;MLEAF=1.00;MQ=60.00;QD=32.00;SOR=3.611	GT:AD:DP:GQ:PGT:PID:PL:PS	1|1:0,5:5:15:1|1:89181413_GCCCCCC_G:225,15,0:89181413
A2	89508213	.	C	A	210.96	PASS	AC=2;AF=1.00;AN=2;DP=5;ExcessHet=3.0103;FS=0.000;MLEAC=2;MLEAF=1.00;MQ=52.92;QD=30.29;SOR=1.981	GT:AD:DP:GQ:PGT:PID:PL:PS	1|1:0,5:5:15:1|1:89508101_G_A:225,15,0:89508101
A2	89508253	.	C	T	301.02	PASS	AC=2;AF=1.00;AN=2;DP=7;ExcessHet=3.0103;FS=0.000;MLEAC=2;MLEAF=1.00;MQ=49.57;QD=29.08;SOR=1.609	GT:AD:DP:GQ:PGT:PID:PL:PS	1|1:0,7:7:21:1|1:89508253_C_T:315,21,0:89508253
A2	89508280	.	C	T	391.05	PASS	AC=2;AF=1.00;AN=2;DP=9;ExcessHet=3.0103;FS=0.000;MLEAC=2;MLEAF=1.00;MQ=52.07;QD=25.63;SOR=0.892	GT:AD:DP:GQ:PGT:PID:PL:PS	1|1:0,9:9:27:1|1:89508253_C_T:405,27,0:89508253
A2	89508301	.	C	T	346.04	PASS	AC=2;AF=1.00;AN=2;DP=8;ExcessHet=3.0103;FS=0.000;MLEAC=2;MLEAF=1.00;MQ=50.99;QD=25.14;SOR=1.179	GT:AD:DP:GQ:PGT:PID:PL:PS	1|1:0,8:8:24:1|1:89508253_C_T:360,24,0:89508253
A2	89508326	.	G	C	438.06	PASS	AC=2;AF=1.00;AN=2;DP=12;ExcessHet=3.0103;FS=0.000;MLEAC=2;MLEAF=1.00;MQ=54.16;QD=33.15;SOR=1.270	GT:AD:DP:GQ:PGT:PID:PL:PS	1|1:0,11:11:33:1|1:89508253_C_T:452,33,0:89508253
A2	90064970	.	A	C	980.06	PASS	AC=2;AF=1.00;AN=2;BaseQRankSum=-7.270e-01;DP=28;ExcessHet=3.0103;FS=3.388;MLEAC=2;MLEAF=1.00;MQ=59.08;MQRankSum=-1.510e-01;QD=27.96;ReadPosRankSum=-1.450e-01;SOR=0.626	GT:AD:DP:GQ:PGT:PID:PL:PS	1|1:1,23:24:30:1|1:90064904_C_G:994,30,0:90064904
A2	90296588	.	T	C	796.06	PASS	AC=2;AF=1.00;AN=2;DP=19;ExcessHet=3.0103;FS=0.000;MLEAC=2;MLEAF=1.00;MQ=60.00;QD=29.96;SOR=0.914	GT:AD:DP:GQ:PGT:PID:PL:PS	1|1:0,18:18:54:1|1:90296588_T_C:810,54,0:90296588
A2	90296591	.	G	T	796.06	PASS	AC=2;AF=1.00;AN=2;DP=18;ExcessHet=3.0103;FS=0.000;MLEAC=2;MLEAF=1.00;MQ=60.00;QD=32.44;SOR=0.914	GT:AD:DP:GQ:PGT:PID:PL:PS	1|1:0,18:18:54:1|1:90296588_T_C:810,54,0:90296588
A2	90296598	.	C	T	796.06	PASS	AC=2;AF=1.00;AN=2;DP=18;ExcessHet=3.0103;FS=0.000;MLEAC=2;MLEAF=1.00;MQ=60.00;QD=32.01;SOR=0.914	GT:AD:DP:GQ:PGT:PID:PL:PS	1|1:0,18:18:54:1|1:90296588_T_C:810,54,0:90296588
A2	90547722	.	A	G	199.96	PASS	AC=2;AF=1.00;AN=2;DP=5;ExcessHet=3.0103;FS=0.000;MLEAC=2;MLEAF=1.00;MQ=60.00;QD=29.23;SOR=1.981	GT:AD:DP:GQ:PGT:PID:PL:PS	1|1:0,5:5:15:1|1:90547698_AGGGGGGGGG_A:214,15,0:90547698
A2	90990043	.	C	T	287.02	PASS	AC=2;AF=1.00;AN=2;DP=7;ExcessHet=3.0103;FS=0.000;MLEAC=2;MLEAF=1.00;MQ=60.00;QD=30.34;SOR=4.174	GT:AD:DP:GQ:PL	1/1:0,7:7:21:301,21,0
A2	90990058	.	G	A	221.97	PASS	AC=2;AF=1.00;AN=2;DP=6;ExcessHet=3.0103;FS=0.000;MLEAC=2;MLEAF=1.00;MQ=60.00;QD=32.04;SOR=3.912	GT:AD:DP:GQ:PL	1/1:0,6:6:18:236,18,0
A2	90990074	.	G	T	217.03	PASS	AC=2;AF=1.00;AN=2;DP=8;ExcessHet=3.0103;FS=0.000;MLEAC=2;MLEAF=1.00;MQ=60.00;QD=27.13;SOR=2.833	GT:AD:DP:GQ:PL	1/1:0,8:8:23:231,23,0
A2	91181985	.	T	C	1416.96	PASS	AC=2;AF=1.00;AN=2;BaseQRankSum=0.829;DP=40;ExcessHet=3.0103;FS=2.520;MLEAC=2;MLEAF=1.00;MQ=59.69;MQRankSum=-3.400e-01;QD=37.44;ReadPosRankSum=1.24;SOR=0.340	GT:AD:DP:GQ:PGT:PID:PL:PS	1|1:3,37:40:15:1|1:91181964_C_T:1431,15,0:91181964
A2	91265192	.	A	G	255.97	PASS	AC=2;AF=1.00;AN=2;DP=6;ExcessHet=3.0103;FS=0.000;MLEAC=2;MLEAF=1.00;MQ=60.00;QD=29.86;SOR=1.329	GT:AD:DP:GQ:PGT:PID:PL:PS	1|1:0,6:6:18:1|1:91265167_C_T:270,18,0:91265167
A2	91361661	.	C	T	571.06	PASS	AC=2;AF=1.00;AN=2;DP=16;ExcessHet=3.0103;FS=0.000;MLEAC=2;MLEAF=1.00;MQ=60.00;QD=27.97;SOR=0.941	GT:AD:DP:GQ:PGT:PID:PL:PS	1|1:0,13:16:39:1|1:91361655_C_CT:585,39,0:91361655
A2	91361670	.	G	C	604.06	PASS	AC=2;AF=1.00;AN=2;DP=17;ExcessHet=3.0103;FS=0.000;MLEAC=2;MLEAF=1.00;MQ=60.00;QD=34.49;SOR=1.061	GT:AD:DP:GQ:PGT:PID:PL:PS	1|1:0,14:17:42:1|1:91361655_C_CT:618,42,0:91361655
A2	91370589	.	G	T	210.96	PASS	AC=2;AF=1.00;AN=2;DP=5;ExcessHet=3.0103;FS=0.000;MLEAC=2;MLEAF=1.00;MQ=60.00;QD=28.79;SOR=1.981	GT:AD:DP:GQ:PGT:PID:PL:PS	1|1:0,5:5:15:1|1:91370572_C_G:225,15,0:91370572
A2	91446299	.	G	A	206.97	PASS	AC=2;AF=1.00;AN=2;DP=6;ExcessHet=3.0103;FS=0.000;MLEAC=2;MLEAF=1.00;MQ=60.00;QD=34.50;SOR=1.329	GT:AD:DP:GQ:PL	1/1:0,6:6:18:221,18,0
A2	93460579	.	A	G	153.98	PASS	AC=2;AF=1.00;AN=2;BaseQRankSum=1.28;DP=5;ExcessHet=3.0103;FS=0.000;MLEAC=1;MLEAF=0.500;MQ=56.57;MQRankSum=-2.530e-01;QD=30.80;ReadPosRankSum=1.28;SOR=0.693	GT:AD:DP:GQ:PL	1/1:1,4:5:5:165,5,0
A2	94125744	.	A	G	765.06	PASS	AC=2;AF=1.00;AN=2;DP=20;ExcessHet=3.0103;FS=0.000;MLEAC=2;MLEAF=1.00;MQ=60.00;QD=33.78;SOR=0.793	GT:AD:DP:GQ:PL	1/1:0,19:19:57:779,57,0
A2	94518258	.	T	C	421.84	PASS	AC=2;AF=1.00;AN=2;BaseQRankSum=2.15;DP=16;ExcessHet=3.0103;FS=0.000;MLEAC=1;MLEAF=0.500;MQ=58.11;MQRankSum=-6.360e-01;QD=30.13;ReadPosRankSum=1.10;SOR=1.022	GT:AD:DP:GQ:PL	1/1:2,12:14:9:435,9,0
A2	94524760	.	C	T	166.14	PASS	AC=2;AF=1.00;AN=2;DP=5;ExcessHet=3.0103;FS=0.000;MLEAC=2;MLEAF=1.00;MQ=55.66;QD=26.68;SOR=1.022	GT:AD:DP:GQ:PGT:PID:PL:PS	1|1:0,4:5:12:1|1:94524760_C_T:180,12,0:94524760
A2	94524883	.	A	G	254.02	PASS	AC=2;AF=1.00;AN=2;DP=7;ExcessHet=3.0103;FS=0.000;MLEAC=2;MLEAF=1.00;MQ=60.00;QD=24.21;SOR=4.174	GT:AD:DP:GQ:PL	1/1:0,7:7:21:268,21,0
A2	94900559	.	G	A	169.97	PASS	AC=2;AF=1.00;AN=2;DP=6;ExcessHet=3.0103;FS=0.000;MLEAC=2;MLEAF=1.00;MQ=60.00;QD=28.33;SOR=1.329	GT:AD:DP:GQ:PL	1/1:0,6:6:18:184,18,0
A2	97104916	.	G	A	301.02	PASS	AC=2;AF=1.00;AN=2;DP=7;ExcessHet=3.0103;FS=0.000;MLEAC=2;MLEAF=1.00;MQ=60.00;QD=32.55;SOR=1.609	GT:AD:DP:GQ:PGT:PID:PL:PS	1|1:0,7:7:21:1|1:97104863_A_G:315,21,0:97104863
A2	97104926	.	G	A	210.96	PASS	AC=2;AF=1.00;AN=2;DP=5;ExcessHet=3.0103;FS=0.000;MLEAC=2;MLEAF=1.00;MQ=60.00;QD=26.06;SOR=1.981	GT:AD:DP:GQ:PGT:PID:PL:PS	1|1:0,5:5:15:1|1:97104863_A_G:225,15,0:97104863
A2	97104928	.	G	A	210.96	PASS	AC=2;AF=1.00;AN=2;DP=5;ExcessHet=3.0103;FS=0.000;MLEAC=2;MLEAF=1.00;MQ=60.00;QD=27.73;SOR=1.981	GT:AD:DP:GQ:PGT:PID:PL:PS	1|1:0,5:5:15:1|1:97104863_A_G:225,15,0:97104863
A2	97607489	.	G	A	526.06	PASS	AC=2;AF=1.00;AN=2;DP=13;ExcessHet=3.0103;FS=0.000;MLEAC=2;MLEAF=1.00;MQ=60.00;QD=30.44;SOR=1.609	GT:AD:DP:GQ:PGT:PID:PL:PS	1|1:0,12:13:36:1|1:97607477_A_G:540,36,0:97607477
A2	97607500	.	A	C	436.06	PASS	AC=2;AF=1.00;AN=2;DP=11;ExcessHet=3.0103;FS=0.000;MLEAC=2;MLEAF=1.00;MQ=60.00;QD=27.67;SOR=1.270	GT:AD:DP:GQ:PGT:PID:PL:PS	1|1:0,10:11:30:1|1:97607477_A_G:450,30,0:97607477
A2	97741436	.	C	T	365.48	PASS	AC=2;AF=1.00;AN=2;BaseQRankSum=0.901;DP=12;ExcessHet=3.0103;FS=0.000;MLEAC=1;MLEAF=0.500;MQ=40.44;MQRankSum=0.380;QD=30.46;ReadPosRankSum=-8.710e-01;SOR=0.495	GT:AD:DP:GQ:PL	1/1:1,11:12:3:375,3,0
A2	98381765	.	G	T	255.97	PASS	AC=2;AF=1.00;AN=2;DP=6;ExcessHet=3.0103;FS=0.000;MLEAC=2;MLEAF=1.00;MQ=60.00;QD=32.55;SOR=3.912	GT:AD:DP:GQ:PGT:PID:PL:PS	1|1:0,6:6:18:1|1:98381748_TGGGGGGGGGGGGG_T:270,18,0:98381748
A2	98459181	.	C	G	166.14	PASS	AC=2;AF=1.00;AN=2;DP=5;ExcessHet=3.0103;FS=0.000;MLEAC=2;MLEAF=1.00;MQ=57.11;QD=26.98;SOR=1.022	GT:AD:DP:GQ:PGT:PID:PL:PS	1|1:0,4:5:12:1|1:98459181_C_G:180,12,0:98459181
A2	98459183	.	T	C	166.14	PASS	AC=2;AF=1.00;AN=2;DP=5;ExcessHet=3.0103;FS=0.000;MLEAC=2;MLEAF=1.00;MQ=57.11;QD=30.20;SOR=1.022	GT:AD:DP:GQ:PGT:PID:PL:PS	1|1:0,4:5:12:1|1:98459181_C_G:180,12,0:98459181
A2	98459201	.	T	C	121.84	PASS	AC=2;AF=1.00;AN=2;DP=9;ExcessHet=3.0103;FS=0.000;MLEAC=1;MLEAF=0.500;MQ=58.19;QD=32.26;SOR=1.609	GT:AD:DP:GQ:PL	1/1:0,3:4:9:135,9,0
A2	98464440	.	G	A	161.96	PASS	AC=2;AF=1.00;AN=2;DP=5;ExcessHet=3.0103;FS=0.000;MLEAC=2;MLEAF=1.00;MQ=51.06;QD=32.39;SOR=1.022	GT:AD:DP:GQ:PL	1/1:0,5:5:15:176,15,0
A2	98464593	.	T	G	179.96	PASS	AC=2;AF=1.00;AN=2;DP=5;ExcessHet=3.0103;FS=0.000;MLEAC=2;MLEAF=1.00;MQ=60.00;QD=28.34;SOR=1.981	GT:AD:DP:GQ:PL	1/1:0,5:5:15:194,15,0
A2	98464677	.	C	T	187.97	PASS	AC=2;AF=1.00;AN=2;DP=6;ExcessHet=3.0103;FS=0.000;MLEAC=2;MLEAF=1.00;MQ=59.83;QD=31.33;SOR=2.303	GT:AD:DP:GQ:PL	1/1:0,6:6:18:202,18,0
A2	99419136	.	T	C	532.14	PASS	AC=2;AF=1.00;AN=2;BaseQRankSum=2.46;DP=16;ExcessHet=3.0103;FS=0.000;MLEAC=2;MLEAF=1.00;MQ=52.32;MQRankSum=-1.425e+00;QD=33.26;ReadPosRankSum=-8.000e-02;SOR=0.976	GT:AD:DP:GQ:PL	1/1:2,14:16:12:546,12,0
A2	100158311	.	A	G	312.04	PASS	AC=2;AF=1.00;AN=2;DP=8;ExcessHet=3.0103;FS=0.000;MLEAC=2;MLEAF=1.00;MQ=58.95;QD=30.16;SOR=1.179	GT:AD:DP:GQ:PL	1/1:0,8:8:24:326,24,0
A2	100742512	.	T	A	172.96	PASS	AC=2;AF=1.00;AN=2;DP=5;ExcessHet=3.0103;FS=0.000;MLEAC=2;MLEAF=1.00;MQ=51.09;QD=34.59;SOR=1.981	GT:AD:DP:GQ:PGT:PID:PL:PS	1|1:0,5:5:15:1|1:100742489_T_A:187,15,0:100742489
A2	100747052	.	C	T	210.96	PASS	AC=2;AF=1.00;AN=2;DP=5;ExcessHet=3.0103;FS=0.000;MLEAC=2;MLEAF=1.00;MQ=45.69;QD=32.21;SOR=1.022	GT:AD:DP:GQ:PGT:PID:PL:PS	1|1:0,5:5:15:1|1:100747052_C_T:225,15,0:100747052
A2	100747055	.	C	T	210.96	PASS	AC=2;AF=1.00;AN=2;DP=5;ExcessHet=3.0103;FS=0.000;MLEAC=2;MLEAF=1.00;MQ=45.69;QD=34.50;SOR=1.022	GT:AD:DP:GQ:PGT:PID:PL:PS	1|1:0,5:5:15:1|1:100747052_C_T:225,15,0:100747052
A2	101065168	.	C	T	120.98	PASS	AC=2;AF=1.00;AN=2;BaseQRankSum=1.38;DP=6;ExcessHet=3.0103;FS=0.000;MLEAC=1;MLEAF=0.500;MQ=60.00;MQRankSum=0.00;QD=24.20;ReadPosRankSum=-6.740e-01;SOR=2.303	GT:AD:DP:GQ:PL	1/1:1,4:6:5:132,5,0
A2	101218453	.	G	A	107.31	PASS	AC=2;AF=1.00;AN=2;BaseQRankSum=1.28;DP=5;ExcessHet=3.0103;FS=0.000;MLEAC=1;MLEAF=0.500;MQ=60.00;MQRankSum=0.00;QD=26.83;ReadPosRankSum=0.524;SOR=1.981	GT:AD:DP:GQ:PL	1/1:1,3:5:2:116,2,0
A2	101397425	.	C	A	183.96	PASS	AC=2;AF=1.00;AN=2;DP=7;ExcessHet=3.0103;FS=0.000;MLEAC=2;MLEAF=1.00;MQ=60.00;QD=23.32;SOR=4.174	GT:AD:DP:GQ:PL	1/1:0,5:7:15:198,15,0
A2	102367474	.	G	A	963.05	PASS	AC=2;AF=1.00;AN=2;BaseQRankSum=-6.030e-01;DP=24;ExcessHet=3.0103;FS=0.000;MLEAC=2;MLEAF=1.00;MQ=60.00;MQRankSum=0.00;QD=30.82;ReadPosRankSum=-1.590e+00;SOR=0.446	GT:AD:DP:GQ:PGT:PID:PL:PS	1|1:1,23:24:27:1|1:102367455_CGGGGGGGGGGGG_C:977,27,0:102367455
A2	102445136	.	G	A	210.96	PASS	AC=2;AF=1.00;AN=2;DP=5;ExcessHet=3.0103;FS=0.000;MLEAC=2;MLEAF=1.00;MQ=60.00;QD=27.15;SOR=3.611	GT:AD:DP:GQ:PGT:PID:PL:PS	1|1:0,5:5:15:1|1:102445098_CCCT_C:225,15,0:102445098
A2	102514891	.	G	A	210.96	PASS	AC=2;AF=1.00;AN=2;DP=7;ExcessHet=3.0103;FS=0.000;MLEAC=2;MLEAF=1.00;MQ=60.00;QD=27.34;SOR=0.941	GT:AD:DP:GQ:PGT:PID:PL:PS	1|1:0,5:7:15:1|1:102514864_A_AT:225,15,0:102514864
A2	102635007	.	C	T	201.96	PASS	AC=2;AF=1.00;AN=2;DP=5;ExcessHet=3.0103;FS=0.000;MLEAC=2;MLEAF=1.00;MQ=60.00;QD=28.80;SOR=3.611	GT:AD:DP:GQ:PL	1/1:0,5:5:15:216,15,0
A2	103079242	.	A	G	200.96	PASS	AC=2;AF=1.00;AN=2;DP=5;ExcessHet=3.0103;FS=0.000;MLEAC=2;MLEAF=1.00;MQ=60.00;QD=27.82;SOR=1.981	GT:AD:DP:GQ:PL	1/1:0,5:5:15:215,15,0
A2	103121416	.	G	A	1164.32	PASS	AC=2;AF=1.00;AN=2;BaseQRankSum=-5.270e-01;DP=33;ExcessHet=3.0103;FS=0.000;MLEAC=1;MLEAF=0.500;MQ=60.00;MQRankSum=0.00;QD=23.21;ReadPosRankSum=0.563;SOR=0.546	GT:AD:DP:GQ:PGT:PID:PL:PS	1|1:2,29:32:6:1|1:103121416_G_A:1176,6,0:103121416
A2	103121451	.	C	T	1163.06	PASS	AC=2;AF=1.00;AN=2;BaseQRankSum=-8.080e-01;DP=29;ExcessHet=3.0103;FS=0.000;MLEAC=2;MLEAF=1.00;MQ=60.00;MQRankSum=0.00;QD=27.44;ReadPosRankSum=1.12;SOR=1.308	GT:AD:DP:GQ:PGT:PID:PL:PS	1|1:1,28:29:42:1|1:103121416_G_A:1177,42,0:103121416
A2	103121561	.	A	G	476.06	PASS	AC=2;AF=1.00;AN=2;DP=11;ExcessHet=3.0103;FS=0.000;MLEAC=2;MLEAF=1.00;MQ=60.00;QD=29.45;SOR=3.442	GT:AD:DP:GQ:PL	1/1:0,11:11:33:490,33,0
A2	103381865	.	G	A	234.88	PASS	AC=2;AF=1.00;AN=2;DP=8;ExcessHet=3.0103;FS=0.000;MLEAC=1;MLEAF=0.500;MQ=57.12;QD=25.45;SOR=1.863	GT:AD:DP:GQ:PL	1/1:0,6:8:14:253,14,0
A2	103381932	.	C	A	91.3	PASS	AC=2;AF=1.00;AN=2;DP=5;ExcessHet=3.0103;FS=0.000;MLEAC=1;MLEAF=0.500;MQ=45.81;QD=22.83;SOR=1.022	GT:AD:DP:GQ:PL	1/1:0,4:5:11:105,11,0
A2	103512722	.	C	T	968.05	PASS	AC=2;AF=1.00;AN=2;BaseQRankSum=-5.000e-01;DP=25;ExcessHet=3.0103;FS=3.802;MLEAC=2;MLEAF=1.00;MQ=47.75;MQRankSum=1.61;QD=26.83;ReadPosRankSum=1.30;SOR=0.916	GT:AD:DP:GQ:PGT:PID:PL:PS	1|1:1,23:24:27:1|1:103512717_T_G:982,27,0:103512717
A2	103512723	.	A	G	968.05	PASS	AC=2;AF=1.00;AN=2;BaseQRankSum=-4.040e-01;DP=25;ExcessHet=3.0103;FS=3.802;MLEAC=2;MLEAF=1.00;MQ=47.75;MQRankSum=1.61;QD=32.22;ReadPosRankSum=1.30;SOR=0.916	GT:AD:DP:GQ:PGT:PID:PL:PS	1|1:1,23:24:27:1|1:103512717_T_G:982,27,0:103512717
A2	103856192	.	A	G	589.06	PASS	AC=2;AF=1.00;AN=2;DP=14;ExcessHet=3.0103;FS=0.000;MLEAC=2;MLEAF=1.00;MQ=60.00;QD=33.04;SOR=1.329	GT:AD:DP:GQ:PL	1/1:0,14:14:42:603,42,0
A2	104649641	.	T	G	210.96	PASS	AC=2;AF=1.00;AN=2;DP=5;ExcessHet=3.0103;FS=0.000;MLEAC=2;MLEAF=1.00;MQ=60.00;QD=23.49;SOR=1.022	GT:AD:DP:GQ:PGT:PID:PL:PS	1|1:0,5:5:15:1|1:104649621_C_T:225,15,0:104649621
A2	104649642	.	C	T	210.96	PASS	AC=2;AF=1.00;AN=2;DP=5;ExcessHet=3.0103;FS=0.000;MLEAC=2;MLEAF=1.00;MQ=60.00;QD=30.27;SOR=1.022	GT:AD:DP:GQ:PGT:PID:PL:PS	1|1:0,5:5:15:1|1:104649621_C_T:225,15,0:104649621
A2	104649653	.	A	G	210.96	PASS	AC=2;AF=1.00;AN=2;DP=6;ExcessHet=3.0103;FS=0.000;MLEAC=2;MLEAF=1.00;MQ=57.64;QD=29.38;SOR=0.693	GT:AD:DP:GQ:PGT:PID:PL:PS	1|1:0,5:6:15:1|1:104649621_C_T:225,15,0:104649621
A2	104649654	.	C	T	210.96	PASS	AC=2;AF=1.00;AN=2;DP=6;ExcessHet=3.0103;FS=0.000;MLEAC=2;MLEAF=1.00;MQ=57.64;QD=29.57;SOR=0.693	GT:AD:DP:GQ:PGT:PID:PL:PS	1|1:0,5:6:15:1|1:104649621_C_T:225,15,0:104649621
A2	104964286	.	A	T	976.06	PASS	AC=2;AF=1.00;AN=2;BaseQRankSum=1.81;DP=28;ExcessHet=3.0103;FS=4.771;MLEAC=2;MLEAF=1.00;MQ=59.51;MQRankSum=0.00;QD=28.65;ReadPosRankSum=0.643;SOR=1.549	GT:AD:DP:GQ:PL	1/1:1,26:27:70:990,70,0
A2	105001343	.	C	T	316.04	PASS	AC=2;AF=1.00;AN=2;DP=9;ExcessHet=3.0103;FS=0.000;MLEAC=2;MLEAF=1.00;MQ=60.00;QD=31.58;SOR=1.179	GT:AD:DP:GQ:PL	1/1:0,8:8:24:330,24,0
A2	105073394	.	C	G	5174.03	PASS	AC=2;AF=1.00;AN=2;BaseQRankSum=0.032;DP=145;ExcessHet=3.0103;FS=3.022;MLEAC=2;MLEAF=1.00;MQ=60.00;MQRankSum=0.00;QD=28.86;ReadPosRankSum=-7.500e-02;SOR=1.424	GT:AD:DP:GQ:PL	1/1:10,134:144:23:5188,23,0
A2	105076272	.	T	A	3634.53	PASS	AC=2;AF=1.00;AN=2;BaseQRankSum=1.59;DP=118;ExcessHet=3.0103;FS=0.000;MLEAC=1;MLEAF=0.500;MQ=60.00;MQRankSum=0.00;QD=32.45;ReadPosRankSum=2.06;SOR=0.796	GT:AD:DP:GQ:PL	1/1:10,102:117:10:3648,10,0
A2	105244439	.	A	G	166.96	PASS	AC=2;AF=1.00;AN=2;DP=5;ExcessHet=3.0103;FS=0.000;MLEAC=2;MLEAF=1.00;MQ=47.41;QD=33.39;SOR=1.981	GT:AD:DP:GQ:PL	1/1:0,5:5:15:181,15,0
A2	106213552	.	T	C	231.97	PASS	AC=2;AF=1.00;AN=2;DP=8;ExcessHet=3.0103;FS=0.000;MLEAC=2;MLEAF=1.00;MQ=60.00;QD=28.50;SOR=4.174	GT:AD:DP:GQ:PL	1/1:0,6:7:18:246,18,0
A2	106811435	.	C	T	391.05	PASS	AC=2;AF=1.00;AN=2;DP=9;ExcessHet=3.0103;FS=0.000;MLEAC=2;MLEAF=1.00;MQ=56.77;QD=29.50;SOR=0.892	GT:AD:DP:GQ:PGT:PID:PL:PS	1|1:0,9:9:27:1|1:106811411_ACCGTCGTGGGCCACGGCGG_A:405,27,0:106811411
A2	106811439	.	C	G	425.06	PASS	AC=2;AF=1.00;AN=2;DP=10;ExcessHet=3.0103;FS=0.000;MLEAC=2;MLEAF=1.00;MQ=57.10;QD=36.93;SOR=0.693	GT:AD:DP:GQ:PGT:PID:PL:PS	1|1:0,10:10:30:1|1:106811411_ACCGTCGTGGGCCACGGCGG_A:439,30,0:106811411
A2	106811479	.	A	C	706.06	PASS	AC=2;AF=1.00;AN=2;DP=16;ExcessHet=3.0103;FS=0.000;MLEAC=2;MLEAF=1.00;MQ=58.21;QD=29.62;SOR=1.609	GT:AD:DP:GQ:PGT:PID:PL:PS	1|1:0,16:16:48:1|1:106811479_A_C:720,48,0:106811479
A2	106811483	.	T	C	598.06	PASS	AC=2;AF=1.00;AN=2;BaseQRankSum=2.11;DP=16;ExcessHet=3.0103;FS=5.051;MLEAC=2;MLEAF=1.00;MQ=58.21;MQRankSum=-1.890e-01;QD=31.53;ReadPosRankSum=-4.350e-01;SOR=1.793	GT:AD:DP:GQ:PL	1/1:1,15:16:38:612,38,0
A2	106811494	.	T	G	706.06	SnpCluster	AC=2;AF=1.00;AN=2;DP=16;ExcessHet=3.0103;FS=0.000;MLEAC=2;MLEAF=1.00;MQ=58.21;QD=30.45;SOR=2.049	GT:AD:DP:GQ:PGT:PID:PL:PS	1|1:0,16:16:48:1|1:106811479_A_C:720,48,0:106811479
A2	106811495	.	A	C	706.06	SnpCluster	AC=2;AF=1.00;AN=2;DP=16;ExcessHet=3.0103;FS=0.000;MLEAC=2;MLEAF=1.00;MQ=58.21;QD=24.62;SOR=2.049	GT:AD:DP:GQ:PGT:PID:PL:PS	1|1:0,16:16:48:1|1:106811479_A_C:720,48,0:106811479
A2	106811501	.	T	A	720.03	SnpCluster	AC=2;AF=1.00;AN=2;DP=18;ExcessHet=3.0103;FS=0.000;MLEAC=2;MLEAF=1.00;MQ=58.41;MQRankSum=-1.760e-01;QD=33.93;SOR=1.085	GT:AD:DP:GQ:PGT:PID:PL:PS	1|1:1,17:18:23:1|1:106811479_A_C:734,23,0:106811479
A2	107351615	.	G	A	419.06	PASS	AC=2;AF=1.00;AN=2;DP=10;ExcessHet=3.0103;FS=0.000;MLEAC=2;MLEAF=1.00;MQ=41.75;QD=31.21;SOR=0.693	GT:AD:DP:GQ:PL	1/1:0,10:10:30:433,30,0
A2	108452059	.	A	G	392.06	SnpCluster	AC=2;AF=1.00;AN=2;DP=10;ExcessHet=3.0103;FS=0.000;MLEAC=2;MLEAF=1.00;MQ=58.65;QD=34.86;SOR=1.085	GT:AD:DP:GQ:PL	1/1:0,10:10:30:406,30,0
A2	109328539	.	T	C	194.96	PASS	AC=2;AF=1.00;AN=2;DP=5;ExcessHet=3.0103;FS=0.000;MLEAC=2;MLEAF=1.00;MQ=60.00;QD=30.74;SOR=3.611	GT:AD:DP:GQ:PL	1/1:0,5:5:15:209,15,0
A2	109483003	.	C	T	167.96	PASS	AC=2;AF=1.00;AN=2;DP=5;ExcessHet=3.0103;FS=0.000;MLEAC=2;MLEAF=1.00;MQ=46.85;QD=33.59;SOR=1.981	GT:AD:DP:GQ:PL	1/1:0,5:5:15:182,15,0
A2	110069969	.	T	C	778.84	PASS	AC=2;AF=1.00;AN=2;BaseQRankSum=2.43;DP=30;ExcessHet=3.0103;FS=2.235;MLEAC=1;MLEAF=0.500;MQ=50.91;MQRankSum=-2.443e+00;QD=27.82;ReadPosRankSum=1.96;SOR=0.343	GT:AD:DP:GQ:PL	1/1:4,24:29:9:792,9,0
A2	110383216	.	G	A	290.02	PASS	AC=2;AF=1.00;AN=2;DP=7;ExcessHet=3.0103;FS=0.000;MLEAC=2;MLEAF=1.00;MQ=60.00;QD=27.33;SOR=0.941	GT:AD:DP:GQ:PL	1/1:0,7:7:21:304,21,0
A2	110792169	.	T	C	741.06	PASS	AC=2;AF=1.00;AN=2;DP=18;ExcessHet=3.0103;FS=0.000;MLEAC=2;MLEAF=1.00;MQ=57.81;QD=30.46;SOR=1.493	GT:AD:DP:GQ:PGT:PID:PL:PS	1|1:0,17:18:51:1|1:110792134_T_C:755,51,0:110792134
A2	110792173	.	C	A	741.06	PASS	AC=2;AF=1.00;AN=2;DP=18;ExcessHet=3.0103;FS=0.000;MLEAC=2;MLEAF=1.00;MQ=57.81;QD=30.73;SOR=1.493	GT:AD:DP:GQ:PGT:PID:PL:PS	1|1:0,17:18:51:1|1:110792134_T_C:755,51,0:110792134
A2	110792211	.	G	A	782.96	PASS	AC=2;AF=1.00;AN=2;BaseQRankSum=-8.400e-02;DP=21;ExcessHet=3.0103;FS=0.000;MLEAC=2;MLEAF=1.00;MQ=58.32;MQRankSum=-2.710e-01;QD=29.82;ReadPosRankSum=1.32;SOR=0.765	GT:AD:DP:GQ:PL	1/1:1,19:21:15:797,15,0
A2	110913433	.	C	T	346.04	PASS	AC=2;AF=1.00;AN=2;DP=8;ExcessHet=3.0103;FS=0.000;MLEAC=2;MLEAF=1.00;MQ=60.00;QD=28.86;SOR=1.863	GT:AD:DP:GQ:PGT:PID:PL:PS	1|1:0,8:8:24:1|1:110913433_C_T:360,24,0:110913433
A2	111362885	.	T	C	840.97	PASS	AC=2;AF=1.00;AN=2;BaseQRankSum=2.05;DP=21;ExcessHet=3.0103;FS=4.771;MLEAC=2;MLEAF=1.00;MQ=59.81;MQRankSum=-1.620e-01;QD=28.69;ReadPosRankSum=-1.393e+00;SOR=1.577	GT:AD:DP:GQ:PGT:PID:PL:PS	1|1:1,20:21:18:1|1:111362864_A_T:855,18,0:111362864
A2	111362887	.	C	G	795.96	PASS	AC=2;AF=1.00;AN=2;BaseQRankSum=-4.570e-01;DP=20;ExcessHet=3.0103;FS=4.559;MLEAC=2;MLEAF=1.00;MQ=59.80;MQRankSum=-1.670e-01;QD=25.30;ReadPosRankSum=-1.391e+00;SOR=1.447	GT:AD:DP:GQ:PGT:PID:PL:PS	1|1:1,19:20:15:1|1:111362864_A_T:810,15,0:111362864
A2	111523511	.	A	G	354.01	PASS	AC=2;AF=1.00;AN=2;BaseQRankSum=1.65;DP=11;ExcessHet=3.0103;FS=3.979;MLEAC=2;MLEAF=1.00;MQ=58.37;MQRankSum=-2.530e-01;QD=34.22;ReadPosRankSum=-1.282e+00;SOR=1.198	GT:AD:DP:GQ:PL	1/1:1,9:10:20:368,20,0
A2	111975856	.	T	C	209.96	PASS	AC=2;AF=1.00;AN=2;DP=6;ExcessHet=3.0103;FS=0.000;MLEAC=2;MLEAF=1.00;MQ=40.00;QD=30.69;SOR=3.611	GT:AD:DP:GQ:PGT:PID:PL:PS	1|1:0,5:5:15:1|1:111975852_C_A:224,15,0:111975852
A2	112049986	.	T	C	273.02	PASS	AC=2;AF=1.00;AN=2;DP=7;ExcessHet=3.0103;FS=0.000;MLEAC=2;MLEAF=1.00;MQ=44.36;QD=24.42;SOR=2.584	GT:AD:DP:GQ:PL	1/1:0,7:7:21:287,21,0
A2	112050021	.	G	C	332.05	PASS	AC=2;AF=1.00;AN=2;DP=9;ExcessHet=3.0103;FS=0.000;MLEAC=2;MLEAF=1.00;MQ=44.83;QD=32.79;SOR=3.056	GT:AD:DP:GQ:PL	1/1:0,9:9:27:346,27,0
A2	112050046	.	G	A	391.05	PASS	AC=2;AF=1.00;AN=2;DP=9;ExcessHet=3.0103;FS=0.000;MLEAC=2;MLEAF=1.00;MQ=44.83;QD=26.27;SOR=3.056	GT:AD:DP:GQ:PGT:PID:PL:PS	1|1:0,9:9:27:1|1:112050037_GTC_G:405,27,0:112050037
A2	112050055	.	T	C	391.05	PASS	AC=2;AF=1.00;AN=2;DP=9;ExcessHet=3.0103;FS=0.000;MLEAC=2;MLEAF=1.00;MQ=44.83;QD=20.44;SOR=3.056	GT:AD:DP:GQ:PGT:PID:PL:PS	1|1:0,9:9:27:1|1:112050037_GTC_G:405,27,0:112050037
A2	112050064	.	A	G	391.05	PASS	AC=2;AF=1.00;AN=2;DP=9;ExcessHet=3.0103;FS=0.000;MLEAC=2;MLEAF=1.00;MQ=44.83;QD=25.15;SOR=3.056	GT:AD:DP:GQ:PGT:PID:PL:PS	1|1:0,9:9:27:1|1:112050037_GTC_G:405,27,0:112050037
A2	112050114	.	A	G	295.04	PASS	AC=2;AF=1.00;AN=2;DP=8;ExcessHet=3.0103;FS=0.000;MLEAC=2;MLEAF=1.00;MQ=45.63;QD=29.09;SOR=2.833	GT:AD:DP:GQ:PL	1/1:0,8:8:24:309,24,0
A2	112304255	.	A	G	1248.32	PASS	AC=2;AF=1.00;AN=2;BaseQRankSum=0.644;DP=32;ExcessHet=3.0103;FS=2.872;MLEAC=1;MLEAF=0.500;MQ=60.00;MQRankSum=0.00;QD=30.33;ReadPosRankSum=-1.163e+00;SOR=0.213	GT:AD:DP:GQ:PGT:PID:PL:PS	1|1:2,30:32:6:1|1:112304229_T_C:1260,6,0:112304229
A2	112400804	.	T	C	663.32	PASS	AC=2;AF=1.00;AN=2;BaseQRankSum=-6.870e-01;DP=17;ExcessHet=3.0103;FS=0.000;MLEAC=1;MLEAF=0.500;MQ=60.00;MQRankSum=0.00;QD=33.95;ReadPosRankSum=0.307;SOR=0.223	GT:AD:DP:GQ:PL	1/1:1,16:17:6:675,6,0
A2	113817922	.	A	G	195.96	PASS	AC=2;AF=1.00;AN=2;DP=8;ExcessHet=3.0103;FS=0.000;MLEAC=2;MLEAF=1.00;MQ=60.00;QD=27.74;SOR=0.941	GT:AD:DP:GQ:PL	1/1:0,5:7:15:210,15,0
A2	113818094	.	G	T	357.32	PASS	AC=2;AF=1.00;AN=2;BaseQRankSum=0.126;DP=12;ExcessHet=3.0103;FS=4.393;MLEAC=1;MLEAF=0.500;MQ=60.00;MQRankSum=0.00;QD=32.48;ReadPosRankSum=1.65;SOR=1.447	GT:AD:DP:GQ:PL	1/1:1,10:11:6:369,6,0
A2	113825130	.	C	A	1066.06	PASS	AC=2;AF=1.00;AN=2;DP=36;ExcessHet=3.0103;FS=0.000;MLEAC=2;MLEAF=1.00;MQ=53.16;QD=27.26;SOR=1.061	GT:AD:DP:GQ:PGT:PID:PL:PS	1|1:0,24:36:72:1|1:113825115_GCGCCCCCCCCCCC_G:1080,72,0:113825115
A2	113825136	.	G	A	1066.06	PASS	AC=2;AF=1.00;AN=2;DP=37;ExcessHet=3.0103;FS=0.000;MLEAC=2;MLEAF=1.00;MQ=52.75;QD=28.57;SOR=0.984	GT:AD:DP:GQ:PGT:PID:PL:PS	1|1:0,24:37:72:1|1:113825115_GCGCCCCCCCCCCC_G:1080,72,0:113825115
A2	114991090	.	T	C	318.04	PASS	AC=2;AF=1.00;AN=2;DP=10;ExcessHet=3.0103;FS=0.000;MLEAC=2;MLEAF=1.00;MQ=60.00;QD=31.64;SOR=1.085	GT:AD:DP:GQ:PL	1/1:0,8:10:24:332,24,0
A2	114991177	.	A	G	968.04	PASS	AC=2;AF=1.00;AN=2;BaseQRankSum=1.02;DP=29;ExcessHet=3.0103;FS=0.000;MLEAC=2;MLEAF=1.00;MQ=55.89;MQRankSum=-8.400e-01;QD=29.32;ReadPosRankSum=-1.876e+00;SOR=1.209	GT:AD:DP:GQ:PL	1/1:2,24:28:25:982,25,0
A2	115085244	.	G	A	286.04	PASS	AC=2;AF=1.00;AN=2;DP=8;ExcessHet=3.0103;FS=0.000;MLEAC=2;MLEAF=1.00;MQ=46.97;QD=31.16;SOR=2.833	GT:AD:DP:GQ:PL	1/1:0,8:8:24:300,24,0
A2	115584637	.	C	G	218.97	PASS	AC=2;AF=1.00;AN=2;DP=10;ExcessHet=3.0103;FS=0.000;MLEAC=2;MLEAF=1.00;MQ=43.93;QD=28.54;SOR=2.303	GT:AD:DP:GQ:PL	1/1:0,6:6:18:233,18,0
A2	116228470	.	C	G	235.97	PASS	AC=2;AF=1.00;AN=2;DP=6;ExcessHet=3.0103;FS=0.000;MLEAC=2;MLEAF=1.00;MQ=46.83;QD=24.57;SOR=0.693	GT:AD:DP:GQ:PGT:PID:PL:PS	1|1:0,6:6:18:1|1:116228470_C_G:250,18,0:116228470
A2	116228472	.	A	G	235.97	PASS	AC=2;AF=1.00;AN=2;DP=6;ExcessHet=3.0103;FS=0.000;MLEAC=2;MLEAF=1.00;MQ=46.83;QD=30.46;SOR=0.693	GT:AD:DP:GQ:PGT:PID:PL:PS	1|1:0,6:6:18:1|1:116228470_C_G:250,18,0:116228470
A2	116324754	.	A	G	268.02	PASS	AC=2;AF=1.00;AN=2;DP=7;ExcessHet=3.0103;FS=0.000;MLEAC=2;MLEAF=1.00;MQ=43.85;QD=28.34;SOR=0.941	GT:AD:DP:GQ:PL	1/1:0,7:7:21:282,21,0
A2	116773878	.	A	G	210.96	PASS	AC=2;AF=1.00;AN=2;DP=5;ExcessHet=3.0103;FS=0.000;MLEAC=2;MLEAF=1.00;MQ=42.43;QD=27.42;SOR=1.981	GT:AD:DP:GQ:PGT:PID:PL:PS	1|1:0,5:5:15:1|1:116773865_C_T:225,15,0:116773865
A2	116773883	.	C	G	210.96	PASS	AC=2;AF=1.00;AN=2;DP=5;ExcessHet=3.0103;FS=0.000;MLEAC=2;MLEAF=1.00;MQ=42.43;QD=30.92;SOR=1.981	GT:AD:DP:GQ:PGT:PID:PL:PS	1|1:0,5:5:15:1|1:116773865_C_T:225,15,0:116773865
A2	116790629	.	C	T	952.05	PASS	AC=2;AF=1.00;AN=2;BaseQRankSum=0.00;DP=24;ExcessHet=3.0103;FS=0.000;MLEAC=2;MLEAF=1.00;MQ=39.73;MQRankSum=0.00;QD=29.57;ReadPosRankSum=0.454;SOR=4.977	GT:AD:DP:GQ:PL	1/1:1,23:24:28:966,28,0
A2	116808161	.	T	G	210.96	SnpCluster	AC=2;AF=1.00;AN=2;DP=5;ExcessHet=3.0103;FS=0.000;MLEAC=2;MLEAF=1.00;MQ=46.21;QD=26.70;SOR=3.611	GT:AD:DP:GQ:PGT:PID:PL:PS	1|1:0,5:5:15:1|1:116808161_T_G:225,15,0:116808161
A2	116808163	.	C	T	210.96	SnpCluster	AC=2;AF=1.00;AN=2;DP=5;ExcessHet=3.0103;FS=0.000;MLEAC=2;MLEAF=1.00;MQ=46.21;QD=24.77;SOR=3.611	GT:AD:DP:GQ:PGT:PID:PL:PS	1|1:0,5:5:15:1|1:116808161_T_G:225,15,0:116808161
A2	116808164	.	A	G	210.96	SnpCluster	AC=2;AF=1.00;AN=2;DP=5;ExcessHet=3.0103;FS=0.000;MLEAC=2;MLEAF=1.00;MQ=46.21;QD=28.82;SOR=3.611	GT:AD:DP:GQ:PGT:PID:PL:PS	1|1:0,5:5:15:1|1:116808161_T_G:225,15,0:116808161
A2	116815621	.	A	G	235.97	PASS	AC=2;AF=1.00;AN=2;DP=6;ExcessHet=3.0103;FS=0.000;MLEAC=2;MLEAF=1.00;MQ=40.00;QD=28.40;SOR=3.912	GT:AD:DP:GQ:PL	1/1:0,6:6:18:250,18,0
A2	116815636	.	A	C	210.96	SnpCluster	AC=2;AF=1.00;AN=2;DP=5;ExcessHet=3.0103;FS=0.000;MLEAC=2;MLEAF=1.00;MQ=40.00;QD=28.32;SOR=3.611	GT:AD:DP:GQ:PGT:PID:PL:PS	1|1:0,5:5:15:1|1:116815636_A_C:225,15,0:116815636
A2	116815641	.	T	C	210.96	SnpCluster	AC=2;AF=1.00;AN=2;DP=5;ExcessHet=3.0103;FS=0.000;MLEAC=2;MLEAF=1.00;MQ=40.00;QD=29.66;SOR=3.611	GT:AD:DP:GQ:PGT:PID:PL:PS	1|1:0,5:5:15:1|1:116815636_A_C:225,15,0:116815636
A2	116815643	.	G	T	210.96	SnpCluster	AC=2;AF=1.00;AN=2;DP=5;ExcessHet=3.0103;FS=0.000;MLEAC=2;MLEAF=1.00;MQ=40.00;QD=28.91;SOR=3.611	GT:AD:DP:GQ:PGT:PID:PL:PS	1|1:0,5:5:15:1|1:116815636_A_C:225,15,0:116815636
A2	117149014	.	G	A	521.84	PASS	AC=2;AF=1.00;AN=2;BaseQRankSum=1.03;DP=15;ExcessHet=3.0103;FS=0.000;MLEAC=1;MLEAF=0.500;MQ=59.18;MQRankSum=-1.960e-01;QD=34.79;ReadPosRankSum=0.249;SOR=0.527	GT:AD:DP:GQ:PL	1/1:1,14:15:9:535,9,0
A2	117443139	.	A	G	417.74	PASS	AC=2;AF=1.00;AN=2;BaseQRankSum=2.16;DP=14;ExcessHet=3.0103;FS=9.590;MLEAC=1;MLEAF=0.500;MQ=51.16;MQRankSum=-1.606e+00;QD=29.84;ReadPosRankSum=0.276;SOR=1.850	GT:AD:DP:GQ:PL	1/1:2,12:14:7:430,7,0
A2	117927181	.	T	C	791.31	SnpCluster	AC=2;AF=1.00;AN=2;BaseQRankSum=0.452;DP=26;ExcessHet=3.0103;FS=7.715;MLEAC=1;MLEAF=0.500;MQ=58.40;MQRankSum=-6.290e-01;QD=29.11;ReadPosRankSum=1.49;SOR=0.982	GT:AD:DP:GQ:PGT:PID:PL:PS	1|1:2,20:26:2:1|1:117927181_T_C:800,2,0:117927181
A2	118707353	.	A	C	2506.06	PASS	AC=2;AF=1.00;AN=2;BaseQRankSum=1.04;DP=72;ExcessHet=3.0103;FS=0.000;MLEAC=2;MLEAF=1.00;MQ=60.00;MQRankSum=0.00;QD=29.02;ReadPosRankSum=1.15;SOR=0.730	GT:AD:DP:GQ:PL	1/1:3,67:70:99:2520,115,0
A2	119092877	.	T	C	580.31	PASS	AC=2;AF=1.00;AN=2;BaseQRankSum=-3.590e-01;DP=23;ExcessHet=3.0103;FS=0.000;MLEAC=1;MLEAF=0.500;MQ=57.70;MQRankSum=-3.070e-01;QD=27.93;ReadPosRankSum=-1.020e-01;SOR=0.693	GT:AD:DP:GQ:PGT:PID:PL:PS	1|1:1,14:17:2:1|1:119092768_A_G:589,2,0:119092768
A2	119142594	.	T	C	156.71	PASS	AC=2;AF=1.00;AN=2;DP=6;ExcessHet=3.0103;FS=0.000;MLEAC=1;MLEAF=0.500;MQ=57.90;QD=31.82;SOR=1.329	GT:AD:DP:GQ:PGT:PID:PL:PS	1|1:0,4:6:12:1|1:119142574_C_T:179,12,0:119142574
A2	119142642	.	G	A	120.03	PASS	AC=2;AF=1.00;AN=2;DP=6;ExcessHet=3.0103;FS=0.000;MLEAC=1;MLEAF=0.500;MQ=60.00;QD=30.01;SOR=1.022	GT:AD:DP:GQ:PL	1/1:0,4:5:12:132,12,0
A2	119974434	.	A	G	2056.06	PASS	AC=2;AF=1.00;AN=2;BaseQRankSum=1.85;DP=50;ExcessHet=3.0103;FS=7.659;MLEAC=2;MLEAF=1.00;MQ=59.96;MQRankSum=-2.190e-01;QD=30.66;ReadPosRankSum=1.03;SOR=0.859	GT:AD:DP:GQ:PGT:PID:PL:PS	1|1:2,48:50:61:1|1:119974328_G_A:2070,61,0:119974328
A2	119974438	.	C	T	2146.06	PASS	AC=2;AF=1.00;AN=2;BaseQRankSum=-2.680e-01;DP=50;ExcessHet=3.0103;FS=3.768;MLEAC=2;MLEAF=1.00;MQ=59.52;MQRankSum=-1.680e-01;QD=32.26;ReadPosRankSum=1.19;SOR=0.829	GT:AD:DP:GQ:PGT:PID:PL:PS	1|1:1,49:50:99:1|1:119974328_G_A:2160,106,0:119974328
A2	120188612	.	T	C	198.96	PASS	AC=2;AF=1.00;AN=2;DP=5;ExcessHet=3.0103;FS=0.000;MLEAC=2;MLEAF=1.00;MQ=40.42;QD=37.67;SOR=1.022	GT:AD:DP:GQ:PL	1/1:0,5:5:15:213,15,0
A2	120460904	.	T	A	166.14	PASS	AC=2;AF=1.00;AN=2;DP=5;ExcessHet=3.0103;FS=0.000;MLEAC=2;MLEAF=1.00;MQ=56.23;QD=32.32;SOR=1.022	GT:AD:DP:GQ:PGT:PID:PL:PS	1|1:0,4:5:12:1|1:120460866_T_C:180,12,0:120460866
A2	120494141	.	G	A	462.17	PASS	AC=2;AF=1.00;AN=2;BaseQRankSum=1.37;DP=13;ExcessHet=3.0103;FS=0.000;MLEAC=1;MLEAF=0.500;MQ=60.00;MQRankSum=0.00;QD=35.61;ReadPosRankSum=1.74;SOR=0.941	GT:AD:DP:GQ:PL	1/1:1,12:13:1:470,1,0
A2	120816401	.	C	T	377.06	PASS	AC=2;AF=1.00;AN=2;DP=13;ExcessHet=3.0103;FS=0.000;MLEAC=2;MLEAF=1.00;MQ=59.41;QD=28.74;SOR=1.609	GT:AD:DP:GQ:PGT:PID:PL:PS	1|1:0,10:10:30:1|1:120816366_G_C:391,30,0:120816366
A2	121277479	.	G	A	78.32	PASS	AC=2;AF=1.00;AN=2;DP=9;ExcessHet=3.0103;FS=0.000;MLEAC=1;MLEAF=0.500;MQ=60.00;QD=28.90;SOR=2.093	GT:AD:DP:GQ:PGT:PID:PL:PS	1|1:0,2:9:6:1|1:121277479_G_A:90,6,0:121277479
A2	121277484	.	T	C	78.32	PASS	AC=2;AF=1.00;AN=2;DP=10;ExcessHet=3.0103;FS=0.000;MLEAC=1;MLEAF=0.500;MQ=60.00;QD=33.37;SOR=1.863	GT:AD:DP:GQ:PGT:PID:PL:PS	1|1:0,2:8:6:1|1:121277479_G_A:90,6,0:121277479
A2	122110308	.	T	A	344.04	PASS	AC=2;AF=1.00;AN=2;DP=9;ExcessHet=3.0103;FS=0.000;MLEAC=2;MLEAF=1.00;MQ=60.00;QD=28.21;SOR=0.892	GT:AD:DP:GQ:PGT:PID:PL:PS	1|1:0,8:9:24:1|1:122110308_T_A:358,24,0:122110308
A2	122169219	.	C	T	255.97	SnpCluster	AC=2;AF=1.00;AN=2;DP=6;ExcessHet=3.0103;FS=0.000;MLEAC=2;MLEAF=1.00;MQ=54.29;QD=32.54;SOR=2.303	GT:AD:DP:GQ:PL	1/1:0,6:6:18:270,18,0
A2	122229749	.	G	T	616.06	PASS	AC=2;AF=1.00;AN=2;DP=14;ExcessHet=3.0103;FS=0.000;MLEAC=2;MLEAF=1.00;MQ=60.00;QD=29.15;SOR=1.765	GT:AD:DP:GQ:PGT:PID:PL:PS	1|1:0,14:14:42:1|1:122229716_AC_A:630,42,0:122229716
A2	125108201	.	G	A	344.04	PASS	AC=2;AF=1.00;AN=2;DP=8;ExcessHet=3.0103;FS=0.000;MLEAC=2;MLEAF=1.00;MQ=60.00;QD=29.99;SOR=1.863	GT:AD:DP:GQ:PGT:PID:PL:PS	1|1:0,8:8:24:1|1:125108201_G_A:358,24,0:125108201
A2	125108215	.	C	T	346.04	PASS	AC=2;AF=1.00;AN=2;DP=8;ExcessHet=3.0103;FS=0.000;MLEAC=2;MLEAF=1.00;MQ=60.00;QD=32.71;SOR=1.179	GT:AD:DP:GQ:PGT:PID:PL:PS	1|1:0,8:8:24:1|1:125108201_G_A:360,24,0:125108201
A2	125120761	.	C	T	346.04	SnpCluster	AC=2;AF=1.00;AN=2;DP=8;ExcessHet=3.0103;FS=0.000;MLEAC=2;MLEAF=1.00;MQ=60.00;QD=30.59;SOR=4.407	GT:AD:DP:GQ:PGT:PID:PL:PS	1|1:0,8:8:24:1|1:125120757_G_GAATTGA:360,24,0:125120757
A2	125120762	.	C	T	346.04	SnpCluster	AC=2;AF=1.00;AN=2;DP=8;ExcessHet=3.0103;FS=0.000;MLEAC=2;MLEAF=1.00;MQ=60.00;QD=27.80;SOR=4.407	GT:AD:DP:GQ:PGT:PID:PL:PS	1|1:0,8:8:24:1|1:125120757_G_GAATTGA:360,24,0:125120757
A2	125120763	.	C	G	346.04	SnpCluster	AC=2;AF=1.00;AN=2;DP=8;ExcessHet=3.0103;FS=0.000;MLEAC=2;MLEAF=1.00;MQ=60.00;QD=31.06;SOR=4.407	GT:AD:DP:GQ:PGT:PID:PL:PS	1|1:0,8:8:24:1|1:125120757_G_GAATTGA:360,24,0:125120757
A2	125120765	.	C	A	346.04	SnpCluster	AC=2;AF=1.00;AN=2;DP=8;ExcessHet=3.0103;FS=0.000;MLEAC=2;MLEAF=1.00;MQ=60.00;QD=34.76;SOR=4.407	GT:AD:DP:GQ:PGT:PID:PL:PS	1|1:0,8:8:24:1|1:125120757_G_GAATTGA:360,24,0:125120757
A2	125120766	.	C	T	301.02	SnpCluster	AC=2;AF=1.00;AN=2;DP=7;ExcessHet=3.0103;FS=0.000;MLEAC=2;MLEAF=1.00;MQ=60.00;QD=26.88;SOR=4.174	GT:AD:DP:GQ:PGT:PID:PL:PS	1|1:0,7:7:21:1|1:125120757_G_GAATTGA:315,21,0:125120757
A2	127173793	.	C	T	71.84	PASS	AC=2;AF=1.00;AN=2;DP=5;ExcessHet=3.0103;FS=0.000;MLEAC=1;MLEAF=0.500;MQ=33.02;QD=23.95;SOR=2.833	GT:AD:DP:GQ:PL	1/1:0,3:3:9:85,9,0
A3	1518739	.	C	T	1291.06	PASS	AC=2;AF=1.00;AN=2;DP=35;ExcessHet=3.0103;FS=0.000;MLEAC=2;MLEAF=1.00;MQ=57.57;QD=34.69;SOR=1.675	GT:AD:DP:GQ:PL	1/1:0,35:35:99:1305,105,0
A3	2200305	.	G	C	840.97	PASS	AC=2;AF=1.00;AN=2;BaseQRankSum=-5.200e-01;DP=21;ExcessHet=3.0103;FS=0.000;MLEAC=2;MLEAF=1.00;MQ=59.20;MQRankSum=0.00;QD=35.01;ReadPosRankSum=0.828;SOR=0.307	GT:AD:DP:GQ:PGT:PID:PL:PS	1|1:1,20:21:18:1|1:2200305_G_C:855,18,0:2200305
A3	2200311	.	A	G	931.04	SnpCluster	AC=2;AF=1.00;AN=2;BaseQRankSum=-4.180e-01;DP=23;ExcessHet=3.0103;FS=0.000;MLEAC=2;MLEAF=1.00;MQ=58.97;MQRankSum=-2.570e-01;QD=22.25;ReadPosRankSum=0.755;SOR=0.299	GT:AD:DP:GQ:PGT:PID:PL:PS	1|1:1,22:23:24:1|1:2200305_G_C:945,24,0:2200305
A3	2200316	.	C	T	795.96	SnpCluster	AC=2;AF=1.00;AN=2;BaseQRankSum=-4.920e-01;DP=20;ExcessHet=3.0103;FS=0.000;MLEAC=2;MLEAF=1.00;MQ=58.82;MQRankSum=-2.790e-01;QD=27.32;ReadPosRankSum=1.48;SOR=0.368	GT:AD:DP:GQ:PGT:PID:PL:PS	1|1:1,19:20:15:1|1:2200305_G_C:810,15,0:2200305
A3	2200317	.	T	C	795.96	SnpCluster	AC=2;AF=1.00;AN=2;BaseQRankSum=0.205;DP=20;ExcessHet=3.0103;FS=0.000;MLEAC=2;MLEAF=1.00;MQ=58.82;MQRankSum=-2.790e-01;QD=26.22;ReadPosRankSum=1.48;SOR=0.368	GT:AD:DP:GQ:PGT:PID:PL:PS	1|1:1,19:20:15:1|1:2200305_G_C:810,15,0:2200305
A3	2200324	.	T	C	796.06	SnpCluster	AC=2;AF=1.00;AN=2;DP=18;ExcessHet=3.0103;FS=0.000;MLEAC=2;MLEAF=1.00;MQ=58.68;QD=27.09;SOR=1.179	GT:AD:DP:GQ:PGT:PID:PL:PS	1|1:0,18:18:54:1|1:2200305_G_C:810,54,0:2200305
A3	2200344	.	G	A	931.06	PASS	AC=2;AF=1.00;AN=2;DP=21;ExcessHet=3.0103;FS=0.000;MLEAC=2;MLEAF=1.00;MQ=58.87;QD=26.91;SOR=0.990	GT:AD:DP:GQ:PGT:PID:PL:PS	1|1:0,21:21:63:1|1:2200305_G_C:945,63,0:2200305
A3	2200349	.	G	A	840.97	PASS	AC=2;AF=1.00;AN=2;BaseQRankSum=-4.710e-01;DP=21;ExcessHet=3.0103;FS=0.000;MLEAC=2;MLEAF=1.00;MQ=58.87;MQRankSum=-2.710e-01;QD=32.73;ReadPosRankSum=1.65;SOR=0.307	GT:AD:DP:GQ:PGT:PID:PL:PS	1|1:1,20:21:18:1|1:2200305_G_C:855,18,0:2200305
A3	2674442	.	A	G	643.32	PASS	AC=2;AF=1.00;AN=2;BaseQRankSum=0.958;DP=19;ExcessHet=3.0103;FS=0.000;MLEAC=1;MLEAF=0.500;MQ=53.32;MQRankSum=-1.080e+00;QD=29.16;ReadPosRankSum=-6.770e-01;SOR=0.387	GT:AD:DP:GQ:PL	1/1:1,16:18:6:655,6,0
A3	2674483	.	C	T	620.48	PASS	AC=2;AF=1.00;AN=2;BaseQRankSum=-1.204e+00;DP=17;ExcessHet=3.0103;FS=0.000;MLEAC=1;MLEAF=0.500;MQ=53.60;MQRankSum=-7.740e-01;QD=38.15;ReadPosRankSum=0.978;SOR=0.330	GT:AD:DP:GQ:PL	1/1:1,15:17:3:630,3,0
A3	2674516	.	A	G	706.84	SnpCluster	AC=2;AF=1.00;AN=2;BaseQRankSum=-2.200e-01;DP=18;ExcessHet=3.0103;FS=0.000;MLEAC=1;MLEAF=0.500;MQ=56.19;MQRankSum=-4.880e-01;QD=31.93;ReadPosRankSum=0.579;SOR=0.269	GT:AD:DP:GQ:PL	1/1:1,17:18:9:720,9,0
A3	3045951	.	G	A	166.96	PASS	AC=2;AF=1.00;AN=2;DP=6;ExcessHet=3.0103;FS=0.000;MLEAC=2;MLEAF=1.00;MQ=60.00;QD=33.39;SOR=1.329	GT:AD:DP:GQ:PL	1/1:0,5:6:15:181,15,0
A3	4976980	.	C	T	198.97	PASS	AC=2;AF=1.00;AN=2;DP=7;ExcessHet=3.0103;FS=0.000;MLEAC=2;MLEAF=1.00;MQ=54.22;QD=33.16;SOR=0.693	GT:AD:DP:GQ:PL	1/1:0,6:6:18:213,18,0
A3	5912912	.	A	G	17800.1	PASS	AC=2;AF=1.00;AN=2;BaseQRankSum=4.34;DP=483;ExcessHet=3.0103;FS=41.876;MLEAC=2;MLEAF=1.00;MQ=39.68;MQRankSum=-8.680e+00;QD=25.02;ReadPosRankSum=1.18;SOR=11.156	GT:AD:DP:GQ:PL	1/1:22,440:462:99:17814,532,0
A3	5912944	.	T	G	23207.1	PASS	AC=2;AF=1.00;AN=2;BaseQRankSum=4.79;DP=609;ExcessHet=3.0103;FS=48.042;MLEAC=2;MLEAF=1.00;MQ=39.83;MQRankSum=-8.173e+00;QD=36.21;ReadPosRankSum=1.38;SOR=11.298	GT:AD:DP:GQ:PL	1/1:21,565:589:99:23221,986,0
A3	6057532	.	A	G	529.06	PASS	AC=2;AF=1.00;AN=2;DP=16;ExcessHet=3.0103;FS=0.000;MLEAC=2;MLEAF=1.00;MQ=60.00;QD=29.27;SOR=1.911	GT:AD:DP:GQ:PL	1/1:0,15:15:45:543,45,0
A3	6067319	.	C	T	166.14	PASS	AC=2;AF=1.00;AN=2;DP=5;ExcessHet=3.0103;FS=0.000;MLEAC=2;MLEAF=1.00;MQ=51.66;QD=30.84;SOR=1.022	GT:AD:DP:GQ:PGT:PID:PL:PS	1|1:0,4:5:12:1|1:6067319_C_T:180,12,0:6067319
A3	6826379	.	T	C	253.97	PASS	AC=2;AF=1.00;AN=2;DP=8;ExcessHet=3.0103;FS=0.000;MLEAC=2;MLEAF=1.00;MQ=56.18;QD=29.08;SOR=4.174	GT:AD:DP:GQ:PL	1/1:0,6:7:18:268,18,0
A3	7258133	.	A	G	612.98	PASS	AC=2;AF=1.00;AN=2;BaseQRankSum=-3.190e-01;DP=16;ExcessHet=3.0103;FS=7.270;MLEAC=1;MLEAF=0.500;MQ=60.00;MQRankSum=0.00;QD=29.91;ReadPosRankSum=0.545;SOR=3.092	GT:AD:DP:GQ:PGT:PID:PL:PS	1|1:1,15:16:5:1|1:7258099_ACCCCCCCCCCCC_A:624,5,0:7258099
A3	7454180	.	C	T	809.04	PASS	AC=2;AF=1.00;AN=2;BaseQRankSum=-4.180e-01;DP=27;ExcessHet=3.0103;FS=0.000;MLEAC=2;MLEAF=1.00;MQ=59.51;MQRankSum=0.00;QD=28.59;ReadPosRankSum=-9.820e-01;SOR=0.399	GT:AD:DP:GQ:PL	1/1:1,22:23:25:823,25,0
A3	7713798	.	A	G	390.05	PASS	AC=2;AF=1.00;AN=2;DP=10;ExcessHet=3.0103;FS=0.000;MLEAC=2;MLEAF=1.00;MQ=60.00;QD=28.56;SOR=2.093	GT:AD:DP:GQ:PL	1/1:0,9:9:27:404,27,0
A3	8887093	.	A	G	842.3	SnpCluster	AC=2;AF=1.00;AN=2;BaseQRankSum=3.16;DP=26;ExcessHet=3.0103;FS=0.000;MLEAC=1;MLEAF=0.500;MQ=54.26;MQRankSum=-1.586e+00;QD=34.92;ReadPosRankSum=-3.930e-01;SOR=0.483	GT:AD:DP:GQ:PL	1/1:3,21:25:11:856,11,0
A3	10007100	.	G	A	133.97	PASS	AC=2;AF=1.00;AN=2;DP=6;ExcessHet=3.0103;FS=0.000;MLEAC=2;MLEAF=1.00;MQ=43.21;QD=22.33;SOR=0.693	GT:AD:DP:GQ:PL	1/1:0,6:6:18:148,18,0
A3	10609599	.	T	C	663.32	PASS	AC=2;AF=1.00;AN=2;BaseQRankSum=-6.620e-01;DP=21;ExcessHet=3.0103;FS=3.222;MLEAC=1;MLEAF=0.500;MQ=60.00;MQRankSum=0.00;QD=31.89;ReadPosRankSum=0.413;SOR=0.525	GT:AD:DP:GQ:PGT:PID:PL:PS	1|1:1,16:21:6:1|1:10609586_C_T:675,6,0:10609586
A3	10885753	.	T	C	210.96	PASS	AC=2;AF=1.00;AN=2;DP=5;ExcessHet=3.0103;FS=0.000;MLEAC=2;MLEAF=1.00;MQ=60.00;QD=27.20;SOR=3.611	GT:AD:DP:GQ:PGT:PID:PL:PS	1|1:0,5:5:15:1|1:10885697_A_G:225,15,0:10885697
A3	11270881	.	A	G	78.32	PASS	AC=2;AF=1.00;AN=2;DP=6;ExcessHet=3.0103;FS=0.000;MLEAC=1;MLEAF=0.500;MQ=57.52;QD=25.71;SOR=1.609	GT:AD:DP:GQ:PL	1/1:0,2:4:6:90,6,0
A3	11939245	.	G	A	285.02	PASS	AC=2;AF=1.00;AN=2;DP=7;ExcessHet=3.0103;FS=0.000;MLEAC=2;MLEAF=1.00;MQ=53.25;QD=28.40;SOR=0.941	GT:AD:DP:GQ:PGT:PID:PL:PS	1|1:0,7:7:21:1|1:11939245_G_A:299,21,0:11939245
A3	11939249	.	G	A	285.02	PASS	AC=2;AF=1.00;AN=2;DP=7;ExcessHet=3.0103;FS=0.000;MLEAC=2;MLEAF=1.00;MQ=53.25;QD=28.40;SOR=0.941	GT:AD:DP:GQ:PGT:PID:PL:PS	1|1:0,7:7:21:1|1:11939245_G_A:299,21,0:11939245
A3	12423429	.	A	T	679.84	PASS	AC=2;AF=1.00;AN=2;BaseQRankSum=0.824;DP=18;ExcessHet=3.0103;FS=0.000;MLEAC=1;MLEAF=0.500;MQ=60.00;MQRankSum=0.00;QD=27.04;ReadPosRankSum=0.097;SOR=0.776	GT:AD:DP:GQ:PGT:PID:PL:PS	1|1:1,17:18:9:1|1:12423350_T_A:693,9,0:12423350
A3	12423458	.	T	C	478.06	PASS	AC=2;AF=1.00;AN=2;DP=11;ExcessHet=3.0103;FS=0.000;MLEAC=2;MLEAF=1.00;MQ=60.00;QD=29.72;SOR=1.802	GT:AD:DP:GQ:PGT:PID:PL:PS	1|1:0,11:11:33:1|1:12423458_T_C:492,33,0:12423458
A3	12423481	.	A	G	391.05	PASS	AC=2;AF=1.00;AN=2;DP=9;ExcessHet=3.0103;FS=0.000;MLEAC=2;MLEAF=1.00;MQ=60.00;QD=33.17;SOR=1.402	GT:AD:DP:GQ:PGT:PID:PL:PS	1|1:0,9:9:27:1|1:12423458_T_C:405,27,0:12423458
A3	13776001	.	T	C	255.97	PASS	AC=2;AF=1.00;AN=2;DP=7;ExcessHet=3.0103;FS=0.000;MLEAC=2;MLEAF=1.00;MQ=60.00;QD=31.18;SOR=0.941	GT:AD:DP:GQ:PGT:PID:PL:PS	1|1:0,6:7:18:1|1:13775995_C_T:270,18,0:13775995
A3	13782268	.	C	T	1144.03	PASS	AC=2;AF=1.00;AN=2;BaseQRankSum=-1.384e+00;DP=40;ExcessHet=3.0103;FS=3.050;MLEAC=2;MLEAF=1.00;MQ=58.65;MQRankSum=-5.760e-01;QD=30.92;ReadPosRankSum=0.807;SOR=0.143	GT:AD:DP:GQ:PL	1/1:2,35:37:23:1158,23,0
A3	13823497	.	A	C	440.7	PASS	AC=2;AF=1.00;AN=2;BaseQRankSum=0.592;DP=13;ExcessHet=3.0103;FS=0.000;MLEAC=1;MLEAF=0.500;MQ=60.00;MQRankSum=0.00;QD=33.90;ReadPosRankSum=1.74;SOR=0.941	GT:AD:DP:GQ:PL	1/1:1,12:13:4:451,4,0
A3	13823541	.	T	C	289.02	PASS	AC=2;AF=1.00;AN=2;DP=7;ExcessHet=3.0103;FS=0.000;MLEAC=2;MLEAF=1.00;MQ=60.00;QD=30.65;SOR=2.584	GT:AD:DP:GQ:PL	1/1:0,7:7:21:303,21,0
A3	13830463	.	G	T	404.06	PASS	AC=2;AF=1.00;AN=2;DP=10;ExcessHet=3.0103;FS=0.000;MLEAC=2;MLEAF=1.00;MQ=58.31;QD=29.08;SOR=1.609	GT:AD:DP:GQ:PGT:PID:PL:PS	1|1:0,10:10:30:1|1:13830463_G_T:418,30,0:13830463
A3	13830464	.	G	A	404.06	PASS	AC=2;AF=1.00;AN=2;DP=10;ExcessHet=3.0103;FS=0.000;MLEAC=2;MLEAF=1.00;MQ=58.31;QD=27.66;SOR=1.609	GT:AD:DP:GQ:PGT:PID:PL:PS	1|1:0,10:10:30:1|1:13830463_G_T:418,30,0:13830463
A3	13830507	.	G	T	194.97	PASS	AC=2;AF=1.00;AN=2;DP=6;ExcessHet=3.0103;FS=0.000;MLEAC=2;MLEAF=1.00;MQ=60.00;QD=32.50;SOR=1.329	GT:AD:DP:GQ:PL	1/1:0,6:6:18:209,18,0
A3	13908962	.	T	C	139.98	PASS	AC=2;AF=1.00;AN=2;BaseQRankSum=1.28;DP=7;ExcessHet=3.0103;FS=0.000;MLEAC=1;MLEAF=0.500;MQ=60.00;MQRankSum=0.00;QD=28.00;ReadPosRankSum=0.524;SOR=0.223	GT:AD:DP:GQ:PL	1/1:1,4:5:5:151,5,0
A3	13933173	.	G	A	243.97	PASS	AC=2;AF=1.00;AN=2;DP=6;ExcessHet=3.0103;FS=0.000;MLEAC=2;MLEAF=1.00;MQ=39.52;QD=28.32;SOR=3.912	GT:AD:DP:GQ:PL	1/1:0,6:6:18:258,18,0
A3	14461934	.	G	A	204.96	PASS	AC=2;AF=1.00;AN=2;DP=6;ExcessHet=3.0103;FS=0.000;MLEAC=2;MLEAF=1.00;MQ=60.00;QD=32.85;SOR=2.303	GT:AD:DP:GQ:PL	1/1:0,5:6:15:219,15,0
A3	14461986	.	T	C	346.04	PASS	AC=2;AF=1.00;AN=2;DP=10;ExcessHet=3.0103;FS=0.000;MLEAC=2;MLEAF=1.00;MQ=60.00;QD=31.38;SOR=1.609	GT:AD:DP:GQ:PGT:PID:PL:PS	1|1:0,8:10:24:1|1:14461986_T_C:360,24,0:14461986
A3	14461993	.	A	G	346.04	PASS	AC=2;AF=1.00;AN=2;DP=10;ExcessHet=3.0103;FS=0.000;MLEAC=2;MLEAF=1.00;MQ=60.00;QD=30.62;SOR=1.609	GT:AD:DP:GQ:PGT:PID:PL:PS	1|1:0,8:10:24:1|1:14461986_T_C:360,24,0:14461986
A3	14518814	.	T	C	119.98	PASS	AC=2;AF=1.00;AN=2;BaseQRankSum=1.28;DP=5;ExcessHet=3.0103;FS=3.979;MLEAC=1;MLEAF=0.500;MQ=60.00;MQRankSum=0.00;QD=24.00;ReadPosRankSum=-1.282e+00;SOR=1.447	GT:AD:DP:GQ:PL	1/1:1,4:5:5:131,5,0
A3	14885271	.	C	T	117.14	PASS	AC=2;AF=1.00;AN=2;DP=5;ExcessHet=3.0103;FS=0.000;MLEAC=2;MLEAF=1.00;MQ=60.00;QD=29.29;SOR=0.693	GT:AD:DP:GQ:PL	1/1:0,4:4:12:131,12,0
A3	15729318	.	C	A	185.96	PASS	AC=2;AF=1.00;AN=2;DP=5;ExcessHet=3.0103;FS=0.000;MLEAC=2;MLEAF=1.00;MQ=38.70;QD=28.31;SOR=3.611	GT:AD:DP:GQ:PL	1/1:0,5:5:15:200,15,0
A3	16311227	.	C	T	978.05	PASS	AC=2;AF=1.00;AN=2;BaseQRankSum=0.232;DP=24;ExcessHet=3.0103;FS=0.000;MLEAC=2;MLEAF=1.00;MQ=55.46;MQRankSum=-7.270e-01;QD=35.03;ReadPosRankSum=1.59;SOR=0.353	GT:AD:DP:GQ:PGT:PID:PL:PS	1|1:1,23:24:29:1|1:16311227_C_T:992,29,0:16311227
A3	16311238	.	T	C	840.97	PASS	AC=2;AF=1.00;AN=2;BaseQRankSum=-3.110e-01;DP=21;ExcessHet=3.0103;FS=0.000;MLEAC=2;MLEAF=1.00;MQ=53.91;MQRankSum=-8.750e-01;QD=32.56;ReadPosRankSum=1.57;SOR=0.223	GT:AD:DP:GQ:PGT:PID:PL:PS	1|1:1,20:21:18:1|1:16311227_C_T:855,18,0:16311227
A3	16311244	.	A	G	840.97	PASS	AC=2;AF=1.00;AN=2;BaseQRankSum=1.56;DP=21;ExcessHet=3.0103;FS=0.000;MLEAC=2;MLEAF=1.00;MQ=53.91;MQRankSum=-8.750e-01;QD=25.10;ReadPosRankSum=1.49;SOR=0.223	GT:AD:DP:GQ:PGT:PID:PL:PS	1|1:1,20:21:18:1|1:16311227_C_T:855,18,0:16311227
A3	16311270	.	G	T	929.04	PASS	AC=2;AF=1.00;AN=2;BaseQRankSum=-3.930e-01;DP=23;ExcessHet=3.0103;FS=3.617;MLEAC=2;MLEAF=1.00;MQ=54.32;MQRankSum=-8.800e-01;QD=29.62;ReadPosRankSum=0.579;SOR=0.793	GT:AD:DP:GQ:PGT:PID:PL:PS	1|1:1,22:23:24:1|1:16311270_G_T:943,24,0:16311270
A3	16311282	.	C	T	1017.06	PASS	AC=2;AF=1.00;AN=2;BaseQRankSum=1.01;DP=25;ExcessHet=3.0103;FS=3.565;MLEAC=2;MLEAF=1.00;MQ=54.36;MQRankSum=-8.830e-01;QD=31.09;ReadPosRankSum=-1.450e-01;SOR=0.746	GT:AD:DP:GQ:PGT:PID:PL:PS	1|1:1,24:25:30:1|1:16311270_G_T:1031,30,0:16311270
A3	16380858	.	C	T	1075.06	PASS	AC=2;AF=1.00;AN=2;BaseQRankSum=-1.215e+00;DP=28;ExcessHet=3.0103;FS=3.900;MLEAC=2;MLEAF=1.00;MQ=60.00;MQRankSum=0.00;QD=32.73;ReadPosRankSum=0.267;SOR=0.970	GT:AD:DP:GQ:PGT:PID:PL:PS	1|1:1,26:27:36:1|1:16380834_GCCCCCCCCCCCCCCCC_G:1089,36,0:16380834
A3	17210821	.	A	G	146.14	PASS	AC=2;AF=1.00;AN=2;DP=5;ExcessHet=3.0103;FS=0.000;MLEAC=2;MLEAF=1.00;MQ=60.00;QD=28.31;SOR=1.981	GT:AD:DP:GQ:PL	1/1:0,4:5:12:160,12,0
A3	17684216	.	C	T	334.04	PASS	AC=2;AF=1.00;AN=2;DP=8;ExcessHet=3.0103;FS=0.000;MLEAC=2;MLEAF=1.00;MQ=46.72;QD=28.66;SOR=1.863	GT:AD:DP:GQ:PGT:PID:PL:PS	1|1:0,8:8:24:1|1:17684194_AGGGGGGGGGGGGGG_A:348,24,0:17684194
A3	18001191	.	G	A	289.02	PASS	AC=2;AF=1.00;AN=2;DP=7;ExcessHet=3.0103;FS=0.000;MLEAC=2;MLEAF=1.00;MQ=60.00;QD=29.18;SOR=0.941	GT:AD:DP:GQ:PGT:PID:PL:PS	1|1:0,7:7:21:1|1:18001177_A_G:303,21,0:18001177
A3	18360245	.	A	G	210.96	PASS	AC=2;AF=1.00;AN=2;DP=5;ExcessHet=3.0103;FS=0.000;MLEAC=2;MLEAF=1.00;MQ=60.00;QD=28.87;SOR=1.022	GT:AD:DP:GQ:PGT:PID:PL:PS	1|1:0,5:5:15:1|1:18360245_A_G:225,15,0:18360245
A3	18360247	.	A	G	210.96	PASS	AC=2;AF=1.00;AN=2;DP=5;ExcessHet=3.0103;FS=0.000;MLEAC=2;MLEAF=1.00;MQ=60.00;QD=28.81;SOR=1.022	GT:AD:DP:GQ:PGT:PID:PL:PS	1|1:0,5:5:15:1|1:18360245_A_G:225,15,0:18360245
A3	18431804	.	A	C	133.98	PASS	AC=2;AF=1.00;AN=2;BaseQRankSum=1.38;DP=7;ExcessHet=3.0103;FS=0.000;MLEAC=1;MLEAF=0.500;MQ=60.00;MQRankSum=0.00;QD=26.80;ReadPosRankSum=0.210;SOR=0.707	GT:AD:DP:GQ:PL	1/1:1,4:6:5:145,5,0
A3	18680617	.	T	C	201.96	PASS	AC=2;AF=1.00;AN=2;DP=5;ExcessHet=3.0103;FS=0.000;MLEAC=2;MLEAF=1.00;MQ=60.00;QD=31.75;SOR=1.022	GT:AD:DP:GQ:PL	1/1:0,5:5:15:216,15,0
A3	18901581	.	A	T	106.84	PASS	AC=2;AF=1.00;AN=2;DP=5;ExcessHet=3.0103;FS=0.000;MLEAC=1;MLEAF=0.500;MQ=40.00;QD=27.23;SOR=2.833	GT:AD:DP:GQ:PL	1/1:0,3:3:9:120,9,0
A3	19495743	.	A	G	206.97	PASS	AC=2;AF=1.00;AN=2;DP=6;ExcessHet=3.0103;FS=0.000;MLEAC=2;MLEAF=1.00;MQ=60.00;QD=34.50;SOR=0.693	GT:AD:DP:GQ:PL	1/1:0,6:6:18:221,18,0
A3	19519173	.	T	C	253.97	PASS	AC=2;AF=1.00;AN=2;DP=6;ExcessHet=3.0103;FS=0.000;MLEAC=2;MLEAF=1.00;MQ=52.41;QD=30.35;SOR=1.329	GT:AD:DP:GQ:PGT:PID:PL:PS	1|1:0,6:6:18:1|1:19519161_G_A:268,18,0:19519161
A3	19684728	.	C	T	187.96	PASS	AC=2;AF=1.00;AN=2;DP=5;ExcessHet=3.0103;FS=0.000;MLEAC=2;MLEAF=1.00;MQ=57.22;QD=25.93;SOR=1.981	GT:AD:DP:GQ:PL	1/1:0,5:5:15:202,15,0
A3	19908059	.	T	C	2672.06	PASS	AC=2;AF=1.00;AN=2;BaseQRankSum=0.641;DP=116;ExcessHet=3.0103;FS=2.117;MLEAC=2;MLEAF=1.00;MQ=46.65;MQRankSum=-2.999e+00;QD=24.97;ReadPosRankSum=1.78;SOR=1.477	GT:AD:DP:GQ:PL	1/1:4,103:107:99:2686,220,0
A3	19908114	.	C	T	2773.06	PASS	AC=2;AF=1.00;AN=2;BaseQRankSum=-1.756e+00;DP=79;ExcessHet=3.0103;FS=0.000;MLEAC=2;MLEAF=1.00;MQ=46.17;MQRankSum=-2.139e+00;QD=27.86;ReadPosRankSum=-8.560e-01;SOR=2.200	GT:AD:DP:GQ:PL	1/1:1,78:79:99:2787,193,0
A3	19910973	.	A	G	2308.06	PASS	AC=2;AF=1.00;AN=2;BaseQRankSum=-7.250e-01;DP=65;ExcessHet=3.0103;FS=0.000;MLEAC=2;MLEAF=1.00;MQ=45.91;MQRankSum=1.34;QD=25.12;ReadPosRankSum=-1.363e+00;SOR=1.802	GT:AD:DP:GQ:PL	1/1:1,64:65:99:2322,151,0
A3	19911347	.	T	C	6218.06	PASS	AC=2;AF=1.00;AN=2;BaseQRankSum=0.149;DP=165;ExcessHet=3.0103;FS=0.000;MLEAC=2;MLEAF=1.00;MQ=46.33;MQRankSum=1.01;QD=31.71;ReadPosRankSum=-1.504e+00;SOR=2.315	GT:AD:DP:GQ:PL	1/1:3,155:158:99:6232,349,0
A3	19911422	.	A	C	11785.1	PASS	AC=2;AF=1.00;AN=2;BaseQRankSum=1.19;DP=325;ExcessHet=3.0103;FS=0.000;MLEAC=2;MLEAF=1.00;MQ=46.27;MQRankSum=1.29;QD=31.09;ReadPosRankSum=0.824;SOR=1.150	GT:AD:DP:GQ:PL	1/1:7,313:320:99:11799,744,0
A3	19911500	.	A	G	8189.06	PASS	AC=2;AF=1.00;AN=2;BaseQRankSum=0.502;DP=229;ExcessHet=3.0103;FS=0.000;MLEAC=2;MLEAF=1.00;MQ=45.07;MQRankSum=2.96;QD=31.59;ReadPosRankSum=-1.283e+00;SOR=0.712	GT:AD:DP:GQ:PL	1/1:11,212:223:99:8203,206,0
A3	19911758	.	A	G	22919.1	PASS	AC=2;AF=1.00;AN=2;BaseQRankSum=0.562;DP=729;ExcessHet=3.0103;FS=0.000;MLEAC=2;MLEAF=1.00;MQ=47.19;MQRankSum=-9.710e+00;QD=32.88;ReadPosRankSum=-1.111e+00;SOR=0.721	GT:AD:DP:GQ:PL	1/1:45,652:700:99:22933,453,0
A3	19912421	.	T	C	572.06	PASS	AC=2;AF=1.00;AN=2;DP=15;ExcessHet=3.0103;FS=0.000;MLEAC=2;MLEAF=1.00;MQ=39.57;QD=22.30;SOR=5.549	GT:AD:DP:GQ:PL	1/1:0,15:15:45:586,45,0
A3	19912604	.	A	G	28538.1	PASS	AC=2;AF=1.00;AN=2;BaseQRankSum=-1.447e+00;DP=773;ExcessHet=3.0103;FS=0.000;MLEAC=2;MLEAF=1.00;MQ=46.56;MQRankSum=-2.566e+00;QD=29.53;ReadPosRankSum=-1.096e+00;SOR=1.283	GT:AD:DP:GQ:PL	1/1:22,721:746:99:28552,1504,0
A3	19912845	.	A	G	52796.1	PASS	AC=2;AF=1.00;AN=2;BaseQRankSum=1.08;DP=1393;ExcessHet=3.0103;FS=2.362;MLEAC=2;MLEAF=1.00;MQ=55.03;MQRankSum=-6.210e-01;QD=29.52;ReadPosRankSum=1.19;SOR=0.820	GT:AD:DP:GQ:PL	1/1:27,1329:1356:99:52810,3036,0
A3	19972021	.	A	G	1665.06	PASS	AC=2;AF=1.00;AN=2;BaseQRankSum=-1.124e+00;DP=42;ExcessHet=3.0103;FS=0.000;MLEAC=2;MLEAF=1.00;MQ=42.53;MQRankSum=-6.710e-01;QD=28.13;ReadPosRankSum=0.911;SOR=1.225	GT:AD:DP:GQ:PGT:PID:PL:PS	1|1:1,39:40:75:1|1:19972021_A_G:1679,75,0:19972021
A3	19972032	.	T	C	1640.06	PASS	AC=2;AF=1.00;AN=2;BaseQRankSum=-1.170e+00;DP=39;ExcessHet=3.0103;FS=0.000;MLEAC=2;MLEAF=1.00;MQ=42.20;MQRankSum=-6.830e-01;QD=29.54;ReadPosRankSum=0.490;SOR=1.378	GT:AD:DP:GQ:PGT:PID:PL:PS	1|1:1,38:39:72:1|1:19972021_A_G:1654,72,0:19972021
A3	19973264	.	C	G	5080.06	PASS	AC=2;AF=1.00;AN=2;BaseQRankSum=-2.017e+00;DP=204;ExcessHet=3.0103;FS=1.932;MLEAC=2;MLEAF=1.00;MQ=46.31;MQRankSum=-1.787e+00;QD=25.66;ReadPosRankSum=-1.124e+00;SOR=0.381	GT:AD:DP:GQ:PL	1/1:4,194:198:99:5094,456,0
A3	19973401	.	T	C	784.06	PASS	AC=2;AF=1.00;AN=2;DP=22;ExcessHet=3.0103;FS=0.000;MLEAC=2;MLEAF=1.00;MQ=43.84;QD=28.09;SOR=6.091	GT:AD:DP:GQ:PL	1/1:0,20:20:60:798,60,0
A3	20001196	.	A	G	193.96	PASS	AC=2;AF=1.00;AN=2;DP=5;ExcessHet=3.0103;FS=0.000;MLEAC=2;MLEAF=1.00;MQ=38.70;QD=30.81;SOR=3.611	GT:AD:DP:GQ:PL	1/1:0,5:5:15:208,15,0
A3	20045258	.	G	C	117.84	PASS	AC=2;AF=1.00;AN=2;DP=5;ExcessHet=3.0103;FS=0.000;MLEAC=1;MLEAF=0.500;MQ=60.00;QD=30.91;SOR=1.179	GT:AD:DP:GQ:PL	1/1:0,3:3:9:131,9,0
A3	23194302	.	A	G	1173.06	PASS	AC=2;AF=1.00;AN=2;DP=33;ExcessHet=3.0103;FS=0.000;MLEAC=2;MLEAF=1.00;MQ=58.36;QD=28.12;SOR=1.112	GT:AD:DP:GQ:PL	1/1:0,32:32:95:1187,95,0
A3	27221532	.	T	C	210.96	PASS	AC=2;AF=1.00;AN=2;DP=5;ExcessHet=3.0103;FS=0.000;MLEAC=2;MLEAF=1.00;MQ=40.00;QD=28.62;SOR=3.611	GT:AD:DP:GQ:PGT:PID:PL:PS	1|1:0,5:5:15:1|1:27221461_G_A:225,15,0:27221461
A3	29890267	.	T	C	166.14	PASS	AC=2;AF=1.00;AN=2;DP=5;ExcessHet=3.0103;FS=0.000;MLEAC=2;MLEAF=1.00;MQ=60.00;QD=33.49;SOR=1.981	GT:AD:DP:GQ:PGT:PID:PL:PS	1|1:0,4:5:12:1|1:29890267_T_C:180,12,0:29890267
A3	29890270	.	T	C	166.14	PASS	AC=2;AF=1.00;AN=2;DP=5;ExcessHet=3.0103;FS=0.000;MLEAC=2;MLEAF=1.00;MQ=60.00;QD=36.98;SOR=1.981	GT:AD:DP:GQ:PGT:PID:PL:PS	1|1:0,4:5:12:1|1:29890267_T_C:180,12,0:29890267
A3	30167990	.	C	T	301.02	PASS	AC=2;AF=1.00;AN=2;DP=7;ExcessHet=3.0103;FS=0.000;MLEAC=2;MLEAF=1.00;MQ=60.00;QD=28.04;SOR=1.609	GT:AD:DP:GQ:PGT:PID:PL:PS	1|1:0,7:7:21:1|1:30167990_C_T:315,21,0:30167990
A3	30168009	.	G	A	346.04	PASS	AC=2;AF=1.00;AN=2;DP=8;ExcessHet=3.0103;FS=0.000;MLEAC=2;MLEAF=1.00;MQ=60.00;QD=30.70;SOR=1.179	GT:AD:DP:GQ:PGT:PID:PL:PS	1|1:0,8:8:24:1|1:30167990_C_T:360,24,0:30167990
A3	30168015	.	C	T	346.04	PASS	AC=2;AF=1.00;AN=2;DP=8;ExcessHet=3.0103;FS=0.000;MLEAC=2;MLEAF=1.00;MQ=60.00;QD=25.03;SOR=1.179	GT:AD:DP:GQ:PGT:PID:PL:PS	1|1:0,8:8:24:1|1:30167990_C_T:360,24,0:30167990
A3	30240351	.	T	C	334.98	PASS	AC=2;AF=1.00;AN=2;BaseQRankSum=1.98;DP=13;ExcessHet=3.0103;FS=0.000;MLEAC=1;MLEAF=0.500;MQ=59.23;MQRankSum=0.00;QD=33.50;ReadPosRankSum=-1.340e-01;SOR=0.368	GT:AD:DP:GQ:PL	1/1:1,9:13:5:346,5,0
A3	31797954	.	A	G	122.96	PASS	AC=2;AF=1.00;AN=2;DP=5;ExcessHet=3.0103;FS=0.000;MLEAC=2;MLEAF=1.00;MQ=42.18;QD=24.59;SOR=1.022	GT:AD:DP:GQ:PL	1/1:0,5:5:15:137,15,0
A3	33341356	.	A	G	326.04	PASS	AC=2;AF=1.00;AN=2;DP=9;ExcessHet=3.0103;FS=0.000;MLEAC=2;MLEAF=1.00;MQ=60.00;QD=28.34;SOR=1.863	GT:AD:DP:GQ:PL	1/1:0,8:8:24:340,24,0
A3	33604474	.	C	G	210.96	PASS	AC=2;AF=1.00;AN=2;DP=6;ExcessHet=3.0103;FS=0.000;MLEAC=2;MLEAF=1.00;MQ=60.00;QD=24.33;SOR=1.022	GT:AD:DP:GQ:PGT:PID:PL:PS	1|1:0,5:5:15:1|1:33604461_GCCCCCC_G:225,15,0:33604461
A3	34105439	.	T	C	85.31	PASS	AC=2;AF=1.00;AN=2;BaseQRankSum=1.15;DP=5;ExcessHet=3.0103;FS=0.000;MLEAC=1;MLEAF=0.500;MQ=52.84;MQRankSum=-6.740e-01;QD=21.33;ReadPosRankSum=-1.150e+00;SOR=0.446	GT:AD:DP:GQ:PL	1/1:1,3:4:2:94,2,0
A3	34647007	.	G	A	121.84	PASS	AC=2;AF=1.00;AN=2;DP=8;ExcessHet=3.0103;FS=0.000;MLEAC=1;MLEAF=0.500;MQ=58.84;QD=28.39;SOR=1.863	GT:AD:DP:GQ:PGT:PID:PL:PS	1|1:0,3:8:9:1|1:34646967_G_T:135,9,0:34646967
A3	34647012	.	G	T	157.14	PASS	AC=2;AF=1.00;AN=2;DP=9;ExcessHet=3.0103;FS=0.000;MLEAC=2;MLEAF=1.00;MQ=58.97;QD=27.23;SOR=2.093	GT:AD:DP:GQ:PGT:PID:PL:PS	1|1:0,4:9:12:1|1:34646967_G_T:171,12,0:34646967
A3	35499730	.	C	T	166.14	PASS	AC=2;AF=1.00;AN=2;DP=5;ExcessHet=3.0103;FS=0.000;MLEAC=2;MLEAF=1.00;MQ=60.00;QD=29.25;SOR=0.693	GT:AD:DP:GQ:PGT:PID:PL:PS	1|1:0,4:4:12:1|1:35499730_C_T:180,12,0:35499730
A3	37016043	.	C	T	207.97	PASS	AC=2;AF=1.00;AN=2;DP=6;ExcessHet=3.0103;FS=0.000;MLEAC=2;MLEAF=1.00;MQ=60.00;QD=34.66;SOR=1.329	GT:AD:DP:GQ:PL	1/1:0,6:6:18:222,18,0
A3	37060008	.	C	T	161.14	PASS	AC=2;AF=1.00;AN=2;DP=5;ExcessHet=3.0103;FS=0.000;MLEAC=2;MLEAF=1.00;MQ=55.78;QD=33.12;SOR=1.981	GT:AD:DP:GQ:PL	1/1:0,4:5:12:175,12,0
A3	37060081	.	C	T	436.06	PASS	AC=2;AF=1.00;AN=2;DP=11;ExcessHet=3.0103;FS=0.000;MLEAC=2;MLEAF=1.00;MQ=58.12;QD=33.75;SOR=3.442	GT:AD:DP:GQ:PGT:PID:PL:PS	1|1:0,10:11:30:1|1:37060073_ACC_A:450,30,0:37060073
A3	37060096	.	G	A	436.06	PASS	AC=2;AF=1.00;AN=2;DP=11;ExcessHet=3.0103;FS=0.000;MLEAC=2;MLEAF=1.00;MQ=60.00;QD=32.03;SOR=3.258	GT:AD:DP:GQ:PGT:PID:PL:PS	1|1:0,10:10:30:1|1:37060073_ACC_A:450,30,0:37060073
A3	37163418	.	A	G	155.14	PASS	AC=2;AF=1.00;AN=2;DP=5;ExcessHet=3.0103;FS=0.000;MLEAC=2;MLEAF=1.00;MQ=60.00;QD=27.25;SOR=1.609	GT:AD:DP:GQ:PL	1/1:0,4:4:12:169,12,0
A3	37228791	.	C	A	18312.1	PASS	AC=2;AF=1.00;AN=2;BaseQRankSum=4.23;DP=518;ExcessHet=3.0103;FS=94.289;MLEAC=2;MLEAF=1.00;MQ=39.55;MQRankSum=-9.221e+00;QD=36.21;ReadPosRankSum=1.13;SOR=12.318	GT:AD:DP:GQ:PL	1/1:35,472:507:99:18326,285,0
A3	37403390	.	A	T	148.48	PASS	AC=2;AF=1.00;AN=2;BaseQRankSum=1.38;DP=9;ExcessHet=3.0103;FS=3.522;MLEAC=1;MLEAF=0.500;MQ=60.00;MQRankSum=0.00;QD=18.56;ReadPosRankSum=0.00;SOR=0.515	GT:AD:DP:GQ:PL	1/1:2,6:9:3:158,3,0
A3	37955793	.	G	A	276.05	PASS	AC=2;AF=1.00;AN=2;DP=9;ExcessHet=3.0103;FS=0.000;MLEAC=2;MLEAF=1.00;MQ=50.45;QD=30.67;SOR=0.892	GT:AD:DP:GQ:PL	1/1:0,9:9:26:290,26,0
A3	38234340	.	T	C	161.14	PASS	AC=2;AF=1.00;AN=2;DP=5;ExcessHet=3.0103;FS=0.000;MLEAC=2;MLEAF=1.00;MQ=60.00;QD=29.67;SOR=0.693	GT:AD:DP:GQ:PL	1/1:0,4:4:12:175,12,0
A3	38251296	.	T	C	150.98	PASS	AC=2;AF=1.00;AN=2;BaseQRankSum=1.28;DP=6;ExcessHet=3.0103;FS=0.000;MLEAC=1;MLEAF=0.500;MQ=54.16;MQRankSum=-5.240e-01;QD=30.20;ReadPosRankSum=-5.240e-01;SOR=0.693	GT:AD:DP:GQ:PL	1/1:1,4:5:5:162,5,0
A3	38744735	.	C	T	180.96	PASS	AC=2;AF=1.00;AN=2;DP=5;ExcessHet=3.0103;FS=0.000;MLEAC=2;MLEAF=1.00;MQ=35.66;QD=33.09;SOR=1.022	GT:AD:DP:GQ:PL	1/1:0,5:5:15:195,15,0
A3	39044739	.	C	A	1188.97	PASS	AC=2;AF=1.00;AN=2;BaseQRankSum=0.925;DP=38;ExcessHet=3.0103;FS=2.504;MLEAC=2;MLEAF=1.00;MQ=51.71;MQRankSum=0.368;QD=32.13;ReadPosRankSum=0.542;SOR=0.954	GT:AD:DP:GQ:PL	1/1:3,34:38:18:1203,18,0
A3	39148890	.	G	A	132.14	PASS	AC=2;AF=1.00;AN=2;DP=5;ExcessHet=3.0103;FS=0.000;MLEAC=2;MLEAF=1.00;MQ=55.54;QD=33.04;SOR=1.022	GT:AD:DP:GQ:PL	1/1:0,4:5:12:146,12,0
A3	39655332	.	G	A	559.7	PASS	AC=2;AF=1.00;AN=2;BaseQRankSum=-8.190e-01;DP=16;ExcessHet=3.0103;FS=3.590;MLEAC=1;MLEAF=0.500;MQ=43.67;MQRankSum=1.09;QD=34.98;ReadPosRankSum=0.652;SOR=0.829	GT:AD:DP:GQ:PL	1/1:1,15:16:4:570,4,0
A3	43507426	.	G	T	161.14	PASS	AC=2;AF=1.00;AN=2;DP=5;ExcessHet=3.0103;FS=0.000;MLEAC=2;MLEAF=1.00;MQ=60.00;QD=32.20;SOR=1.022	GT:AD:DP:GQ:PL	1/1:0,4:5:12:175,12,0
A3	43679805	.	G	A	185.97	PASS	AC=2;AF=1.00;AN=2;DP=6;ExcessHet=3.0103;FS=0.000;MLEAC=2;MLEAF=1.00;MQ=51.05;QD=31.00;SOR=2.303	GT:AD:DP:GQ:PL	1/1:0,6:6:18:200,18,0
A3	43820718	.	C	T	166.14	PASS	AC=2;AF=1.00;AN=2;DP=5;ExcessHet=3.0103;FS=0.000;MLEAC=2;MLEAF=1.00;MQ=60.00;QD=25.77;SOR=1.022	GT:AD:DP:GQ:PGT:PID:PL:PS	1|1:0,4:5:12:1|1:43820686_GC_G:180,12,0:43820686
A3	43918308	.	T	C	1750.06	PASS	AC=2;AF=1.00;AN=2;DP=46;ExcessHet=3.0103;FS=0.000;MLEAC=2;MLEAF=1.00;MQ=59.80;QD=35.67;SOR=0.883	GT:AD:DP:GQ:PL	1/1:0,44:44:99:1764,132,0
A3	43938473	.	T	C	1624.06	PASS	AC=2;AF=1.00;AN=2;BaseQRankSum=-1.689e+00;DP=45;ExcessHet=3.0103;FS=7.429;MLEAC=2;MLEAF=1.00;MQ=58.22;MQRankSum=-8.260e-01;QD=30.64;ReadPosRankSum=0.085;SOR=0.787	GT:AD:DP:GQ:PL	1/1:2,42:44:43:1638,43,0
A3	44569166	.	A	G	204.04	PASS	AC=2;AF=1.00;AN=2;BaseQRankSum=0.589;DP=9;ExcessHet=3.0103;FS=0.000;MLEAC=2;MLEAF=1.00;MQ=59.89;MQRankSum=-1.400e-01;QD=25.51;ReadPosRankSum=-1.593e+00;SOR=0.859	GT:AD:DP:GQ:PL	1/1:1,7:9:13:218,13,0
A3	45218458	.	A	G	162.25	PASS	AC=2;AF=1.00;AN=2;BaseQRankSum=1.65;DP=11;ExcessHet=3.0103;FS=0.000;MLEAC=1;MLEAF=0.500;MQ=58.40;MQRankSum=0.00;QD=27.04;ReadPosRankSum=0.385;SOR=0.307	GT:AD:DP:GQ:PL	1/1:1,5:10:8:175,8,0
A3	45769303	.	G	A	301.02	SnpCluster	AC=2;AF=1.00;AN=2;DP=7;ExcessHet=3.0103;FS=0.000;MLEAC=2;MLEAF=1.00;MQ=60.00;QD=29.34;SOR=0.941	GT:AD:DP:GQ:PGT:PID:PL:PS	1|1:0,7:7:21:1|1:45769280_G_A:315,21,0:45769280
A3	45769304	.	G	C	301.02	SnpCluster	AC=2;AF=1.00;AN=2;DP=7;ExcessHet=3.0103;FS=0.000;MLEAC=2;MLEAF=1.00;MQ=60.00;QD=31.38;SOR=0.941	GT:AD:DP:GQ:PGT:PID:PL:PS	1|1:0,7:7:21:1|1:45769280_G_A:315,21,0:45769280
A3	45769308	.	G	A	301.02	SnpCluster	AC=2;AF=1.00;AN=2;DP=7;ExcessHet=3.0103;FS=0.000;MLEAC=2;MLEAF=1.00;MQ=60.00;QD=31.31;SOR=0.941	GT:AD:DP:GQ:PGT:PID:PL:PS	1|1:0,7:7:21:1|1:45769280_G_A:315,21,0:45769280
A3	45769348	.	A	G	301.02	PASS	AC=2;AF=1.00;AN=2;DP=7;ExcessHet=3.0103;FS=0.000;MLEAC=2;MLEAF=1.00;MQ=60.00;QD=25.19;SOR=1.609	GT:AD:DP:GQ:PGT:PID:PL:PS	1|1:0,7:7:21:1|1:45769326_CTATATA_C:315,21,0:45769326
A3	45842807	.	T	C	293.02	PASS	AC=2;AF=1.00;AN=2;DP=7;ExcessHet=3.0103;FS=0.000;MLEAC=2;MLEAF=1.00;MQ=60.00;QD=27.93;SOR=0.941	GT:AD:DP:GQ:PL	1/1:0,7:7:21:307,21,0
A3	46939579	.	G	C	235.97	PASS	AC=2;AF=1.00;AN=2;DP=6;ExcessHet=3.0103;FS=0.000;MLEAC=2;MLEAF=1.00;MQ=57.04;QD=27.76;SOR=1.329	GT:AD:DP:GQ:PL	1/1:0,6:6:18:250,18,0
A3	46939694	.	T	C	210.96	PASS	AC=2;AF=1.00;AN=2;DP=5;ExcessHet=3.0103;FS=0.000;MLEAC=2;MLEAF=1.00;MQ=56.43;QD=36.13;SOR=1.981	GT:AD:DP:GQ:PGT:PID:PL:PS	1|1:0,5:5:15:1|1:46939694_T_C:225,15,0:46939694
A3	46939695	.	T	C	210.96	PASS	AC=2;AF=1.00;AN=2;DP=5;ExcessHet=3.0103;FS=0.000;MLEAC=2;MLEAF=1.00;MQ=56.43;QD=29.51;SOR=1.981	GT:AD:DP:GQ:PGT:PID:PL:PS	1|1:0,5:5:15:1|1:46939694_T_C:225,15,0:46939694
A3	47212982	.	G	A	606.48	PASS	AC=2;AF=1.00;AN=2;BaseQRankSum=0.00;DP=16;ExcessHet=3.0103;FS=0.000;MLEAC=1;MLEAF=0.500;MQ=59.70;MQRankSum=-1.890e-01;QD=32.77;ReadPosRankSum=0.981;SOR=4.174	GT:AD:DP:GQ:PGT:PID:PL:PS	1|1:1,15:16:3:1|1:47212974_TG_T:616,3,0:47212974
A3	47764166	.	T	G	383.05	PASS	AC=2;AF=1.00;AN=2;DP=11;ExcessHet=3.0103;FS=0.000;MLEAC=2;MLEAF=1.00;MQ=60.00;QD=31.74;SOR=2.494	GT:AD:DP:GQ:PL	1/1:0,9:11:27:397,27,0
A3	48414758	.	G	A	167.04	PASS	AC=2;AF=1.00;AN=2;DP=5;ExcessHet=3.0103;FS=0.000;MLEAC=2;MLEAF=1.00;MQ=40.00;QD=31.79;SOR=3.258	GT:AD:DP:GQ:PGT:PID:PL:PS	1|1:0,4:4:13:1|1:48414758_G_A:181,13,0:48414758
A3	48414788	.	G	C	167.04	PASS	AC=2;AF=1.00;AN=2;DP=5;ExcessHet=3.0103;FS=0.000;MLEAC=2;MLEAF=1.00;MQ=40.00;QD=26.91;SOR=3.258	GT:AD:DP:GQ:PGT:PID:PL:PS	1|1:0,4:4:13:1|1:48414758_G_A:181,13,0:48414758
A3	48517787	.	T	C	391.31	PASS	AC=2;AF=1.00;AN=2;BaseQRankSum=2.21;DP=12;ExcessHet=3.0103;FS=0.000;MLEAC=1;MLEAF=0.500;MQ=60.00;MQRankSum=0.00;QD=21.27;ReadPosRankSum=-6.320e-01;SOR=0.399	GT:AD:DP:GQ:PL	1/1:1,10:11:2:400,2,0
A3	50305961	.	C	T	298.02	PASS	AC=2;AF=1.00;AN=2;DP=8;ExcessHet=3.0103;FS=0.000;MLEAC=2;MLEAF=1.00;MQ=60.00;QD=33.13;SOR=1.609	GT:AD:DP:GQ:PGT:PID:PL:PS	1|1:0,7:7:21:1|1:50305961_C_T:312,21,0:50305961
A3	50577603	.	T	G	16121.1	PASS	AC=2;AF=1.00;AN=2;BaseQRankSum=0.458;DP=419;ExcessHet=3.0103;FS=1.596;MLEAC=2;MLEAF=1.00;MQ=42.57;MQRankSum=-6.447e+00;QD=28.54;ReadPosRankSum=-2.100e-02;SOR=0.538	GT:AD:DP:GQ:PL	1/1:15,395:410:99:16135,665,0
A3	51186321	.	T	G	547.06	PASS	AC=2;AF=1.00;AN=2;DP=15;ExcessHet=3.0103;FS=0.000;MLEAC=2;MLEAF=1.00;MQ=45.59;QD=25.07;SOR=1.112	GT:AD:DP:GQ:PL	1/1:0,15:15:45:561,45,0
A3	51250751	.	T	C	7300.06	PASS	AC=2;AF=1.00;AN=2;BaseQRankSum=-1.150e+00;DP=214;ExcessHet=3.0103;FS=7.624;MLEAC=2;MLEAF=1.00;MQ=43.84;MQRankSum=-6.506e+00;QD=34.93;ReadPosRankSum=-1.601e+00;SOR=0.654	GT:AD:DP:GQ:PGT:PID:PL:PS	1|1:14,195:210:32:1|1:51250751_T_C:7314,32,0:51250751
A3	51969480	.	A	G	23647.1	PASS	AC=2;AF=1.00;AN=2;BaseQRankSum=-2.033e+00;DP=698;ExcessHet=3.0103;FS=12.694;MLEAC=2;MLEAF=1.00;MQ=47.02;MQRankSum=-9.023e+00;QD=34.67;ReadPosRankSum=1.65;SOR=2.978	GT:AD:DP:GQ:PL	1/1:37,645:687:99:23661,547,0
A3	51969521	.	G	C	30138.1	PASS	AC=2;AF=1.00;AN=2;BaseQRankSum=1.03;DP=878;ExcessHet=3.0103;FS=6.371;MLEAC=2;MLEAF=1.00;MQ=48.30;MQRankSum=-9.208e+00;QD=30.51;ReadPosRankSum=-1.949e+00;SOR=1.961	GT:AD:DP:GQ:PL	1/1:38,806:846:99:30152,1126,0
A3	51969547	.	A	G	30445.1	PASS	AC=2;AF=1.00;AN=2;BaseQRankSum=0.224;DP=773;ExcessHet=3.0103;FS=3.540;MLEAC=2;MLEAF=1.00;MQ=46.08;MQRankSum=-9.756e+00;QD=30.79;ReadPosRankSum=0.673;SOR=1.634	GT:AD:DP:GQ:PL	1/1:33,703:738:99:30459,935,0
A3	51969568	.	T	C	29467.1	PASS	AC=2;AF=1.00;AN=2;BaseQRankSum=2.95;DP=822;ExcessHet=3.0103;FS=5.472;MLEAC=2;MLEAF=1.00;MQ=46.67;MQRankSum=-1.063e+01;QD=31.06;ReadPosRankSum=1.39;SOR=1.501	GT:AD:DP:GQ:PL	1/1:39,742:783:99:29481,798,0
A3	51969608	.	T	C	35651.1	PASS	AC=2;AF=1.00;AN=2;BaseQRankSum=1.48;DP=1010;ExcessHet=3.0103;FS=1.536;MLEAC=2;MLEAF=1.00;MQ=51.31;MQRankSum=-8.289e+00;QD=32.15;ReadPosRankSum=-1.460e+00;SOR=0.811	GT:AD:DP:GQ:PL	1/1:39,926:967:99:35665,1379,0
A3	51969635	.	A	C	40863.1	PASS	AC=2;AF=1.00;AN=2;BaseQRankSum=2.99;DP=1028;ExcessHet=3.0103;FS=0.000;MLEAC=2;MLEAF=1.00;MQ=53.01;MQRankSum=-8.144e+00;QD=29.64;ReadPosRankSum=-5.450e-01;SOR=0.675	GT:AD:DP:GQ:PL	1/1:48,977:1028:99:40877,1016,0
A3	51969653	.	T	G	39501.1	PASS	AC=2;AF=1.00;AN=2;BaseQRankSum=-7.640e-01;DP=1001;ExcessHet=3.0103;FS=0.000;MLEAC=2;MLEAF=1.00;MQ=52.24;MQRankSum=-7.925e+00;QD=37.17;ReadPosRankSum=1.04;SOR=0.725	GT:AD:DP:GQ:PL	1/1:47,941:991:99:39515,915,0
A3	51969739	.	T	C	34698.1	PASS	AC=2;AF=1.00;AN=2;BaseQRankSum=-2.739e+00;DP=1017;ExcessHet=3.0103;FS=3.234;MLEAC=2;MLEAF=1.00;MQ=55.70;MQRankSum=-5.702e+00;QD=26.97;ReadPosRankSum=-5.950e-01;SOR=1.306	GT:AD:DP:GQ:PL	1/1:47,921:996:99:34712,937,0
A3	51969773	.	A	T	29210.1	PASS	AC=2;AF=1.00;AN=2;BaseQRankSum=1.45;DP=912;ExcessHet=3.0103;FS=6.543;MLEAC=2;MLEAF=1.00;MQ=55.31;MQRankSum=-6.075e+00;QD=34.57;ReadPosRankSum=1.51;SOR=1.647	GT:AD:DP:GQ:PL	1/1:59,786:881:99:29224,237,0
A3	51973601	.	A	G	40081.1	PASS	AC=2;AF=1.00;AN=2;BaseQRankSum=1.86;DP=1584;ExcessHet=3.0103;FS=0.000;MLEAC=2;MLEAF=1.00;MQ=59.97;MQRankSum=-4.170e-01;QD=35.02;ReadPosRankSum=1.19;SOR=0.797	GT:AD:DP:GQ:PL	1/1:66,977:1577:99:40095,241,0
A3	51973778	.	T	C	51203.1	PASS	AC=2;AF=1.00;AN=2;BaseQRankSum=0.164;DP=1312;ExcessHet=3.0103;FS=1.538;MLEAC=2;MLEAF=1.00;MQ=59.52;MQRankSum=-1.396e+00;QD=36.87;ReadPosRankSum=0.688;SOR=0.483	GT:AD:DP:GQ:PGT:PID:PL:PS	1|1:53,1197:1290:99:1|1:51973778_T_C:51217,1421,0:51973778
A3	51973781	.	T	C	51092.1	PASS	AC=2;AF=1.00;AN=2;BaseQRankSum=-1.163e+00;DP=1283;ExcessHet=3.0103;FS=1.541;MLEAC=2;MLEAF=1.00;MQ=59.49;MQRankSum=-1.432e+00;QD=30.07;ReadPosRankSum=0.124;SOR=0.473	GT:AD:DP:GQ:PGT:PID:PL:PS	1|1:53,1193:1283:99:1|1:51973778_T_C:51106,1401,0:51973778
A3	51973801	.	C	G	50280.1	PASS	AC=2;AF=1.00;AN=2;BaseQRankSum=0.185;DP=1262;ExcessHet=3.0103;FS=0.000;MLEAC=2;MLEAF=1.00;MQ=59.46;MQRankSum=-1.461e+00;QD=28.74;ReadPosRankSum=1.01;SOR=0.613	GT:AD:DP:GQ:PL	1/1:53,1175:1262:99:50294,1311,0
A3	51973806	.	A	G	49647.1	PASS	AC=2;AF=1.00;AN=2;BaseQRankSum=2.39;DP=1257;ExcessHet=3.0103;FS=0.000;MLEAC=2;MLEAF=1.00;MQ=59.48;MQRankSum=-1.399e+00;QD=30.47;ReadPosRankSum=0.537;SOR=0.578	GT:AD:DP:GQ:PL	1/1:51,1150:1237:99:49661,1375,0
A3	51973832	.	C	T	48600.1	PASS	AC=2;AF=1.00;AN=2;BaseQRankSum=-9.350e-01;DP=1184;ExcessHet=3.0103;FS=0.000;MLEAC=2;MLEAF=1.00;MQ=59.47;MQRankSum=-9.890e-01;QD=32.24;ReadPosRankSum=-1.469e+00;SOR=0.442	GT:AD:DP:GQ:PL	1/1:25,1113:1163:99:48614,2394,0
A3	51973837	.	A	G	43627.1	PASS	AC=2;AF=1.00;AN=2;BaseQRankSum=-8.250e-01;DP=1173;ExcessHet=3.0103;FS=0.000;MLEAC=2;MLEAF=1.00;MQ=59.49;MQRankSum=-1.124e+00;QD=28.04;ReadPosRankSum=-6.690e-01;SOR=0.471	GT:AD:DP:GQ:PL	1/1:34,1091:1146:99:43641,1988,0
A3	51973874	.	A	C	43055.1	PASS	AC=2;AF=1.00;AN=2;BaseQRankSum=0.841;DP=1158;ExcessHet=3.0103;FS=2.066;MLEAC=2;MLEAF=1.00;MQ=59.71;MQRankSum=-7.950e-01;QD=25.44;ReadPosRankSum=-5.830e-01;SOR=0.333	GT:AD:DP:GQ:PL	1/1:27,1070:1116:99:43069,2239,0
A3	51973922	.	G	T	49847.1	PASS	AC=2;AF=1.00;AN=2;BaseQRankSum=1.72;DP=1324;ExcessHet=3.0103;FS=0.000;MLEAC=2;MLEAF=1.00;MQ=59.77;MQRankSum=-8.280e-01;QD=24.94;ReadPosRankSum=2.03;SOR=0.870	GT:AD:DP:GQ:PL	1/1:37,1231:1298:99:49861,2316,0
A3	51973979	.	C	G	52051.1	PASS	AC=2;AF=1.00;AN=2;BaseQRankSum=1.15;DP=1333;ExcessHet=3.0103;FS=0.000;MLEAC=2;MLEAF=1.00;MQ=59.66;MQRankSum=-1.132e+00;QD=26.30;ReadPosRankSum=-4.700e-02;SOR=0.720	GT:AD:DP:GQ:PGT:PID:PL:PS	1|1:36,1217:1311:99:1|1:51973979_C_G:52065,2218,0:51973979
A3	51974007	.	T	A	57376.1	PASS	AC=2;AF=1.00;AN=2;BaseQRankSum=1.07;DP=1397;ExcessHet=3.0103;FS=0.000;MLEAC=2;MLEAF=1.00;MQ=59.67;MQRankSum=-8.080e-01;QD=29.66;ReadPosRankSum=-1.529e+00;SOR=0.374	GT:AD:DP:GQ:PGT:PID:PL:PS	1|1:19,1295:1397:99:1|1:51973979_C_G:57390,3202,0:51973979
A3	51974014	.	G	C	57310.1	PASS	AC=2;AF=1.00;AN=2;BaseQRankSum=0.135;DP=1440;ExcessHet=3.0103;FS=0.000;MLEAC=2;MLEAF=1.00;MQ=59.67;MQRankSum=-1.111e+00;QD=30.42;ReadPosRankSum=-1.452e+00;SOR=0.689	GT:AD:DP:GQ:PGT:PID:PL:PS	1|1:35,1309:1440:99:1|1:51973979_C_G:57324,2481,0:51973979
A3	51974048	.	T	C	54886.1	PASS	AC=2;AF=1.00;AN=2;BaseQRankSum=-1.656e+00;DP=1455;ExcessHet=3.0103;FS=0.000;MLEAC=2;MLEAF=1.00;MQ=59.72;MQRankSum=-1.146e+00;QD=29.93;ReadPosRankSum=1.83;SOR=0.493	GT:AD:DP:GQ:PGT:PID:PL:PS	1|1:43,1263:1455:99:1|1:51973979_C_G:54900,1996,0:51973979
A3	51974056	.	C	G	54657.1	PASS	AC=2;AF=1.00;AN=2;BaseQRankSum=-3.000e-03;DP=1461;ExcessHet=3.0103;FS=0.000;MLEAC=2;MLEAF=1.00;MQ=59.73;MQRankSum=-1.143e+00;QD=27.26;ReadPosRankSum=1.60;SOR=0.566	GT:AD:DP:GQ:PGT:PID:PL:PS	1|1:44,1259:1461:99:1|1:51973979_C_G:54671,1942,0:51973979
A3	51974064	.	T	C	51330.1	PASS	AC=2;AF=1.00;AN=2;BaseQRankSum=2.32;DP=1445;ExcessHet=3.0103;FS=0.000;MLEAC=2;MLEAF=1.00;MQ=59.74;MQRankSum=-1.144e+00;QD=30.00;ReadPosRankSum=1.70;SOR=0.398	GT:AD:DP:GQ:PL	1/1:45,1210:1421:99:51344,1769,0
A3	51974093	.	A	T	50143.1	PASS	AC=2;AF=1.00;AN=2;BaseQRankSum=-1.062e+00;DP=1471;ExcessHet=3.0103;FS=4.184;MLEAC=2;MLEAF=1.00;MQ=59.76;MQRankSum=-1.102e+00;QD=23.31;ReadPosRankSum=-1.171e+00;SOR=0.254	GT:AD:DP:GQ:PL	1/1:43,1203:1460:99:50157,1823,0
A3	51974194	.	A	G	50660.1	PASS	AC=2;AF=1.00;AN=2;BaseQRankSum=3.54;DP=1441;ExcessHet=3.0103;FS=0.000;MLEAC=2;MLEAF=1.00;MQ=57.77;MQRankSum=-3.327e+00;QD=25.09;ReadPosRankSum=-1.117e+00;SOR=0.717	GT:AD:DP:GQ:PGT:PID:PL:PS	1|1:50,1200:1433:99:1|1:51974194_A_G:50674,1604,0:51974194
A3	51974218	.	G	T	49744.1	PASS	AC=2;AF=1.00;AN=2;BaseQRankSum=0.056;DP=1376;ExcessHet=3.0103;FS=1.460;MLEAC=2;MLEAF=1.00;MQ=56.72;MQRankSum=-4.119e+00;QD=31.99;ReadPosRankSum=-6.670e-01;SOR=0.439	GT:AD:DP:GQ:PGT:PID:PL:PS	1|1:55,1169:1373:99:1|1:51974194_A_G:49758,1340,0:51974194
A3	51974254	.	T	A	41290.1	PASS	AC=2;AF=1.00;AN=2;BaseQRankSum=3.27;DP=1138;ExcessHet=3.0103;FS=0.000;MLEAC=2;MLEAF=1.00;MQ=54.30;MQRankSum=-5.661e+00;QD=29.36;ReadPosRankSum=3.46;SOR=0.661	GT:AD:DP:GQ:PGT:PID:PL:PS	1|1:59,984:1134:99:1|1:51974194_A_G:41304,628,0:51974194
A3	51974303	.	A	G	32962.1	PASS	AC=2;AF=1.00;AN=2;BaseQRankSum=1.36;DP=826;ExcessHet=3.0103;FS=1.618;MLEAC=2;MLEAF=1.00;MQ=52.28;MQRankSum=-5.493e+00;QD=25.08;ReadPosRankSum=-1.918e+00;SOR=0.402	GT:AD:DP:GQ:PL	1/1:27,768:806:99:32976,1224,0
A3	51974304	.	T	C	28781.1	PASS	AC=2;AF=1.00;AN=2;BaseQRankSum=0.789;DP=820;ExcessHet=3.0103;FS=1.232;MLEAC=2;MLEAF=1.00;MQ=52.23;MQRankSum=-7.045e+00;QD=33.37;ReadPosRankSum=-8.630e-01;SOR=0.381	GT:AD:DP:GQ:PL	1/1:43,739:794:99:28795,600,0
A3	51974456	.	A	G	28614.1	PASS	AC=2;AF=1.00;AN=2;BaseQRankSum=2.28;DP=1398;ExcessHet=3.0103;FS=0.000;MLEAC=2;MLEAF=1.00;MQ=58.64;MQRankSum=-2.573e+00;QD=34.47;ReadPosRankSum=-2.860e-01;SOR=0.642	GT:AD:DP:GQ:PL	1/1:64,766:1388:99:28628,103,0
A3	51974493	.	A	G	28086.5	PASS	AC=2;AF=1.00;AN=2;BaseQRankSum=0.851;DP=1548;ExcessHet=3.0103;FS=0.000;MLEAC=1;MLEAF=0.500;MQ=59.96;MQRankSum=-6.170e-01;QD=34.89;ReadPosRankSum=0.981;SOR=0.715	GT:AD:DP:GQ:PL	1/1:56,749:1384:10:28100,10,0
A3	52005387	.	T	G	35734.1	PASS	AC=2;AF=1.00;AN=2;BaseQRankSum=-1.674e+00;DP=1448;ExcessHet=3.0103;FS=4.238;MLEAC=2;MLEAF=1.00;MQ=58.16;MQRankSum=-2.652e+00;QD=31.39;ReadPosRankSum=0.212;SOR=0.226	GT:AD:DP:GQ:PGT:PID:PL:PS	1|1:44,861:1393:99:1|1:52005387_T_G:35748,804,0:52005387
A3	52005411	.	A	G	40370.1	PASS	AC=2;AF=1.00;AN=2;BaseQRankSum=3.86;DP=1679;ExcessHet=3.0103;FS=4.260;MLEAC=2;MLEAF=1.00;MQ=59.10;MQRankSum=-1.952e+00;QD=34.60;ReadPosRankSum=-1.873e+00;SOR=0.212	GT:AD:DP:GQ:PGT:PID:PL:PS	1|1:41,972:1397:99:1|1:52005387_T_G:40384,1269,0:52005387
A3	52005481	.	A	T	30859.1	PASS	AC=2;AF=1.00;AN=2;BaseQRankSum=3.29;DP=1326;ExcessHet=3.0103;FS=1.805;MLEAC=2;MLEAF=1.00;MQ=56.59;MQRankSum=-3.218e+00;QD=27.38;ReadPosRankSum=1.70;SOR=0.777	GT:AD:DP:GQ:PL	1/1:38,832:1319:99:30873,1269,0
A3	53306080	.	G	T	247.97	PASS	AC=2;AF=1.00;AN=2;DP=7;ExcessHet=3.0103;FS=0.000;MLEAC=2;MLEAF=1.00;MQ=60.00;QD=33.62;SOR=1.329	GT:AD:DP:GQ:PL	1/1:0,6:6:18:262,18,0
A3	54007265	.	G	T	222.02	PASS	AC=2;AF=1.00;AN=2;DP=10;ExcessHet=3.0103;FS=0.000;MLEAC=2;MLEAF=1.00;MQ=58.38;QD=31.72;SOR=1.402	GT:AD:DP:GQ:PL	1/1:0,7:9:21:236,21,0
A3	54314846	.	A	G	541.17	SnpCluster	AC=2;AF=1.00;AN=2;BaseQRankSum=-2.640e-01;DP=17;ExcessHet=3.0103;FS=0.000;MLEAC=1;MLEAF=0.500;MQ=57.75;MQRankSum=-1.890e-01;QD=33.24;ReadPosRankSum=0.00;SOR=0.275	GT:AD:DP:GQ:PL	1/1:1,14:16:1:549,1,0
A3	54903511	.	A	G	202.96	PASS	AC=2;AF=1.00;AN=2;DP=6;ExcessHet=3.0103;FS=0.000;MLEAC=2;MLEAF=1.00;MQ=57.95;QD=31.48;SOR=2.303	GT:AD:DP:GQ:PL	1/1:0,5:6:15:217,15,0
A3	54976846	.	T	C	279.04	PASS	AC=2;AF=1.00;AN=2;DP=9;ExcessHet=3.0103;FS=0.000;MLEAC=2;MLEAF=1.00;MQ=60.00;QD=34.88;SOR=0.892	GT:AD:DP:GQ:PL	1/1:0,8:9:24:293,24,0
A3	55214901	.	C	T	226.02	PASS	AC=2;AF=1.00;AN=2;DP=8;ExcessHet=3.0103;FS=0.000;MLEAC=2;MLEAF=1.00;MQ=41.37;QD=32.29;SOR=2.584	GT:AD:DP:GQ:PL	1/1:0,7:7:21:240,21,0
A3	56915728	.	A	C	1809.06	PASS	AC=2;AF=1.00;AN=2;DP=43;ExcessHet=3.0103;FS=0.000;MLEAC=2;MLEAF=1.00;MQ=60.00;QD=32.16;SOR=1.556	GT:AD:DP:GQ:PL	1/1:0,42:42:99:1823,126,0
A3	58188253	.	G	A	386.74	PASS	AC=2;AF=1.00;AN=2;BaseQRankSum=1.21;DP=12;ExcessHet=3.0103;FS=0.000;MLEAC=1;MLEAF=0.500;MQ=60.00;MQRankSum=0.00;QD=32.23;ReadPosRankSum=-1.163e+00;SOR=0.495	GT:AD:DP:GQ:PL	1/1:1,11:12:7:399,7,0
A3	58476607	.	G	A	676.04	PASS	AC=2;AF=1.00;AN=2;BaseQRankSum=-6.340e-01;DP=21;ExcessHet=3.0103;FS=0.000;MLEAC=2;MLEAF=1.00;MQ=59.77;MQRankSum=-2.880e-01;QD=35.29;ReadPosRankSum=-4.570e-01;SOR=1.609	GT:AD:DP:GQ:PL	1/1:1,18:19:13:690,13,0
A3	59140659	.	G	A	253.97	PASS	AC=2;AF=1.00;AN=2;DP=8;ExcessHet=3.0103;FS=0.000;MLEAC=2;MLEAF=1.00;MQ=56.04;QD=27.17;SOR=2.833	GT:AD:DP:GQ:PGT:PID:PL:PS	1|1:0,6:8:18:1|1:59140609_C_T:268,18,0:59140609
A3	59229890	.	T	C	459.96	PASS	AC=2;AF=1.00;AN=2;BaseQRankSum=1.18;DP=15;ExcessHet=3.0103;FS=0.000;MLEAC=2;MLEAF=1.00;MQ=58.55;MQRankSum=0.00;QD=32.85;ReadPosRankSum=1.62;SOR=0.527	GT:AD:DP:GQ:PL	1/1:1,13:15:15:474,15,0
A3	60618631	.	G	C	921.06	PASS	AC=2;AF=1.00;AN=2;DP=26;ExcessHet=3.0103;FS=0.000;MLEAC=2;MLEAF=1.00;MQ=50.50;QD=29.33;SOR=0.770	GT:AD:DP:GQ:PL	1/1:0,23:25:69:935,69,0
A3	60673920	.	C	T	200.96	PASS	AC=2;AF=1.00;AN=2;DP=5;ExcessHet=3.0103;FS=0.000;MLEAC=2;MLEAF=1.00;MQ=60.00;QD=32.37;SOR=1.981	GT:AD:DP:GQ:PL	1/1:0,5:5:15:215,15,0
A3	61265217	.	G	A	201.96	PASS	AC=2;AF=1.00;AN=2;DP=5;ExcessHet=3.0103;FS=0.000;MLEAC=2;MLEAF=1.00;MQ=60.00;QD=26.39;SOR=3.611	GT:AD:DP:GQ:PL	1/1:0,5:5:15:216,15,0
A3	61494978	.	G	A	180.96	PASS	AC=2;AF=1.00;AN=2;DP=5;ExcessHet=3.0103;FS=0.000;MLEAC=2;MLEAF=1.00;MQ=60.00;QD=38.60;SOR=1.022	GT:AD:DP:GQ:PGT:PID:PL:PS	1|1:0,5:5:15:1|1:61494978_G_A:195,15,0:61494978
A3	61494988	.	C	T	180.96	PASS	AC=2;AF=1.00;AN=2;DP=6;ExcessHet=3.0103;FS=0.000;MLEAC=2;MLEAF=1.00;MQ=60.00;QD=27.70;SOR=1.022	GT:AD:DP:GQ:PGT:PID:PL:PS	1|1:0,5:5:15:1|1:61494978_G_A:195,15,0:61494978
A3	61495064	.	T	C	436.06	PASS	AC=2;AF=1.00;AN=2;DP=11;ExcessHet=3.0103;FS=0.000;MLEAC=2;MLEAF=1.00;MQ=56.12;QD=24.49;SOR=1.270	GT:AD:DP:GQ:PL	1/1:0,11:11:33:450,33,0
A3	63611711	.	G	A	228.97	PASS	AC=2;AF=1.00;AN=2;DP=6;ExcessHet=3.0103;FS=0.000;MLEAC=2;MLEAF=1.00;MQ=60.00;QD=28.56;SOR=3.912	GT:AD:DP:GQ:PL	1/1:0,6:6:18:243,18,0
A3	63764654	.	A	G	331.04	PASS	AC=2;AF=1.00;AN=2;DP=8;ExcessHet=3.0103;FS=0.000;MLEAC=2;MLEAF=1.00;MQ=60.00;QD=29.17;SOR=1.863	GT:AD:DP:GQ:PL	1/1:0,8:8:24:345,24,0
A3	63864321	.	A	G	2188.06	PASS	AC=2;AF=1.00;AN=2;DP=54;ExcessHet=3.0103;FS=0.000;MLEAC=2;MLEAF=1.00;MQ=60.00;QD=33.69;SOR=1.244	GT:AD:DP:GQ:PL	1/1:0,52:52:99:2202,156,0
A3	63920613	.	A	G	354.06	PASS	AC=2;AF=1.00;AN=2;DP=11;ExcessHet=3.0103;FS=0.000;MLEAC=2;MLEAF=1.00;MQ=60.00;QD=28.51;SOR=2.494	GT:AD:DP:GQ:PL	1/1:0,10:11:30:368,30,0
A3	64015728	.	A	G	151.98	PASS	AC=2;AF=1.00;AN=2;BaseQRankSum=1.28;DP=7;ExcessHet=3.0103;FS=0.000;MLEAC=1;MLEAF=0.500;MQ=60.00;MQRankSum=0.00;QD=30.40;ReadPosRankSum=-1.282e+00;SOR=0.223	GT:AD:DP:GQ:PL	1/1:1,4:5:5:163,5,0
A3	65006275	.	C	G	229.02	PASS	AC=2;AF=1.00;AN=2;DP=7;ExcessHet=3.0103;FS=0.000;MLEAC=2;MLEAF=1.00;MQ=60.00;QD=32.72;SOR=0.941	GT:AD:DP:GQ:PL	1/1:0,7:7:21:243,21,0
A3	65217021	.	C	T	219.97	PASS	AC=2;AF=1.00;AN=2;DP=6;ExcessHet=3.0103;FS=0.000;MLEAC=2;MLEAF=1.00;MQ=60.00;QD=28.52;SOR=2.303	GT:AD:DP:GQ:PGT:PID:PL:PS	1|1:0,6:6:18:1|1:65216998_GCCCCCC_G:234,18,0:65216998
A3	65273624	.	T	C	400.06	PASS	AC=2;AF=1.00;AN=2;DP=10;ExcessHet=3.0103;FS=0.000;MLEAC=2;MLEAF=1.00;MQ=60.00;QD=30.82;SOR=1.609	GT:AD:DP:GQ:PL	1/1:0,10:10:30:414,30,0
A3	66329029	.	T	C	1551.06	PASS	AC=2;AF=1.00;AN=2;DP=38;ExcessHet=3.0103;FS=0.000;MLEAC=2;MLEAF=1.00;MQ=47.97;QD=24.74;SOR=0.984	GT:AD:DP:GQ:PL	1/1:0,37:37:99:1565,111,0
A3	68353236	.	G	C	150.98	PASS	AC=2;AF=1.00;AN=2;BaseQRankSum=0.00;DP=5;ExcessHet=3.0103;FS=6.990;MLEAC=1;MLEAF=0.500;MQ=60.00;MQRankSum=0.00;QD=30.20;ReadPosRankSum=0.524;SOR=3.229	GT:AD:DP:GQ:PGT:PID:PL:PS	1|1:1,4:5:5:1|1:68353232_GAC_G:162,5,0:68353232
A3	68556717	.	T	G	742.06	PASS	AC=2;AF=1.00;AN=2;DP=17;ExcessHet=3.0103;FS=0.000;MLEAC=2;MLEAF=1.00;MQ=55.51;QD=29.10;SOR=0.804	GT:AD:DP:GQ:PGT:PID:PL:PS	1|1:0,17:17:51:1|1:68556631_GATATATATATATATATATATATATATATATATATATATATATATATATATATATATATATATATATATATATATATATATAT_G:756,51,0:68556631
A3	68556723	.	T	G	700.06	PASS	AC=2;AF=1.00;AN=2;DP=16;ExcessHet=3.0103;FS=0.000;MLEAC=2;MLEAF=1.00;MQ=55.21;QD=29.51;SOR=0.693	GT:AD:DP:GQ:PGT:PID:PL:PS	1|1:0,16:16:48:1|1:68556631_GATATATATATATATATATATATATATATATATATATATATATATATATATATATATATATATATATATATATATATATATAT_G:714,48,0:68556631
A3	68820783	.	T	G	426.06	PASS	AC=2;AF=1.00;AN=2;DP=12;ExcessHet=3.0103;FS=0.000;MLEAC=2;MLEAF=1.00;MQ=59.03;QD=29.71;SOR=1.270	GT:AD:DP:GQ:PL	1/1:0,10:11:30:440,30,0
A3	68827564	.	C	T	147.98	PASS	AC=2;AF=1.00;AN=2;BaseQRankSum=1.28;DP=5;ExcessHet=3.0103;FS=3.979;MLEAC=1;MLEAF=0.500;MQ=60.00;MQRankSum=0.00;QD=29.60;ReadPosRankSum=0.00;SOR=1.447	GT:AD:DP:GQ:PL	1/1:1,4:5:5:159,5,0
A3	69175292	.	G	A	75.32	PASS	AC=2;AF=1.00;AN=2;DP=5;ExcessHet=3.0103;FS=0.000;MLEAC=1;MLEAF=0.500;MQ=52.84;QD=34.35;SOR=1.981	GT:AD:DP:GQ:PL	1/1:0,2:5:6:87,6,0
A3	69265229	.	T	C	383.06	PASS	AC=2;AF=1.00;AN=2;DP=10;ExcessHet=3.0103;FS=0.000;MLEAC=2;MLEAF=1.00;MQ=55.55;QD=25.23;SOR=0.693	GT:AD:DP:GQ:PL	1/1:0,10:10:30:397,30,0
A3	69295299	.	G	A	198.96	PASS	AC=2;AF=1.00;AN=2;DP=5;ExcessHet=3.0103;FS=0.000;MLEAC=2;MLEAF=1.00;MQ=60.00;QD=30.99;SOR=1.981	GT:AD:DP:GQ:PGT:PID:PL:PS	1|1:0,5:5:15:1|1:69295299_G_A:213,15,0:69295299
A3	69753785	.	C	T	346.04	PASS	AC=2;AF=1.00;AN=2;DP=8;ExcessHet=3.0103;FS=0.000;MLEAC=2;MLEAF=1.00;MQ=50.66;QD=31.30;SOR=2.833	GT:AD:DP:GQ:PGT:PID:PL:PS	1|1:0,8:8:24:1|1:69753758_G_T:360,24,0:69753758
A3	69753790	.	C	T	346.04	PASS	AC=2;AF=1.00;AN=2;DP=12;ExcessHet=3.0103;FS=0.000;MLEAC=2;MLEAF=1.00;MQ=53.95;QD=27.38;SOR=2.093	GT:AD:DP:GQ:PGT:PID:PL:PS	1|1:0,8:9:24:1|1:69753758_G_T:360,24,0:69753758
A3	69967231	.	C	T	201.96	PASS	AC=2;AF=1.00;AN=2;DP=6;ExcessHet=3.0103;FS=0.000;MLEAC=2;MLEAF=1.00;MQ=58.04;QD=30.60;SOR=1.329	GT:AD:DP:GQ:PL	1/1:0,5:6:15:216,15,0
A3	70636761	.	C	A	541.17	PASS	AC=2;AF=1.00;AN=2;BaseQRankSum=-9.580e-01;DP=15;ExcessHet=3.0103;FS=0.000;MLEAC=1;MLEAF=0.500;MQ=53.57;MQRankSum=-9.580e-01;QD=32.19;ReadPosRankSum=1.51;SOR=0.346	GT:AD:DP:GQ:PL	1/1:1,14:15:1:549,1,0
A3	71064945	.	G	A	181.96	PASS	AC=2;AF=1.00;AN=2;DP=5;ExcessHet=3.0103;FS=0.000;MLEAC=2;MLEAF=1.00;MQ=40.41;QD=27.74;SOR=3.611	GT:AD:DP:GQ:PL	1/1:0,5:5:15:196,15,0
A3	71065020	.	C	T	204.96	PASS	AC=2;AF=1.00;AN=2;DP=5;ExcessHet=3.0103;FS=0.000;MLEAC=2;MLEAF=1.00;MQ=40.41;QD=32.61;SOR=3.611	GT:AD:DP:GQ:PL	1/1:0,5:5:15:219,15,0
A3	71065111	.	A	T	278.02	PASS	AC=2;AF=1.00;AN=2;DP=9;ExcessHet=3.0103;FS=0.000;MLEAC=2;MLEAF=1.00;MQ=52.29;QD=38.17;SOR=0.892	GT:AD:DP:GQ:PL	1/1:0,7:9:21:292,21,0
A3	71999920	.	T	C	816.96	PASS	AC=2;AF=1.00;AN=2;BaseQRankSum=1.33;DP=26;ExcessHet=3.0103;FS=0.000;MLEAC=2;MLEAF=1.00;MQ=60.00;MQRankSum=0.00;QD=34.04;ReadPosRankSum=-1.585e+00;SOR=0.749	GT:AD:DP:GQ:PL	1/1:2,22:25:15:831,15,0
A3	72432789	.	A	G	323.05	PASS	AC=2;AF=1.00;AN=2;DP=9;ExcessHet=3.0103;FS=0.000;MLEAC=2;MLEAF=1.00;MQ=50.07;QD=30.14;SOR=1.402	GT:AD:DP:GQ:PL	1/1:0,9:9:27:337,27,0
A3	72649595	.	G	A	255.97	PASS	AC=2;AF=1.00;AN=2;DP=6;ExcessHet=3.0103;FS=0.000;MLEAC=2;MLEAF=1.00;MQ=46.12;QD=30.55;SOR=2.303	GT:AD:DP:GQ:PGT:PID:PL:PS	1|1:0,6:6:18:1|1:72649567_A_G:270,18,0:72649567
A3	73218471	.	T	C	739.84	PASS	AC=2;AF=1.00;AN=2;BaseQRankSum=1.73;DP=23;ExcessHet=3.0103;FS=0.000;MLEAC=1;MLEAF=0.500;MQ=53.90;MQRankSum=-1.145e+00;QD=28.63;ReadPosRankSum=-1.748e+00;SOR=0.990	GT:AD:DP:GQ:PL	1/1:2,19:23:9:753,9,0
A3	73432154	.	A	G	210.96	PASS	AC=2;AF=1.00;AN=2;DP=5;ExcessHet=3.0103;FS=0.000;MLEAC=2;MLEAF=1.00;MQ=41.23;QD=30.11;SOR=3.611	GT:AD:DP:GQ:PGT:PID:PL:PS	1|1:0,5:5:15:1|1:73432111_C_T:225,15,0:73432111
A3	73799181	.	C	T	208.96	PASS	AC=2;AF=1.00;AN=2;DP=6;ExcessHet=3.0103;FS=0.000;MLEAC=2;MLEAF=1.00;MQ=60.00;QD=31.51;SOR=1.022	GT:AD:DP:GQ:PGT:PID:PL:PS	1|1:0,5:5:15:1|1:73799181_C_T:223,15,0:73799181
A3	73799200	.	G	A	210.96	PASS	AC=2;AF=1.00;AN=2;DP=5;ExcessHet=3.0103;FS=0.000;MLEAC=2;MLEAF=1.00;MQ=60.00;QD=32.11;SOR=1.022	GT:AD:DP:GQ:PGT:PID:PL:PS	1|1:0,5:5:15:1|1:73799181_C_T:225,15,0:73799181
A3	73799214	.	T	C	210.96	PASS	AC=2;AF=1.00;AN=2;DP=5;ExcessHet=3.0103;FS=0.000;MLEAC=2;MLEAF=1.00;MQ=60.00;QD=30.99;SOR=1.022	GT:AD:DP:GQ:PGT:PID:PL:PS	1|1:0,5:5:15:1|1:73799181_C_T:225,15,0:73799181
A3	73845686	.	C	T	109.14	PASS	AC=2;AF=1.00;AN=2;DP=5;ExcessHet=3.0103;FS=0.000;MLEAC=2;MLEAF=1.00;MQ=55.43;QD=27.29;SOR=1.022	GT:AD:DP:GQ:PGT:PID:PL:PS	1|1:0,4:5:12:1|1:73845686_C_T:123,12,0:73845686
A3	73845693	.	T	C	109.14	PASS	AC=2;AF=1.00;AN=2;DP=5;ExcessHet=3.0103;FS=0.000;MLEAC=2;MLEAF=1.00;MQ=55.43;QD=27.29;SOR=1.022	GT:AD:DP:GQ:PGT:PID:PL:PS	1|1:0,4:5:12:1|1:73845686_C_T:123,12,0:73845686
A3	75308279	.	C	A	255.97	PASS	AC=2;AF=1.00;AN=2;DP=7;ExcessHet=3.0103;FS=0.000;MLEAC=2;MLEAF=1.00;MQ=57.57;QD=32.10;SOR=0.941	GT:AD:DP:GQ:PGT:PID:PL:PS	1|1:0,6:7:18:1|1:75308279_C_A:270,18,0:75308279
A3	75308280	.	T	C	255.97	PASS	AC=2;AF=1.00;AN=2;DP=7;ExcessHet=3.0103;FS=0.000;MLEAC=2;MLEAF=1.00;MQ=57.57;QD=32.55;SOR=0.941	GT:AD:DP:GQ:PGT:PID:PL:PS	1|1:0,6:7:18:1|1:75308279_C_A:270,18,0:75308279
A3	75308297	.	C	T	210.96	SnpCluster	AC=2;AF=1.00;AN=2;DP=5;ExcessHet=3.0103;FS=0.000;MLEAC=2;MLEAF=1.00;MQ=56.57;QD=30.18;SOR=1.022	GT:AD:DP:GQ:PGT:PID:PL:PS	1|1:0,5:5:15:1|1:75308279_C_A:225,15,0:75308279
A3	75308299	.	G	A	210.96	SnpCluster	AC=2;AF=1.00;AN=2;DP=5;ExcessHet=3.0103;FS=0.000;MLEAC=2;MLEAF=1.00;MQ=56.57;QD=31.74;SOR=1.022	GT:AD:DP:GQ:PGT:PID:PL:PS	1|1:0,5:5:15:1|1:75308279_C_A:225,15,0:75308279
A3	75403493	.	A	G	210.91	SnpCluster	AC=2;AF=1.00;AN=2;DP=9;ExcessHet=3.0103;FS=0.000;MLEAC=2;MLEAF=1.00;MQ=58.52;QD=31.05;SOR=1.981	GT:AD:DP:GQ:PL	1/1:0,2:5:15:225,15,0
A3	75403514	.	T	C	166.14	PASS	AC=2;AF=1.00;AN=2;DP=7;ExcessHet=3.0103;FS=0.000;MLEAC=2;MLEAF=1.00;MQ=55.58;QD=32.36;SOR=1.609	GT:AD:DP:GQ:PGT:PID:PL:PS	1|1:0,4:7:12:1|1:75403514_T_C:180,12,0:75403514
A3	75403517	.	T	C	77.32	PASS	AC=2;AF=1.00;AN=2;DP=5;ExcessHet=3.0103;FS=0.000;MLEAC=1;MLEAF=0.500;MQ=53.71;QD=32.43;SOR=1.609	GT:AD:DP:GQ:PL	1/1:0,2:4:6:89,6,0
A3	75491873	.	T	C	379.05	PASS	AC=2;AF=1.00;AN=2;DP=10;ExcessHet=3.0103;FS=0.000;MLEAC=2;MLEAF=1.00;MQ=60.00;QD=27.85;SOR=0.693	GT:AD:DP:GQ:PGT:PID:PL:PS	1|1:0,9:10:27:1|1:75491873_T_C:393,27,0:75491873
A3	75593545	.	C	A	616.06	PASS	AC=2;AF=1.00;AN=2;DP=16;ExcessHet=3.0103;FS=0.000;MLEAC=2;MLEAF=1.00;MQ=60.00;QD=31.85;SOR=2.448	GT:AD:DP:GQ:PGT:PID:PL:PS	1|1:0,14:15:42:1|1:75593514_TGGGGGGGGGGGGGGGGGGG_T:630,42,0:75593514
A3	75730293	.	C	T	155.96	PASS	AC=2;AF=1.00;AN=2;DP=5;ExcessHet=3.0103;FS=0.000;MLEAC=2;MLEAF=1.00;MQ=60.00;QD=31.19;SOR=1.981	GT:AD:DP:GQ:PL	1/1:0,5:5:15:170,15,0
A3	75730330	.	C	T	186.97	PASS	AC=2;AF=1.00;AN=2;DP=6;ExcessHet=3.0103;FS=0.000;MLEAC=2;MLEAF=1.00;MQ=60.00;QD=31.16;SOR=2.303	GT:AD:DP:GQ:PL	1/1:0,6:6:18:201,18,0
A3	76267205	.	C	T	92.84	PASS	AC=2;AF=1.00;AN=2;DP=5;ExcessHet=3.0103;FS=0.000;MLEAC=1;MLEAF=0.500;MQ=55.87;QD=30.95;SOR=0.693	GT:AD:DP:GQ:PL	1/1:0,3:4:9:106,9,0
A3	76556198	.	A	G	704.53	SnpCluster	AC=2;AF=1.00;AN=2;BaseQRankSum=-6.860e-01;DP=18;ExcessHet=3.0103;FS=0.000;MLEAC=1;MLEAF=0.500;MQ=56.19;MQRankSum=-2.970e-01;QD=32.08;ReadPosRankSum=0.409;SOR=0.395	GT:AD:DP:GQ:PL	1/1:1,17:18:10:718,10,0
A3	78538019	.	T	A	78.84	PASS	AC=2;AF=1.00;AN=2;DP=5;ExcessHet=3.0103;FS=0.000;MLEAC=1;MLEAF=0.500;MQ=60.00;QD=26.28;SOR=2.833	GT:AD:DP:GQ:PL	1/1:0,3:3:9:92,9,0
A3	79723296	.	C	T	1132.14	PASS	AC=2;AF=1.00;AN=2;BaseQRankSum=-1.057e+00;DP=31;ExcessHet=3.0103;FS=0.000;MLEAC=2;MLEAF=1.00;MQ=44.52;MQRankSum=0.042;QD=31.36;ReadPosRankSum=-6.440e-01;SOR=0.836	GT:AD:DP:GQ:PGT:PID:PL:PS	1|1:2,29:31:12:1|1:79723296_C_T:1146,12,0:79723296
A3	80293415	.	C	T	255.97	PASS	AC=2;AF=1.00;AN=2;DP=6;ExcessHet=3.0103;FS=0.000;MLEAC=2;MLEAF=1.00;MQ=53.04;QD=33.37;SOR=1.329	GT:AD:DP:GQ:PGT:PID:PL:PS	1|1:0,6:6:18:1|1:80293415_C_T:270,18,0:80293415
A3	80293436	.	T	C	255.97	PASS	AC=2;AF=1.00;AN=2;DP=6;ExcessHet=3.0103;FS=0.000;MLEAC=2;MLEAF=1.00;MQ=53.04;QD=26.80;SOR=1.329	GT:AD:DP:GQ:PGT:PID:PL:PS	1|1:0,6:6:18:1|1:80293415_C_T:270,18,0:80293415
A3	80293439	.	A	G	255.97	PASS	AC=2;AF=1.00;AN=2;DP=8;ExcessHet=3.0103;FS=0.000;MLEAC=2;MLEAF=1.00;MQ=54.87;QD=26.92;SOR=1.329	GT:AD:DP:GQ:PGT:PID:PL:PS	1|1:0,6:6:18:1|1:80293415_C_T:270,18,0:80293415
A3	80449746	.	C	G	204.96	PASS	AC=2;AF=1.00;AN=2;DP=5;ExcessHet=3.0103;FS=0.000;MLEAC=2;MLEAF=1.00;MQ=60.00;QD=25.95;SOR=1.022	GT:AD:DP:GQ:PL	1/1:0,5:5:15:219,15,0
A3	80449775	.	G	A	191.96	PASS	AC=2;AF=1.00;AN=2;DP=6;ExcessHet=3.0103;FS=0.000;MLEAC=2;MLEAF=1.00;MQ=60.00;QD=31.57;SOR=0.693	GT:AD:DP:GQ:PGT:PID:PL:PS	1|1:0,5:6:15:1|1:80449775_G_A:206,15,0:80449775
A3	80449794	.	C	T	149.14	PASS	AC=2;AF=1.00;AN=2;DP=5;ExcessHet=3.0103;FS=0.000;MLEAC=2;MLEAF=1.00;MQ=60.00;QD=35.60;SOR=1.022	GT:AD:DP:GQ:PGT:PID:PL:PS	1|1:0,4:5:12:1|1:80449775_G_A:163,12,0:80449775
A3	84129205	.	A	G	412.06	PASS	AC=2;AF=1.00;AN=2;DP=10;ExcessHet=3.0103;FS=0.000;MLEAC=2;MLEAF=1.00;MQ=49.75;QD=28.01;SOR=2.303	GT:AD:DP:GQ:PL	1/1:0,10:10:30:426,30,0
A3	84129253	.	T	C	455.06	PASS	AC=2;AF=1.00;AN=2;DP=11;ExcessHet=3.0103;FS=0.000;MLEAC=2;MLEAF=1.00;MQ=46.83;QD=34.04;SOR=1.802	GT:AD:DP:GQ:PL	1/1:0,11:11:33:469,33,0
A3	84220080	.	C	A	704.3	PASS	AC=2;AF=1.00;AN=2;BaseQRankSum=-5.540e-01;DP=20;ExcessHet=3.0103;FS=0.000;MLEAC=1;MLEAF=0.500;MQ=55.46;MQRankSum=-6.860e-01;QD=30.05;ReadPosRankSum=1.28;SOR=0.264	GT:AD:DP:GQ:PGT:PID:PL:PS	1|1:1,17:20:11:1|1:84220080_C_A:718,11,0:84220080
A3	84220121	.	C	T	1021.06	PASS	AC=2;AF=1.00;AN=2;DP=27;ExcessHet=3.0103;FS=0.000;MLEAC=2;MLEAF=1.00;MQ=57.32;QD=34.09;SOR=0.765	GT:AD:DP:GQ:PGT:PID:PL:PS	1|1:0,23:27:69:1|1:84220080_C_A:1035,69,0:84220080
A3	84220130	.	G	A	978.05	PASS	AC=2;AF=1.00;AN=2;BaseQRankSum=-5.250e-01;DP=30;ExcessHet=3.0103;FS=3.163;MLEAC=2;MLEAF=1.00;MQ=57.59;MQRankSum=-4.780e-01;QD=32.87;ReadPosRankSum=1.74;SOR=0.442	GT:AD:DP:GQ:PGT:PID:PL:PS	1|1:1,23:29:29:1|1:84220080_C_A:992,29,0:84220080
A3	84376230	.	G	A	620.48	SnpCluster	AC=2;AF=1.00;AN=2;BaseQRankSum=-7.180e-01;DP=16;ExcessHet=3.0103;FS=3.590;MLEAC=1;MLEAF=0.500;MQ=56.64;MQRankSum=-6.240e-01;QD=22.29;ReadPosRankSum=0.651;SOR=0.829	GT:AD:DP:GQ:PGT:PID:PL:PS	1|1:1,15:16:3:1|1:84376189_AGGCGGCTGCGGCTGC_A:630,3,0:84376189
A3	84376440	.	C	T	1066.06	PASS	AC=2;AF=1.00;AN=2;BaseQRankSum=-3.550e-01;DP=27;ExcessHet=3.0103;FS=0.000;MLEAC=2;MLEAF=1.00;MQ=60.00;MQRankSum=0.00;QD=27.37;ReadPosRankSum=0.486;SOR=2.303	GT:AD:DP:GQ:PGT:PID:PL:PS	1|1:1,25:27:33:1|1:84376433_C_CTTT:1080,33,0:84376433
A3	84376448	.	G	C	966.01	PASS	AC=2;AF=1.00;AN=2;BaseQRankSum=1.02;DP=26;ExcessHet=3.0103;FS=0.000;MLEAC=2;MLEAF=1.00;MQ=60.00;MQRankSum=0.00;QD=27.50;ReadPosRankSum=1.35;SOR=2.019	GT:AD:DP:GQ:PGT:PID:PL:PS	1|1:2,23:26:20:1|1:84376433_C_CTTT:980,20,0:84376433
A3	84419895	.	T	C	348.25	PASS	AC=2;AF=1.00;AN=2;BaseQRankSum=0.842;DP=11;ExcessHet=3.0103;FS=5.229;MLEAC=1;MLEAF=0.500;MQ=60.00;MQRankSum=0.00;QD=34.82;ReadPosRankSum=0.126;SOR=1.996	GT:AD:DP:GQ:PL	1/1:1,9:10:8:361,8,0
A3	84603308	.	T	A	436.06	PASS	AC=2;AF=1.00;AN=2;DP=10;ExcessHet=3.0103;FS=0.000;MLEAC=2;MLEAF=1.00;MQ=60.00;QD=29.66;SOR=1.609	GT:AD:DP:GQ:PGT:PID:PL:PS	1|1:0,10:10:30:1|1:84603293_T_C:450,30,0:84603293
A3	84953089	.	G	A	391.05	SnpCluster	AC=2;AF=1.00;AN=2;DP=11;ExcessHet=3.0103;FS=0.000;MLEAC=2;MLEAF=1.00;MQ=56.89;QD=35.20;SOR=1.270	GT:AD:DP:GQ:PGT:PID:PL:PS	1|1:0,9:11:27:1|1:84953078_A_G:405,27,0:84953078
A3	84953092	.	A	G	391.05	SnpCluster	AC=2;AF=1.00;AN=2;DP=11;ExcessHet=3.0103;FS=0.000;MLEAC=2;MLEAF=1.00;MQ=56.89;QD=26.65;SOR=1.270	GT:AD:DP:GQ:PGT:PID:PL:PS	1|1:0,9:11:27:1|1:84953078_A_G:405,27,0:84953078
A3	84953093	.	T	C	391.05	SnpCluster	AC=2;AF=1.00;AN=2;DP=13;ExcessHet=3.0103;FS=0.000;MLEAC=2;MLEAF=1.00;MQ=57.38;QD=30.72;SOR=1.270	GT:AD:DP:GQ:PGT:PID:PL:PS	1|1:0,9:11:27:1|1:84953078_A_G:405,27,0:84953078
A3	86161348	.	G	A	545.06	PASS	AC=2;AF=1.00;AN=2;DP=14;ExcessHet=3.0103;FS=0.000;MLEAC=2;MLEAF=1.00;MQ=58.69;QD=29.66;SOR=0.693	GT:AD:DP:GQ:PGT:PID:PL:PS	1|1:0,13:14:39:1|1:86161267_A_G:559,39,0:86161267
A3	86161380	.	T	C	365.05	PASS	AC=2;AF=1.00;AN=2;DP=10;ExcessHet=3.0103;FS=0.000;MLEAC=2;MLEAF=1.00;MQ=60.00;QD=31.96;SOR=1.085	GT:AD:DP:GQ:PGT:PID:PL:PS	1|1:0,9:10:27:1|1:86161267_A_G:379,27,0:86161267
A3	87224246	.	A	G	130.98	PASS	AC=2;AF=1.00;AN=2;BaseQRankSum=1.28;DP=5;ExcessHet=3.0103;FS=0.000;MLEAC=1;MLEAF=0.500;MQ=60.00;MQRankSum=0.00;QD=26.20;ReadPosRankSum=0.524;SOR=0.693	GT:AD:DP:GQ:PL	1/1:1,4:5:5:142,5,0
A3	87298139	.	T	C	188.3	PASS	AC=2;AF=1.00;AN=2;BaseQRankSum=1.53;DP=9;ExcessHet=3.0103;FS=0.000;MLEAC=1;MLEAF=0.500;MQ=57.50;MQRankSum=-1.570e-01;QD=26.90;ReadPosRankSum=-1.150e+00;SOR=0.330	GT:AD:DP:GQ:PL	1/1:1,6:8:11:202,11,0
A3	87531868	.	G	A	100.98	PASS	AC=2;AF=1.00;AN=2;BaseQRankSum=1.28;DP=5;ExcessHet=3.0103;FS=0.000;MLEAC=1;MLEAF=0.500;MQ=60.00;MQRankSum=0.00;QD=20.20;ReadPosRankSum=0.00;SOR=0.223	GT:AD:DP:GQ:PL	1/1:1,4:5:5:112,5,0
A3	89171236	.	G	A	154.96	PASS	AC=2;AF=1.00;AN=2;DP=5;ExcessHet=3.0103;FS=0.000;MLEAC=2;MLEAF=1.00;MQ=60.00;QD=30.99;SOR=1.022	GT:AD:DP:GQ:PL	1/1:0,5:5:15:169,15,0
A3	89499979	.	T	C	202.96	PASS	AC=2;AF=1.00;AN=2;DP=6;ExcessHet=3.0103;FS=0.000;MLEAC=2;MLEAF=1.00;MQ=60.00;QD=27.59;SOR=1.022	GT:AD:DP:GQ:PGT:PID:PL:PS	1|1:0,5:5:15:1|1:89499958_G_A:217,15,0:89499958
A3	89551147	.	G	A	238.97	PASS	AC=2;AF=1.00;AN=2;DP=6;ExcessHet=3.0103;FS=0.000;MLEAC=2;MLEAF=1.00;MQ=49.57;QD=30.25;SOR=1.329	GT:AD:DP:GQ:PL	1/1:0,6:6:18:253,18,0
A3	90368638	.	T	C	210.96	PASS	AC=2;AF=1.00;AN=2;DP=5;ExcessHet=3.0103;FS=0.000;MLEAC=2;MLEAF=1.00;MQ=59.61;QD=28.58;SOR=1.022	GT:AD:DP:GQ:PGT:PID:PL:PS	1|1:0,5:5:15:1|1:90368638_T_C:225,15,0:90368638
A3	91778263	.	C	T	110.14	PASS	AC=2;AF=1.00;AN=2;DP=5;ExcessHet=3.0103;FS=0.000;MLEAC=2;MLEAF=1.00;MQ=60.00;QD=27.54;SOR=3.611	GT:AD:DP:GQ:PL	1/1:0,4:5:12:124,12,0
A3	91778644	.	T	A	191.96	PASS	AC=2;AF=1.00;AN=2;DP=7;ExcessHet=3.0103;FS=0.000;MLEAC=2;MLEAF=1.00;MQ=60.00;QD=33.37;SOR=1.329	GT:AD:DP:GQ:PL	1/1:0,5:6:15:206,15,0
A3	91860345	.	T	C	210.96	PASS	AC=2;AF=1.00;AN=2;DP=5;ExcessHet=3.0103;FS=0.000;MLEAC=2;MLEAF=1.00;MQ=60.00;QD=31.55;SOR=3.611	GT:AD:DP:GQ:PGT:PID:PL:PS	1|1:0,5:5:15:1|1:91860345_T_C:225,15,0:91860345
A3	91860351	.	A	G	254.97	PASS	AC=2;AF=1.00;AN=2;DP=6;ExcessHet=3.0103;FS=0.000;MLEAC=2;MLEAF=1.00;MQ=60.00;QD=36.17;SOR=3.912	GT:AD:DP:GQ:PGT:PID:PL:PS	1|1:0,6:6:18:1|1:91860345_T_C:269,18,0:91860345
A3	91860553	.	G	A	204.97	PASS	AC=2;AF=1.00;AN=2;DP=8;ExcessHet=3.0103;FS=0.000;MLEAC=2;MLEAF=1.00;MQ=57.32;QD=34.16;SOR=0.941	GT:AD:DP:GQ:PL	1/1:0,6:7:18:219,18,0
A3	91923528	.	T	C	194.25	PASS	AC=2;AF=1.00;AN=2;BaseQRankSum=1.38;DP=7;ExcessHet=3.0103;FS=0.000;MLEAC=1;MLEAF=0.500;MQ=60.00;MQRankSum=0.00;QD=32.37;ReadPosRankSum=-6.740e-01;SOR=0.368	GT:AD:DP:GQ:PL	1/1:1,5:6:8:207,8,0
A3	92138547	.	A	G	210.96	PASS	AC=2;AF=1.00;AN=2;DP=5;ExcessHet=3.0103;FS=0.000;MLEAC=2;MLEAF=1.00;MQ=55.40;QD=31.06;SOR=1.022	GT:AD:DP:GQ:PGT:PID:PL:PS	1|1:0,5:5:15:1|1:92138547_A_G:225,15,0:92138547
A3	92138553	.	G	C	210.96	PASS	AC=2;AF=1.00;AN=2;DP=5;ExcessHet=3.0103;FS=0.000;MLEAC=2;MLEAF=1.00;MQ=55.40;QD=24.97;SOR=1.022	GT:AD:DP:GQ:PGT:PID:PL:PS	1|1:0,5:5:15:1|1:92138547_A_G:225,15,0:92138547
A3	93458391	.	G	T	210.96	PASS	AC=2;AF=1.00;AN=2;DP=5;ExcessHet=3.0103;FS=0.000;MLEAC=2;MLEAF=1.00;MQ=60.00;QD=32.12;SOR=3.611	GT:AD:DP:GQ:PGT:PID:PL:PS	1|1:0,5:5:15:1|1:93458391_G_T:225,15,0:93458391
A3	93927984	.	C	T	156.96	PASS	AC=2;AF=1.00;AN=2;DP=7;ExcessHet=3.0103;FS=0.000;MLEAC=2;MLEAF=1.00;MQ=60.00;QD=31.39;SOR=1.022	GT:AD:DP:GQ:PL	1/1:0,5:5:15:171,15,0
A3	94079918	.	C	A	481.06	PASS	AC=2;AF=1.00;AN=2;DP=11;ExcessHet=3.0103;FS=0.000;MLEAC=2;MLEAF=1.00;MQ=60.00;QD=31.29;SOR=1.270	GT:AD:DP:GQ:PGT:PID:PL:PS	1|1:0,11:11:33:1|1:94079897_G_GTCTCCC:495,33,0:94079897
A3	94823182	.	G	A	188.96	PASS	AC=2;AF=1.00;AN=2;DP=5;ExcessHet=3.0103;FS=0.000;MLEAC=2;MLEAF=1.00;MQ=59.22;QD=30.79;SOR=1.022	GT:AD:DP:GQ:PGT:PID:PL:PS	1|1:0,5:5:15:1|1:94823162_T_C:203,15,0:94823162
A3	94823220	.	G	A	269.02	PASS	AC=2;AF=1.00;AN=2;DP=7;ExcessHet=3.0103;FS=0.000;MLEAC=2;MLEAF=1.00;MQ=52.66;QD=29.66;SOR=0.941	GT:AD:DP:GQ:PL	1/1:0,7:7:21:283,21,0
A3	94942333	.	C	T	1201.06	PASS	AC=2;AF=1.00;AN=2;DP=27;ExcessHet=3.0103;FS=0.000;MLEAC=2;MLEAF=1.00;MQ=60.00;QD=28.98;SOR=1.302	GT:AD:DP:GQ:PGT:PID:PL:PS	1|1:0,27:27:81:1|1:94942316_TCCCCCCCCCCCCCCC_T:1215,81,0:94942316
A3	95219519	.	A	G	295.04	PASS	AC=2;AF=1.00;AN=2;DP=8;ExcessHet=3.0103;FS=0.000;MLEAC=2;MLEAF=1.00;MQ=54.78;QD=26.06;SOR=0.693	GT:AD:DP:GQ:PL	1/1:0,8:8:24:309,24,0
A3	95259425	.	A	C	432.06	PASS	AC=2;AF=1.00;AN=2;DP=11;ExcessHet=3.0103;FS=0.000;MLEAC=2;MLEAF=1.00;MQ=58.47;QD=30.29;SOR=2.494	GT:AD:DP:GQ:PL	1/1:0,11:11:33:446,33,0
A3	95614466	.	T	C	196.96	PASS	AC=2;AF=1.00;AN=2;DP=5;ExcessHet=3.0103;FS=0.000;MLEAC=2;MLEAF=1.00;MQ=59.41;QD=31.30;SOR=1.022	GT:AD:DP:GQ:PL	1/1:0,5:5:15:211,15,0
A3	95809927	.	T	C	353.05	PASS	AC=2;AF=1.00;AN=2;DP=13;ExcessHet=3.0103;FS=0.000;MLEAC=2;MLEAF=1.00;MQ=60.00;QD=32.93;SOR=0.859	GT:AD:DP:GQ:PL	1/1:0,9:11:27:367,27,0
A3	96118526	.	G	A	301.02	PASS	AC=2;AF=1.00;AN=2;DP=8;ExcessHet=3.0103;FS=0.000;MLEAC=2;MLEAF=1.00;MQ=50.56;QD=31.50;SOR=1.863	GT:AD:DP:GQ:PGT:PID:PL:PS	1|1:0,7:8:21:1|1:96118502_T_TTTGGCCTATCTGC:315,21,0:96118502
A3	96964151	.	A	G	290.02	PASS	AC=2;AF=1.00;AN=2;DP=8;ExcessHet=3.0103;FS=0.000;MLEAC=2;MLEAF=1.00;MQ=60.00;QD=27.98;SOR=1.863	GT:AD:DP:GQ:PL	1/1:0,7:8:21:304,21,0
A3	96964181	.	T	G	271.02	PASS	AC=2;AF=1.00;AN=2;DP=8;ExcessHet=3.0103;FS=0.000;MLEAC=2;MLEAF=1.00;MQ=60.00;QD=23.38;SOR=2.833	GT:AD:DP:GQ:PL	1/1:0,7:8:21:285,21,0
A3	97478261	.	T	C	255.97	PASS	AC=2;AF=1.00;AN=2;DP=6;ExcessHet=3.0103;FS=0.000;MLEAC=2;MLEAF=1.00;MQ=60.00;QD=28.70;SOR=1.329	GT:AD:DP:GQ:PGT:PID:PL:PS	1|1:0,6:6:18:1|1:97478239_A_AGAG:270,18,0:97478239
A3	97478268	.	C	T	255.97	PASS	AC=2;AF=1.00;AN=2;DP=6;ExcessHet=3.0103;FS=0.000;MLEAC=2;MLEAF=1.00;MQ=60.00;QD=34.97;SOR=1.329	GT:AD:DP:GQ:PGT:PID:PL:PS	1|1:0,6:6:18:1|1:97478239_A_AGAG:270,18,0:97478239
A3	97512210	.	G	A	189.96	PASS	AC=2;AF=1.00;AN=2;DP=5;ExcessHet=3.0103;FS=0.000;MLEAC=2;MLEAF=1.00;MQ=60.00;QD=30.93;SOR=1.981	GT:AD:DP:GQ:PL	1/1:0,5:5:15:204,15,0
A3	97654215	.	C	A	301.02	PASS	AC=2;AF=1.00;AN=2;DP=7;ExcessHet=3.0103;FS=0.000;MLEAC=2;MLEAF=1.00;MQ=60.00;QD=30.48;SOR=2.584	GT:AD:DP:GQ:PGT:PID:PL:PS	1|1:0,7:7:21:1|1:97654209_ACCCC_A:315,21,0:97654209
A3	97654221	.	C	T	301.02	PASS	AC=2;AF=1.00;AN=2;DP=7;ExcessHet=3.0103;FS=0.000;MLEAC=2;MLEAF=1.00;MQ=60.00;QD=35.26;SOR=2.584	GT:AD:DP:GQ:PGT:PID:PL:PS	1|1:0,7:7:21:1|1:97654209_ACCCC_A:315,21,0:97654209
A3	97654230	.	C	T	346.04	PASS	AC=2;AF=1.00;AN=2;DP=8;ExcessHet=3.0103;FS=0.000;MLEAC=2;MLEAF=1.00;MQ=60.00;QD=27.81;SOR=2.833	GT:AD:DP:GQ:PGT:PID:PL:PS	1|1:0,8:8:24:1|1:97654209_ACCCC_A:360,24,0:97654209
A3	97940841	.	G	A	955.06	PASS	AC=2;AF=1.00;AN=2;BaseQRankSum=-7.520e-01;DP=27;ExcessHet=3.0103;FS=0.000;MLEAC=2;MLEAF=1.00;MQ=53.62;MQRankSum=-1.057e+00;QD=30.23;ReadPosRankSum=-1.092e+00;SOR=0.368	GT:AD:DP:GQ:PL	1/1:1,26:27:37:969,37,0
A3	98124510	.	T	C	219.3	PASS	AC=2;AF=1.00;AN=2;BaseQRankSum=1.47;DP=9;ExcessHet=3.0103;FS=0.000;MLEAC=1;MLEAF=0.500;MQ=60.00;MQRankSum=0.00;QD=31.33;ReadPosRankSum=-3.660e-01;SOR=0.223	GT:AD:DP:GQ:PL	1/1:1,6:7:11:233,11,0
A3	98126592	.	A	T	431.99	PASS	AC=2;AF=1.00;AN=2;BaseQRankSum=1.76;DP=18;ExcessHet=3.0103;FS=0.000;MLEAC=2;MLEAF=1.00;MQ=60.00;MQRankSum=0.00;QD=27.00;ReadPosRankSum=0.080;SOR=0.430	GT:AD:DP:GQ:PL	1/1:2,14:16:14:446,14,0
A3	98258146	.	C	A	1482.06	PASS	AC=2;AF=1.00;AN=2;BaseQRankSum=-8.050e-01;DP=39;ExcessHet=3.0103;FS=0.000;MLEAC=2;MLEAF=1.00;MQ=42.10;MQRankSum=-1.868e+00;QD=30.15;ReadPosRankSum=-2.220e-01;SOR=2.200	GT:AD:DP:GQ:PL	1/1:1,38:39:74:1496,74,0
A3	98382783	.	T	C	867.02	PASS	AC=2;AF=1.00;AN=2;BaseQRankSum=-7.000e-01;DP=28;ExcessHet=3.0103;FS=0.000;MLEAC=2;MLEAF=1.00;MQ=58.18;MQRankSum=-4.310e-01;QD=33.79;ReadPosRankSum=-1.115e+00;SOR=0.252	GT:AD:DP:GQ:PGT:PID:PL:PS	1|1:1,21:28:21:1|1:98382765_T_C:881,21,0:98382765
A3	99908571	.	C	T	1724.06	PASS	AC=2;AF=1.00;AN=2;BaseQRankSum=-8.100e-01;DP=50;ExcessHet=3.0103;FS=0.000;MLEAC=2;MLEAF=1.00;MQ=45.32;MQRankSum=-1.975e+00;QD=36.14;ReadPosRankSum=1.37;SOR=0.399	GT:AD:DP:GQ:PL	1/1:1,46:47:97:1738,97,0
A3	100068219	.	C	G	210.96	PASS	AC=2;AF=1.00;AN=2;DP=5;ExcessHet=3.0103;FS=0.000;MLEAC=2;MLEAF=1.00;MQ=60.00;QD=31.36;SOR=3.611	GT:AD:DP:GQ:PGT:PID:PL:PS	1|1:0,5:5:15:1|1:100068196_G_A:225,15,0:100068196
A3	100068226	.	C	T	210.96	PASS	AC=2;AF=1.00;AN=2;DP=5;ExcessHet=3.0103;FS=0.000;MLEAC=2;MLEAF=1.00;MQ=60.00;QD=30.26;SOR=3.611	GT:AD:DP:GQ:PGT:PID:PL:PS	1|1:0,5:5:15:1|1:100068196_G_A:225,15,0:100068196
A3	100313677	.	C	T	143.96	PASS	AC=2;AF=1.00;AN=2;DP=5;ExcessHet=3.0103;FS=0.000;MLEAC=2;MLEAF=1.00;MQ=60.00;QD=28.79;SOR=1.981	GT:AD:DP:GQ:PL	1/1:0,5:5:15:158,15,0
A3	100383925	.	C	T	890.06	PASS	AC=2;AF=1.00;AN=2;BaseQRankSum=0.689;DP=22;ExcessHet=3.0103;FS=0.000;MLEAC=2;MLEAF=1.00;MQ=59.28;MQRankSum=-1.580e-01;QD=34.62;ReadPosRankSum=1.58;SOR=0.260	GT:AD:DP:GQ:PGT:PID:PL:PS	1|1:1,21:22:31:1|1:100383925_C_T:904,31,0:100383925
A3	100383933	.	C	A	976.06	PASS	AC=2;AF=1.00;AN=2;DP=22;ExcessHet=3.0103;FS=0.000;MLEAC=2;MLEAF=1.00;MQ=58.90;QD=22.00;SOR=0.693	GT:AD:DP:GQ:PGT:PID:PL:PS	1|1:0,22:22:66:1|1:100383925_C_T:990,66,0:100383925
A3	100795006	.	T	C	479.06	SnpCluster	AC=2;AF=1.00;AN=2;DP=11;ExcessHet=3.0103;FS=0.000;MLEAC=2;MLEAF=1.00;MQ=60.00;QD=34.15;SOR=1.270	GT:AD:DP:GQ:PGT:PID:PL:PS	1|1:0,11:11:33:1|1:100795006_T_C:493,33,0:100795006
A3	100795010	.	A	G	479.06	SnpCluster	AC=2;AF=1.00;AN=2;DP=11;ExcessHet=3.0103;FS=0.000;MLEAC=2;MLEAF=1.00;MQ=60.00;QD=31.60;SOR=1.270	GT:AD:DP:GQ:PGT:PID:PL:PS	1|1:0,11:11:33:1|1:100795006_T_C:493,33,0:100795006
A3	100795011	.	G	A	479.06	SnpCluster	AC=2;AF=1.00;AN=2;DP=11;ExcessHet=3.0103;FS=0.000;MLEAC=2;MLEAF=1.00;MQ=60.00;QD=25.45;SOR=1.270	GT:AD:DP:GQ:PGT:PID:PL:PS	1|1:0,11:11:33:1|1:100795006_T_C:493,33,0:100795006
A3	100795024	.	T	C	429.06	PASS	AC=2;AF=1.00;AN=2;DP=11;ExcessHet=3.0103;FS=0.000;MLEAC=2;MLEAF=1.00;MQ=60.00;QD=30.18;SOR=1.270	GT:AD:DP:GQ:PL	1/1:0,11:11:33:443,33,0
A3	100795046	.	T	C	385.06	PASS	AC=2;AF=1.00;AN=2;DP=10;ExcessHet=3.0103;FS=0.000;MLEAC=2;MLEAF=1.00;MQ=60.00;QD=28.75;SOR=0.693	GT:AD:DP:GQ:PL	1/1:0,10:10:30:399,30,0
A3	100934725	.	G	A	296.02	PASS	AC=2;AF=1.00;AN=2;DP=9;ExcessHet=3.0103;FS=0.000;MLEAC=2;MLEAF=1.00;MQ=60.00;QD=30.51;SOR=3.056	GT:AD:DP:GQ:PGT:PID:PL:PS	1|1:0,7:9:21:1|1:100934725_G_A:310,21,0:100934725
A3	101502332	.	T	C	14861.1	PASS	AC=2;AF=1.00;AN=2;BaseQRankSum=2.43;DP=435;ExcessHet=3.0103;FS=82.689;MLEAC=2;MLEAF=1.00;MQ=39.76;MQRankSum=-8.785e+00;QD=26.28;ReadPosRankSum=2.68;SOR=8.354	GT:AD:DP:GQ:PL	1/1:26,393:421:99:14875,214,0
A3	101539919	.	A	C	126900	PASS	AC=2;AF=1.00;AN=2;BaseQRankSum=3.42;DP=3288;ExcessHet=3.0103;FS=0.000;MLEAC=2;MLEAF=1.00;MQ=40.95;MQRankSum=-9.043e+00;QD=24.08;ReadPosRankSum=2.30;SOR=5.392	GT:AD:DP:GQ:PL	1/1:30,3153:3208:99:126914,8659,0
A3	101539920	.	T	C	142329	PASS	AC=2;AF=1.00;AN=2;BaseQRankSum=0.190;DP=3239;ExcessHet=3.0103;FS=0.000;MLEAC=2;MLEAF=1.00;MQ=40.82;MQRankSum=-8.920e+00;QD=30.88;ReadPosRankSum=1.25;SOR=6.143	GT:AD:DP:GQ:PL	1/1:17,3136:3164:99:142343,9050,0
A3	101540803	.	T	C	53803.1	PASS	AC=2;AF=1.00;AN=2;BaseQRankSum=2.63;DP=1346;ExcessHet=3.0103;FS=19.978;MLEAC=2;MLEAF=1.00;MQ=40.25;MQRankSum=-9.193e+00;QD=26.68;ReadPosRankSum=-2.838e+00;SOR=14.292	GT:AD:DP:GQ:PL	1/1:14,1268:1282:99:53817,3263,0
A3	101541671	.	T	C	126427	PASS	AC=2;AF=1.00;AN=2;BaseQRankSum=2.32;DP=3243;ExcessHet=3.0103;FS=3.099;MLEAC=2;MLEAF=1.00;MQ=40.35;MQRankSum=-1.084e+01;QD=28.18;ReadPosRankSum=3.26;SOR=0.245	GT:AD:DP:GQ:PL	1/1:31,3090:3143:99:126441,8383,0
A3	101541923	.	G	C	50305.1	PASS	AC=2;AF=1.00;AN=2;BaseQRankSum=2.77;DP=1349;ExcessHet=3.0103;FS=12.732;MLEAC=2;MLEAF=1.00;MQ=38.17;MQRankSum=-8.899e+00;QD=25.49;ReadPosRankSum=-2.929e+00;SOR=2.233	GT:AD:DP:GQ:PL	1/1:31,1233:1264:99:50319,2701,0
A3	101542917	.	A	G	35620.1	PASS	AC=2;AF=1.00;AN=2;BaseQRankSum=2.10;DP=1056;ExcessHet=3.0103;FS=9.173;MLEAC=2;MLEAF=1.00;MQ=40.70;MQRankSum=-1.175e+01;QD=30.27;ReadPosRankSum=-1.400e+00;SOR=2.086	GT:AD:DP:GQ:PL	1/1:44,916:966:99:35634,1279,0
A3	101543100	.	T	A	18461.1	PASS	AC=2;AF=1.00;AN=2;BaseQRankSum=-1.410e-01;DP=642;ExcessHet=3.0103;FS=4.738;MLEAC=2;MLEAF=1.00;MQ=41.24;MQRankSum=-8.528e+00;QD=34.38;ReadPosRankSum=-6.169e+00;SOR=1.332	GT:AD:DP:GQ:PL	1/1:32,505:538:99:18475,342,0
A3	101543164	.	A	G	39301.1	PASS	AC=2;AF=1.00;AN=2;BaseQRankSum=0.133;DP=1039;ExcessHet=3.0103;FS=42.072;MLEAC=2;MLEAF=1.00;MQ=39.92;MQRankSum=-1.329e+01;QD=27.99;ReadPosRankSum=-9.340e-01;SOR=10.150	GT:AD:DP:GQ:PL	1/1:36,964:1000:99:39315,1546,0
A3	101543313	.	T	C	20911.1	PASS	AC=2;AF=1.00;AN=2;BaseQRankSum=3.04;DP=642;ExcessHet=3.0103;FS=59.506;MLEAC=2;MLEAF=1.00;MQ=40.53;MQRankSum=-1.226e+01;QD=27.44;ReadPosRankSum=-2.409e+00;SOR=8.434	GT:AD:DP:GQ:PL	1/1:35,533:573:99:20925,347,0
A3	101544994	.	G	A	14086.1	PASS	AC=2;AF=1.00;AN=2;BaseQRankSum=3.72;DP=420;ExcessHet=3.0103;FS=20.715;MLEAC=2;MLEAF=1.00;MQ=40.46;MQRankSum=-7.690e+00;QD=30.41;ReadPosRankSum=0.388;SOR=2.333	GT:AD:DP:GQ:PL	1/1:21,369:390:99:14100,466,0
A3	101545093	.	T	G	7428.06	PASS	AC=2;AF=1.00;AN=2;BaseQRankSum=1.64;DP=243;ExcessHet=3.0103;FS=68.959;MLEAC=2;MLEAF=1.00;MQ=40.19;MQRankSum=-5.006e+00;QD=28.20;ReadPosRankSum=4.50;SOR=6.048	GT:AD:DP:GQ:PL	1/1:16,191:208:73:7442,73,0
A3	101545400	.	T	C	24053.1	PASS	AC=2;AF=1.00;AN=2;BaseQRankSum=-3.730e-01;DP=673;ExcessHet=3.0103;FS=26.449;MLEAC=2;MLEAF=1.00;MQ=37.93;MQRankSum=-9.056e+00;QD=31.03;ReadPosRankSum=-8.740e-01;SOR=6.007	GT:AD:DP:GQ:PL	1/1:30,565:606:99:24067,591,0
A3	101545408	.	T	C	23275.1	PASS	AC=2;AF=1.00;AN=2;BaseQRankSum=0.984;DP=658;ExcessHet=3.0103;FS=57.017;MLEAC=2;MLEAF=1.00;MQ=36.98;MQRankSum=-8.940e+00;QD=36.55;ReadPosRankSum=-2.042e+00;SOR=12.324	GT:AD:DP:GQ:PL	1/1:29,575:604:99:23289,529,0
A3	101545469	.	T	C	79443.1	PASS	AC=2;AF=1.00;AN=2;BaseQRankSum=1.85;DP=2010;ExcessHet=3.0103;FS=12.230;MLEAC=2;MLEAF=1.00;MQ=40.10;MQRankSum=-1.266e+01;QD=32.07;ReadPosRankSum=-2.543e+00;SOR=7.047	GT:AD:DP:GQ:PL	1/1:28,1880:1910:99:79457,4629,0
A3	101545757	.	T	C	275710	PASS	AC=2;AF=1.00;AN=2;BaseQRankSum=-1.833e+00;DP=6849;ExcessHet=3.0103;FS=0.000;MLEAC=2;MLEAF=1.00;MQ=53.68;MQRankSum=-1.242e+00;QD=33.38;ReadPosRankSum=-1.241e+00;SOR=0.702	GT:AD:DP:GQ:PL	1/1:7,6679:6686:99:275724,19790,0
A3	101546486	.	T	A	101694	PASS	AC=2;AF=1.00;AN=2;BaseQRankSum=4.23;DP=2423;ExcessHet=3.0103;FS=0.000;MLEAC=2;MLEAF=1.00;MQ=39.41;MQRankSum=-1.137e+01;QD=27.57;ReadPosRankSum=2.95;SOR=11.379	GT:AD:DP:GQ:PL	1/1:19,2368:2387:99:101708,6529,0
A3	101546586	.	T	C	25264.1	PASS	AC=2;AF=1.00;AN=2;BaseQRankSum=1.07;DP=714;ExcessHet=3.0103;FS=10.089;MLEAC=2;MLEAF=1.00;MQ=37.88;MQRankSum=-6.948e+00;QD=31.08;ReadPosRankSum=0.254;SOR=6.049	GT:AD:DP:GQ:PL	1/1:16,661:688:99:25278,1391,0
A3	101548131	.	A	G	11382.1	PASS	AC=2;AF=1.00;AN=2;BaseQRankSum=2.68;DP=350;ExcessHet=3.0103;FS=7.119;MLEAC=2;MLEAF=1.00;MQ=40.74;MQRankSum=-7.289e+00;QD=34.39;ReadPosRankSum=4.45;SOR=1.594	GT:AD:DP:GQ:PL	1/1:22,309:334:99:11396,223,0
A3	101549565	.	A	G	35899.1	PASS	AC=2;AF=1.00;AN=2;BaseQRankSum=1.87;DP=1074;ExcessHet=3.0103;FS=3.520;MLEAC=2;MLEAF=1.00;MQ=41.14;MQRankSum=-9.969e+00;QD=32.48;ReadPosRankSum=2.30;SOR=0.466	GT:AD:DP:GQ:PL	1/1:36,945:1001:99:35913,1754,0
A3	101550929	.	T	C	10705.1	PASS	AC=2;AF=1.00;AN=2;BaseQRankSum=2.36;DP=349;ExcessHet=3.0103;FS=78.762;MLEAC=2;MLEAF=1.00;MQ=39.45;MQRankSum=-7.666e+00;QD=34.64;ReadPosRankSum=-3.491e+00;SOR=10.183	GT:AD:DP:GQ:PL	1/1:18,291:319:99:10719,388,0
A3	101551413	.	A	G	19277.1	PASS	AC=2;AF=1.00;AN=2;BaseQRankSum=3.64;DP=581;ExcessHet=3.0103;FS=21.126;MLEAC=2;MLEAF=1.00;MQ=39.53;MQRankSum=-1.056e+01;QD=36.18;ReadPosRankSum=-6.797e+00;SOR=4.329	GT:AD:DP:GQ:PL	1/1:36,492:528:99:19291,170,0
A3	101551756	.	A	G	12251.1	PASS	AC=2;AF=1.00;AN=2;BaseQRankSum=-1.670e-01;DP=419;ExcessHet=3.0103;FS=9.603;MLEAC=2;MLEAF=1.00;MQ=46.93;MQRankSum=-7.813e+00;QD=28.89;ReadPosRankSum=-6.985e+00;SOR=1.353	GT:AD:DP:GQ:PL	1/1:22,323:378:99:12265,125,0
A3	101552623	.	T	C	12032.1	PASS	AC=2;AF=1.00;AN=2;BaseQRankSum=-3.350e+00;DP=497;ExcessHet=3.0103;FS=0.000;MLEAC=2;MLEAF=1.00;MQ=41.89;MQRankSum=-8.102e+00;QD=26.62;ReadPosRankSum=0.792;SOR=0.666	GT:AD:DP:GQ:PL	1/1:22,430:471:99:12046,505,0
A3	101554293	.	A	G	285627	PASS	AC=2;AF=1.00;AN=2;BaseQRankSum=1.17;DP=6579;ExcessHet=3.0103;FS=0.000;MLEAC=2;MLEAF=1.00;MQ=59.14;MQRankSum=-1.525e+00;QD=29.81;ReadPosRankSum=-5.960e-01;SOR=0.437	GT:AD:DP:GQ:PGT:PID:PL:PS	1|1:8,6413:6499:99:1|1:101554293_A_G:285641,18960,0:101554293
A3	101554305	.	A	G	255635	PASS	AC=2;AF=1.00;AN=2;BaseQRankSum=1.56;DP=6438;ExcessHet=3.0103;FS=0.000;MLEAC=2;MLEAF=1.00;MQ=59.12;MQRankSum=-1.695e+00;QD=29.42;ReadPosRankSum=-8.730e-01;SOR=0.670	GT:AD:DP:GQ:PL	1/1:13,6209:6311:99:255649,18144,0
A3	101554309	.	C	A	283901	PASS	AC=2;AF=1.00;AN=2;BaseQRankSum=-9.280e-01;DP=6401;ExcessHet=3.0103;FS=0.000;MLEAC=2;MLEAF=1.00;MQ=59.12;MQRankSum=-1.689e+00;QD=27.16;ReadPosRankSum=-6.190e-01;SOR=0.440	GT:AD:DP:GQ:PGT:PID:PL:PS	1|1:8,6318:6401:99:1|1:101554293_A_G:283915,18682,0:101554293
A3	101554402	.	A	G	252925	PASS	AC=2;AF=1.00;AN=2;BaseQRankSum=0.330;DP=6366;ExcessHet=3.0103;FS=0.000;MLEAC=2;MLEAF=1.00;MQ=59.18;MQRankSum=-1.209e+00;QD=27.41;ReadPosRankSum=1.13;SOR=0.400	GT:AD:DP:GQ:PL	1/1:19,6094:6219:99:252939,17675,0
A3	101554521	.	T	C	237537	PASS	AC=2;AF=1.00;AN=2;BaseQRankSum=-3.420e-01;DP=5918;ExcessHet=3.0103;FS=0.000;MLEAC=2;MLEAF=1.00;MQ=53.64;MQRankSum=-3.239e+00;QD=24.46;ReadPosRankSum=2.30;SOR=0.926	GT:AD:DP:GQ:PL	1/1:16,5751:5833:99:237551,16706,0
A3	101554558	.	A	G	202048	PASS	AC=2;AF=1.00;AN=2;BaseQRankSum=-1.809e+00;DP=5187;ExcessHet=3.0103;FS=0.000;MLEAC=2;MLEAF=1.00;MQ=49.24;MQRankSum=-4.948e+00;QD=29.06;ReadPosRankSum=0.174;SOR=2.154	GT:AD:DP:GQ:PL	1/1:21,4877:4924:99:202062,13870,0
A3	101554781	.	A	G	53466.1	PASS	AC=2;AF=1.00;AN=2;BaseQRankSum=2.22;DP=1349;ExcessHet=3.0103;FS=35.163;MLEAC=2;MLEAF=1.00;MQ=37.84;MQRankSum=-9.726e+00;QD=30.43;ReadPosRankSum=-1.925e+00;SOR=14.099	GT:AD:DP:GQ:PGT:PID:PL:PS	1|1:29,1228:1257:99:1|1:101554781_A_G:53480,2479,0:101554781
A3	101554789	.	T	C	50293.1	PASS	AC=2;AF=1.00;AN=2;BaseQRankSum=2.35;DP=1189;ExcessHet=3.0103;FS=32.901;MLEAC=2;MLEAF=1.00;MQ=37.57;MQRankSum=-1.003e+01;QD=33.44;ReadPosRankSum=-2.441e+00;SOR=10.419	GT:AD:DP:GQ:PL	1/1:31,1095:1132:99:50307,2168,0
A3	101554804	.	G	C	36629.1	PASS	AC=2;AF=1.00;AN=2;BaseQRankSum=4.03;DP=890;ExcessHet=3.0103;FS=28.469;MLEAC=2;MLEAF=1.00;MQ=36.96;MQRankSum=-9.688e+00;QD=32.11;ReadPosRankSum=-2.398e+00;SOR=6.268	GT:AD:DP:GQ:PGT:PID:PL:PS	1|1:33,851:884:99:1|1:101554781_A_G:36643,1247,0:101554781
A3	101555292	.	G	T	94789.1	PASS	AC=2;AF=1.00;AN=2;BaseQRankSum=1.94;DP=2409;ExcessHet=3.0103;FS=11.228;MLEAC=2;MLEAF=1.00;MQ=57.97;MQRankSum=-1.328e+00;QD=31.73;ReadPosRankSum=1.19;SOR=5.079	GT:AD:DP:GQ:PL	1/1:18,2272:2326:99:94803,6143,0
A3	101770840	.	A	T	1497.07	PASS	AC=2;AF=1.00;AN=2;DP=37;ExcessHet=3.0103;FS=0.000;MLEAC=1;MLEAF=0.500;MQ=59.51;QD=29.33;SOR=0.859	GT:AD:DP:GQ:PL	1/1:0,34:37:80:1490,80,0
A3	101880571	.	T	G	86.74	PASS	AC=2;AF=1.00;AN=2;BaseQRankSum=0.674;DP=7;ExcessHet=3.0103;FS=0.000;MLEAC=1;MLEAF=0.500;MQ=60.00;MQRankSum=0.00;QD=14.46;ReadPosRankSum=-1.383e+00;SOR=0.368	GT:AD:DP:GQ:PL	1/1:1,5:6:7:99,7,0
A3	102088588	.	A	G	393.98	SnpCluster	AC=2;AF=1.00;AN=2;BaseQRankSum=1.14;DP=11;ExcessHet=3.0103;FS=10.414;MLEAC=1;MLEAF=0.500;MQ=42.15;MQRankSum=-2.111e+00;QD=26.25;ReadPosRankSum=-1.580e-01;SOR=4.798	GT:AD:DP:GQ:PL	1/1:1,10:11:5:405,5,0
A3	102481897	.	C	A	227.97	PASS	AC=2;AF=1.00;AN=2;DP=6;ExcessHet=3.0103;FS=0.000;MLEAC=2;MLEAF=1.00;MQ=59.67;QD=30.39;SOR=2.303	GT:AD:DP:GQ:PL	1/1:0,6:6:18:242,18,0
A3	105295804	.	T	G	290.02	PASS	AC=2;AF=1.00;AN=2;DP=7;ExcessHet=3.0103;FS=0.000;MLEAC=2;MLEAF=1.00;MQ=60.00;QD=30.60;SOR=0.941	GT:AD:DP:GQ:PL	1/1:0,7:7:21:304,21,0
A3	105745099	.	A	G	255.02	PASS	AC=2;AF=1.00;AN=2;DP=7;ExcessHet=3.0103;FS=0.000;MLEAC=2;MLEAF=1.00;MQ=58.56;QD=31.66;SOR=2.584	GT:AD:DP:GQ:PL	1/1:0,7:7:21:269,21,0
A3	105759739	.	G	T	255.97	SnpCluster	AC=2;AF=1.00;AN=2;DP=7;ExcessHet=3.0103;FS=0.000;MLEAC=2;MLEAF=1.00;MQ=57.10;QD=27.14;SOR=2.584	GT:AD:DP:GQ:PGT:PID:PL:PS	1|1:0,6:7:18:1|1:105759676_G_A:270,18,0:105759676
A3	105759741	.	G	T	210.96	SnpCluster	AC=2;AF=1.00;AN=2;DP=6;ExcessHet=3.0103;FS=0.000;MLEAC=2;MLEAF=1.00;MQ=56.61;QD=30.68;SOR=3.912	GT:AD:DP:GQ:PGT:PID:PL:PS	1|1:0,5:6:15:1|1:105759676_G_A:225,15,0:105759676
A3	105759743	.	G	T	210.96	SnpCluster	AC=2;AF=1.00;AN=2;DP=6;ExcessHet=3.0103;FS=0.000;MLEAC=2;MLEAF=1.00;MQ=56.61;QD=29.23;SOR=3.912	GT:AD:DP:GQ:PGT:PID:PL:PS	1|1:0,5:6:15:1|1:105759676_G_A:225,15,0:105759676
A3	105759757	.	G	A	210.96	PASS	AC=2;AF=1.00;AN=2;DP=6;ExcessHet=3.0103;FS=0.000;MLEAC=2;MLEAF=1.00;MQ=56.61;QD=24.41;SOR=3.912	GT:AD:DP:GQ:PGT:PID:PL:PS	1|1:0,5:6:15:1|1:105759676_G_A:225,15,0:105759676
A3	105947830	.	C	T	227.97	PASS	AC=2;AF=1.00;AN=2;DP=6;ExcessHet=3.0103;FS=0.000;MLEAC=2;MLEAF=1.00;MQ=60.00;QD=27.86;SOR=3.912	GT:AD:DP:GQ:PL	1/1:0,6:6:18:242,18,0
A3	106331374	.	C	T	391.05	PASS	AC=2;AF=1.00;AN=2;DP=9;ExcessHet=3.0103;FS=0.000;MLEAC=2;MLEAF=1.00;MQ=53.72;QD=31.16;SOR=2.093	GT:AD:DP:GQ:PGT:PID:PL:PS	1|1:0,9:9:27:1|1:106331272_AT_A:405,27,0:106331272
A3	106502030	.	C	T	360.25	PASS	AC=2;AF=1.00;AN=2;BaseQRankSum=1.57;DP=11;ExcessHet=3.0103;FS=3.424;MLEAC=1;MLEAF=0.500;MQ=60.00;MQRankSum=0.00;QD=32.75;ReadPosRankSum=1.11;SOR=0.793	GT:AD:DP:GQ:PL	1/1:1,10:11:8:373,8,0
A3	106708830	.	A	G	254.97	PASS	AC=2;AF=1.00;AN=2;DP=7;ExcessHet=3.0103;FS=0.000;MLEAC=2;MLEAF=1.00;MQ=60.00;QD=30.40;SOR=2.303	GT:AD:DP:GQ:PGT:PID:PL:PS	1|1:0,6:6:18:1|1:106708830_A_G:269,18,0:106708830
A3	107307755	.	G	A	255.97	PASS	AC=2;AF=1.00;AN=2;DP=6;ExcessHet=3.0103;FS=0.000;MLEAC=2;MLEAF=1.00;MQ=60.00;QD=31.25;SOR=3.912	GT:AD:DP:GQ:PGT:PID:PL:PS	1|1:0,6:6:18:1|1:107307755_G_A:270,18,0:107307755
A3	107307758	.	C	T	255.97	PASS	AC=2;AF=1.00;AN=2;DP=6;ExcessHet=3.0103;FS=0.000;MLEAC=2;MLEAF=1.00;MQ=60.00;QD=28.04;SOR=3.912	GT:AD:DP:GQ:PGT:PID:PL:PS	1|1:0,6:6:18:1|1:107307755_G_A:270,18,0:107307755
A3	107307775	.	T	A	255.97	PASS	AC=2;AF=1.00;AN=2;DP=6;ExcessHet=3.0103;FS=0.000;MLEAC=2;MLEAF=1.00;MQ=60.00;QD=25.73;SOR=3.912	GT:AD:DP:GQ:PGT:PID:PL:PS	1|1:0,6:6:18:1|1:107307755_G_A:270,18,0:107307755
A3	107307786	.	C	T	210.96	PASS	AC=2;AF=1.00;AN=2;DP=6;ExcessHet=3.0103;FS=0.000;MLEAC=2;MLEAF=1.00;MQ=57.90;QD=28.33;SOR=2.303	GT:AD:DP:GQ:PGT:PID:PL:PS	1|1:0,5:6:15:1|1:107307755_G_A:225,15,0:107307755
A3	107630367	.	C	T	651.99	PASS	AC=2;AF=1.00;AN=2;BaseQRankSum=0.450;DP=23;ExcessHet=3.0103;FS=2.793;MLEAC=2;MLEAF=1.00;MQ=60.00;MQRankSum=0.00;QD=28.35;ReadPosRankSum=1.80;SOR=0.238	GT:AD:DP:GQ:PL	1/1:2,21:23:14:666,14,0
A3	107630407	.	G	T	640.96	PASS	AC=2;AF=1.00;AN=2;BaseQRankSum=0.00;DP=21;ExcessHet=3.0103;FS=0.000;MLEAC=2;MLEAF=1.00;MQ=58.81;MQRankSum=-1.620e-01;QD=32.05;ReadPosRankSum=-9.090e-01;SOR=0.420	GT:AD:DP:GQ:PL	1/1:1,19:21:15:655,15,0
A3	107630423	.	G	A	747.14	PASS	AC=2;AF=1.00;AN=2;BaseQRankSum=-9.580e-01;DP=19;ExcessHet=3.0103;FS=0.000;MLEAC=2;MLEAF=1.00;MQ=58.68;MQRankSum=-1.710e-01;QD=31.66;ReadPosRankSum=-1.553e+00;SOR=0.446	GT:AD:DP:GQ:PGT:PID:PL:PS	1|1:1,18:19:12:1|1:107630423_G_A:761,12,0:107630423
A3	107630427	.	A	G	706.84	PASS	AC=2;AF=1.00;AN=2;BaseQRankSum=2.08;DP=18;ExcessHet=3.0103;FS=0.000;MLEAC=1;MLEAF=0.500;MQ=58.61;MQRankSum=-1.770e-01;QD=27.24;ReadPosRankSum=-1.351e+00;SOR=0.387	GT:AD:DP:GQ:PGT:PID:PL:PS	1|1:1,17:18:9:1|1:107630423_G_A:720,9,0:107630423
A3	108395737	.	G	A	1549.06	PASS	AC=2;AF=1.00;AN=2;BaseQRankSum=-7.410e-01;DP=37;ExcessHet=3.0103;FS=0.000;MLEAC=2;MLEAF=1.00;MQ=60.00;MQRankSum=0.00;QD=27.41;ReadPosRankSum=-1.078e+00;SOR=0.387	GT:AD:DP:GQ:PGT:PID:PL:PS	1|1:1,36:37:66:1|1:108395725_CCAGGGGGGGG_C:1563,66,0:108395725
A3	108567313	.	A	G	257.02	PASS	AC=2;AF=1.00;AN=2;DP=7;ExcessHet=3.0103;FS=0.000;MLEAC=2;MLEAF=1.00;MQ=40.44;QD=30.64;SOR=1.609	GT:AD:DP:GQ:PL	1/1:0,7:7:21:271,21,0
A3	108567353	.	T	C	410.06	PASS	AC=2;AF=1.00;AN=2;DP=11;ExcessHet=3.0103;FS=0.000;MLEAC=2;MLEAF=1.00;MQ=48.69;QD=29.93;SOR=1.609	GT:AD:DP:GQ:PL	1/1:0,10:10:30:424,30,0
A3	108567382	.	C	T	570.06	PASS	AC=2;AF=1.00;AN=2;DP=13;ExcessHet=3.0103;FS=0.000;MLEAC=2;MLEAF=1.00;MQ=50.60;QD=30.07;SOR=1.179	GT:AD:DP:GQ:PGT:PID:PL:PS	1|1:0,13:13:39:1|1:108567382_C_T:584,39,0:108567382
A3	108567386	.	G	A	570.06	PASS	AC=2;AF=1.00;AN=2;DP=13;ExcessHet=3.0103;FS=0.000;MLEAC=2;MLEAF=1.00;MQ=50.60;QD=29.14;SOR=1.179	GT:AD:DP:GQ:PGT:PID:PL:PS	1|1:0,13:13:39:1|1:108567382_C_T:584,39,0:108567382
A3	109113749	.	C	T	346.04	PASS	AC=2;AF=1.00;AN=2;DP=9;ExcessHet=3.0103;FS=0.000;MLEAC=2;MLEAF=1.00;MQ=55.87;QD=27.47;SOR=1.402	GT:AD:DP:GQ:PGT:PID:PL:PS	1|1:0,8:9:24:1|1:109113738_TCCCCCCCCCC_T:360,24,0:109113738
A3	109113755	.	C	T	356.05	PASS	AC=2;AF=1.00;AN=2;DP=10;ExcessHet=3.0103;FS=0.000;MLEAC=2;MLEAF=1.00;MQ=56.30;QD=30.80;SOR=1.609	GT:AD:DP:GQ:PGT:PID:PL:PS	1|1:0,9:10:27:1|1:109113738_TCCCCCCCCCC_T:370,27,0:109113738
A3	109550596	.	T	C	210.96	SnpCluster	AC=2;AF=1.00;AN=2;DP=8;ExcessHet=3.0103;FS=0.000;MLEAC=2;MLEAF=1.00;MQ=55.89;QD=31.17;SOR=0.693	GT:AD:DP:GQ:PL	1/1:0,5:8:15:225,15,0
A3	109550630	.	T	C	74.32	PASS	AC=2;AF=1.00;AN=2;DP=5;ExcessHet=3.0103;FS=0.000;MLEAC=1;MLEAF=0.500;MQ=54.93;QD=27.39;SOR=1.022	GT:AD:DP:GQ:PGT:PID:PL:PS	1|1:0,2:5:6:1|1:109550630_T_C:86,6,0:109550630
A3	110395444	.	G	A	120.14	PASS	AC=2;AF=1.00;AN=2;DP=6;ExcessHet=3.0103;FS=0.000;MLEAC=2;MLEAF=1.00;MQ=49.89;QD=30.04;SOR=1.609	GT:AD:DP:GQ:PL	1/1:0,4:4:12:134,12,0
A3	110395459	.	C	A	120.14	PASS	AC=2;AF=1.00;AN=2;DP=6;ExcessHet=3.0103;FS=0.000;MLEAC=2;MLEAF=1.00;MQ=49.89;QD=30.04;SOR=1.609	GT:AD:DP:GQ:PL	1/1:0,4:4:12:134,12,0
A3	111102743	.	A	G	506.06	PASS	AC=2;AF=1.00;AN=2;DP=12;ExcessHet=3.0103;FS=0.000;MLEAC=2;MLEAF=1.00;MQ=57.91;QD=23.61;SOR=2.670	GT:AD:DP:GQ:PL	1/1:0,12:12:36:520,36,0
A3	111669829	.	G	C	639.32	SnpCluster	AC=2;AF=1.00;AN=2;BaseQRankSum=0.464;DP=17;ExcessHet=3.0103;FS=3.274;MLEAC=1;MLEAF=0.500;MQ=59.26;MQRankSum=-1.820e-01;QD=25.24;ReadPosRankSum=1.41;SOR=0.595	GT:AD:DP:GQ:PGT:PID:PL:PS	1|1:1,16:17:6:1|1:111669820_AGGG_A:651,6,0:111669820
A3	111669832	.	G	A	652.32	SnpCluster	AC=2;AF=1.00;AN=2;BaseQRankSum=-1.190e+00;DP=17;ExcessHet=3.0103;FS=0.000;MLEAC=1;MLEAF=0.500;MQ=58.66;MQRankSum=-3.070e-01;QD=32.41;ReadPosRankSum=1.62;SOR=0.223	GT:AD:DP:GQ:PGT:PID:PL:PS	1|1:1,16:17:6:1|1:111669820_AGGG_A:664,6,0:111669820
A3	111669840	.	G	C	616.06	PASS	AC=2;AF=1.00;AN=2;DP=14;ExcessHet=3.0103;FS=0.000;MLEAC=2;MLEAF=1.00;MQ=57.70;QD=29.76;SOR=0.693	GT:AD:DP:GQ:PGT:PID:PL:PS	1|1:0,14:14:42:1|1:111669820_AGGG_A:630,42,0:111669820
A3	112586762	.	C	T	192.97	PASS	AC=2;AF=1.00;AN=2;DP=6;ExcessHet=3.0103;FS=0.000;MLEAC=2;MLEAF=1.00;MQ=60.00;QD=32.16;SOR=3.912	GT:AD:DP:GQ:PL	1/1:0,6:6:18:207,18,0
A3	112950173	.	T	C	7914.06	PASS	AC=2;AF=1.00;AN=2;BaseQRankSum=0.137;DP=204;ExcessHet=3.0103;FS=6.551;MLEAC=2;MLEAF=1.00;MQ=59.94;MQRankSum=-2.180e-01;QD=30.13;ReadPosRankSum=-6.590e-01;SOR=0.745	GT:AD:DP:GQ:PGT:PID:PL:PS	1|1:11,188:203:99:1|1:112950173_T_C:7928,104,0:112950173
A3	112950174	.	G	A	7914.06	PASS	AC=2;AF=1.00;AN=2;BaseQRankSum=-2.046e+00;DP=202;ExcessHet=3.0103;FS=6.516;MLEAC=2;MLEAF=1.00;MQ=60.00;MQRankSum=0.00;QD=27.76;ReadPosRankSum=-6.540e-01;SOR=0.730	GT:AD:DP:GQ:PGT:PID:PL:PS	1|1:11,188:202:99:1|1:112950173_T_C:7928,104,0:112950173
A3	113252861	.	G	T	261.99	PASS	AC=2;AF=1.00;AN=2;BaseQRankSum=1.53;DP=8;ExcessHet=3.0103;FS=0.000;MLEAC=2;MLEAF=1.00;MQ=60.00;MQRankSum=0.00;QD=32.75;ReadPosRankSum=-1.534e+00;SOR=0.595	GT:AD:DP:GQ:PL	1/1:1,7:8:14:276,14,0
A3	113433126	.	C	T	291.02	PASS	AC=2;AF=1.00;AN=2;DP=7;ExcessHet=3.0103;FS=0.000;MLEAC=2;MLEAF=1.00;MQ=38.20;QD=32.94;SOR=4.174	GT:AD:DP:GQ:PL	1/1:0,7:7:21:305,21,0
A3	113860913	.	G	A	430.06	PASS	AC=2;AF=1.00;AN=2;DP=10;ExcessHet=3.0103;FS=0.000;MLEAC=2;MLEAF=1.00;MQ=58.21;QD=38.62;SOR=1.085	GT:AD:DP:GQ:PGT:PID:PL:PS	1|1:0,10:10:30:1|1:113860913_G_A:444,30,0:113860913
A3	113860921	.	G	A	346.04	PASS	AC=2;AF=1.00;AN=2;DP=8;ExcessHet=3.0103;FS=0.000;MLEAC=2;MLEAF=1.00;MQ=57.75;QD=29.25;SOR=0.693	GT:AD:DP:GQ:PGT:PID:PL:PS	1|1:0,8:8:24:1|1:113860913_G_A:360,24,0:113860913
A3	113860926	.	C	T	346.04	PASS	AC=2;AF=1.00;AN=2;DP=8;ExcessHet=3.0103;FS=0.000;MLEAC=2;MLEAF=1.00;MQ=57.75;QD=29.57;SOR=0.693	GT:AD:DP:GQ:PGT:PID:PL:PS	1|1:0,8:8:24:1|1:113860913_G_A:360,24,0:113860913
A3	114036156	.	C	A	255.97	PASS	AC=2;AF=1.00;AN=2;DP=6;ExcessHet=3.0103;FS=0.000;MLEAC=2;MLEAF=1.00;MQ=60.00;QD=28.82;SOR=1.329	GT:AD:DP:GQ:PGT:PID:PL:PS	1|1:0,6:6:18:1|1:114036119_CGGCCGCCTGGGGCCTCCCGCGCGAG_C:270,18,0:114036119
A3	114854160	.	A	G	227.02	PASS	AC=2;AF=1.00;AN=2;DP=7;ExcessHet=3.0103;FS=0.000;MLEAC=2;MLEAF=1.00;MQ=43.04;QD=32.43;SOR=2.584	GT:AD:DP:GQ:PL	1/1:0,7:7:21:241,21,0
A3	114854185	.	G	A	359.06	PASS	AC=2;AF=1.00;AN=2;DP=11;ExcessHet=3.0103;FS=0.000;MLEAC=2;MLEAF=1.00;MQ=41.89;QD=32.64;SOR=0.859	GT:AD:DP:GQ:PL	1/1:0,11:11:33:373,33,0
A3	114854266	.	G	A	198.96	PASS	AC=2;AF=1.00;AN=2;DP=5;ExcessHet=3.0103;FS=0.000;MLEAC=2;MLEAF=1.00;MQ=41.35;QD=31.50;SOR=3.611	GT:AD:DP:GQ:PL	1/1:0,5:5:15:213,15,0
A3	115161832	.	G	C	650.32	PASS	AC=2;AF=1.00;AN=2;DP=17;ExcessHet=3.0103;FS=3.854;MLEAC=1;MLEAF=0.500;MQ=59.01;MQRankSum=0.00;QD=24.41;SOR=1.000	GT:AD:DP:GQ:PGT:PID:PL:PS	1|1:1,16:17:6:1|1:115161832_G_C:662,6,0:115161832
A3	115477886	.	T	C	157.14	PASS	AC=2;AF=1.00;AN=2;DP=5;ExcessHet=3.0103;FS=0.000;MLEAC=2;MLEAF=1.00;MQ=60.00;QD=29.84;SOR=1.981	GT:AD:DP:GQ:PGT:PID:PL:PS	1|1:0,4:5:12:1|1:115477886_T_C:171,12,0:115477886
A3	115477896	.	A	G	157.14	PASS	AC=2;AF=1.00;AN=2;DP=5;ExcessHet=3.0103;FS=0.000;MLEAC=2;MLEAF=1.00;MQ=60.00;QD=29.76;SOR=1.981	GT:AD:DP:GQ:PGT:PID:PL:PS	1|1:0,4:5:12:1|1:115477886_T_C:171,12,0:115477886
A3	115729077	.	T	A	780.06	PASS	AC=2;AF=1.00;AN=2;DP=20;ExcessHet=3.0103;FS=0.000;MLEAC=2;MLEAF=1.00;MQ=41.96;QD=30.59;SOR=1.022	GT:AD:DP:GQ:PL	1/1:0,19:19:57:794,57,0
A3	115755978	.	C	T	16182.1	PASS	AC=2;AF=1.00;AN=2;BaseQRankSum=-5.102e+00;DP=618;ExcessHet=3.0103;FS=0.000;MLEAC=2;MLEAF=1.00;MQ=41.69;MQRankSum=-4.722e+00;QD=26.57;ReadPosRankSum=-1.160e-01;SOR=0.904	GT:AD:DP:GQ:PL	1/1:29,580:612:99:16196,586,0
A3	116055143	.	T	C	603.06	PASS	AC=2;AF=1.00;AN=2;DP=16;ExcessHet=3.0103;FS=0.000;MLEAC=2;MLEAF=1.00;MQ=60.00;QD=28.58;SOR=0.818	GT:AD:DP:GQ:PGT:PID:PL:PS	1|1:0,14:15:42:1|1:116055143_T_C:617,42,0:116055143
A3	116055151	.	G	A	560.06	PASS	AC=2;AF=1.00;AN=2;DP=14;ExcessHet=3.0103;FS=0.000;MLEAC=2;MLEAF=1.00;MQ=60.00;QD=31.42;SOR=0.976	GT:AD:DP:GQ:PGT:PID:PL:PS	1|1:0,13:14:39:1|1:116055143_T_C:574,39,0:116055143
A3	116437120	.	T	C	249.97	PASS	AC=2;AF=1.00;AN=2;DP=6;ExcessHet=3.0103;FS=0.000;MLEAC=2;MLEAF=1.00;MQ=54.96;QD=31.98;SOR=2.303	GT:AD:DP:GQ:PGT:PID:PL:PS	1|1:0,6:6:18:1|1:116437031_A_G:264,18,0:116437031
A3	116437141	.	T	C	255.97	PASS	AC=2;AF=1.00;AN=2;DP=6;ExcessHet=3.0103;FS=0.000;MLEAC=2;MLEAF=1.00;MQ=54.96;QD=27.65;SOR=2.303	GT:AD:DP:GQ:PGT:PID:PL:PS	1|1:0,6:6:18:1|1:116437141_T_C:270,18,0:116437141
A3	116437148	.	C	T	210.96	PASS	AC=2;AF=1.00;AN=2;DP=5;ExcessHet=3.0103;FS=0.000;MLEAC=2;MLEAF=1.00;MQ=53.90;QD=29.41;SOR=1.981	GT:AD:DP:GQ:PGT:PID:PL:PS	1|1:0,5:5:15:1|1:116437141_T_C:225,15,0:116437141
A3	119079202	.	C	G	210.96	PASS	AC=2;AF=1.00;AN=2;DP=5;ExcessHet=3.0103;FS=0.000;MLEAC=2;MLEAF=1.00;MQ=51.25;QD=33.26;SOR=1.022	GT:AD:DP:GQ:PGT:PID:PL:PS	1|1:0,5:5:15:1|1:119079182_C_A:225,15,0:119079182
A3	119079206	.	C	T	210.96	PASS	AC=2;AF=1.00;AN=2;DP=5;ExcessHet=3.0103;FS=0.000;MLEAC=2;MLEAF=1.00;MQ=51.25;QD=29.51;SOR=1.022	GT:AD:DP:GQ:PGT:PID:PL:PS	1|1:0,5:5:15:1|1:119079182_C_A:225,15,0:119079182
A3	119079215	.	C	T	255.97	PASS	AC=2;AF=1.00;AN=2;DP=6;ExcessHet=3.0103;FS=0.000;MLEAC=2;MLEAF=1.00;MQ=52.81;QD=31.14;SOR=0.693	GT:AD:DP:GQ:PGT:PID:PL:PS	1|1:0,6:6:18:1|1:119079182_C_A:270,18,0:119079182
A3	119079235	.	C	T	255.97	PASS	AC=2;AF=1.00;AN=2;DP=6;ExcessHet=3.0103;FS=0.000;MLEAC=2;MLEAF=1.00;MQ=52.81;QD=30.19;SOR=0.693	GT:AD:DP:GQ:PGT:PID:PL:PS	1|1:0,6:6:18:1|1:119079182_C_A:270,18,0:119079182
A3	119079242	.	T	C	301.02	PASS	AC=2;AF=1.00;AN=2;DP=7;ExcessHet=3.0103;FS=0.000;MLEAC=2;MLEAF=1.00;MQ=53.89;QD=27.14;SOR=0.941	GT:AD:DP:GQ:PL	1/1:0,7:7:21:315,21,0
A3	119625014	.	C	T	1066.06	PASS	AC=2;AF=1.00;AN=2;BaseQRankSum=-6.130e-01;DP=27;ExcessHet=3.0103;FS=3.900;MLEAC=2;MLEAF=1.00;MQ=55.91;MQRankSum=-5.040e-01;QD=29.61;ReadPosRankSum=-1.220e+00;SOR=0.970	GT:AD:DP:GQ:PGT:PID:PL:PS	1|1:1,25:27:33:1|1:119625002_T_C:1080,33,0:119625002
A3	119625020	.	C	T	1076.06	PASS	AC=2;AF=1.00;AN=2;BaseQRankSum=-7.550e-01;DP=28;ExcessHet=3.0103;FS=3.680;MLEAC=2;MLEAF=1.00;MQ=56.06;MQRankSum=-4.920e-01;QD=27.39;ReadPosRankSum=-9.290e-01;SOR=0.814	GT:AD:DP:GQ:PGT:PID:PL:PS	1|1:1,26:28:36:1|1:119625002_T_C:1090,36,0:119625002
A3	119650284	.	T	C	1021.06	PASS	AC=2;AF=1.00;AN=2;BaseQRankSum=-4.750e-01;DP=26;ExcessHet=3.0103;FS=0.000;MLEAC=2;MLEAF=1.00;MQ=60.00;MQRankSum=0.00;QD=23.50;ReadPosRankSum=1.01;SOR=0.382	GT:AD:DP:GQ:PGT:PID:PL:PS	1|1:1,24:25:30:1|1:119650258_G_GTTTTT:1035,30,0:119650258
A3	119810837	.	T	C	163471	PASS	AC=2;AF=1.00;AN=2;BaseQRankSum=4.98;DP=4350;ExcessHet=3.0103;FS=7.078;MLEAC=2;MLEAF=1.00;MQ=50.31;MQRankSum=-5.111e+00;QD=22.26;ReadPosRankSum=1.25;SOR=2.879	GT:AD:DP:GQ:PL	1/1:32,4152:4225:99:163485,11703,0
A3	120313174	.	A	G	1335.05	PASS	AC=2;AF=1.00;AN=2;BaseQRankSum=-6.580e-01;DP=38;ExcessHet=3.0103;FS=3.129;MLEAC=2;MLEAF=1.00;MQ=60.00;MQRankSum=0.00;QD=28.86;ReadPosRankSum=-5.890e-01;SOR=0.297	GT:AD:DP:GQ:PL	1/1:2,36:38:26:1349,26,0
A3	120634996	.	T	C	846.06	PASS	AC=2;AF=1.00;AN=2;DP=20;ExcessHet=3.0103;FS=0.000;MLEAC=2;MLEAF=1.00;MQ=58.61;QD=32.50;SOR=0.892	GT:AD:DP:GQ:PGT:PID:PL:PS	1|1:0,20:20:60:1|1:120634963_TGCCCCCCCCCCCCCCC_T:860,60,0:120634963
A3	121403944	.	G	C	380.05	PASS	AC=2;AF=1.00;AN=2;DP=10;ExcessHet=3.0103;FS=0.000;MLEAC=2;MLEAF=1.00;MQ=60.00;QD=37.13;SOR=1.609	GT:AD:DP:GQ:PGT:PID:PL:PS	1|1:0,9:10:27:1|1:121403944_G_C:394,27,0:121403944
A3	121925819	.	T	C	78.84	PASS	AC=2;AF=1.00;AN=2;DP=5;ExcessHet=3.0103;FS=0.000;MLEAC=1;MLEAF=0.500;MQ=60.00;QD=26.28;SOR=1.179	GT:AD:DP:GQ:PL	1/1:0,3:3:9:92,9,0
A3	122246117	.	C	A	249.02	PASS	AC=2;AF=1.00;AN=2;DP=8;ExcessHet=3.0103;FS=0.000;MLEAC=2;MLEAF=1.00;MQ=60.00;QD=34.35;SOR=4.174	GT:AD:DP:GQ:PGT:PID:PL:PS	1|1:0,7:7:21:1|1:122246117_C_A:263,21,0:122246117
A3	122332315	.	C	T	1205.48	PASS	AC=2;AF=1.00;AN=2;BaseQRankSum=-8.690e-01;DP=32;ExcessHet=3.0103;FS=0.000;MLEAC=1;MLEAF=0.500;MQ=57.75;MQRankSum=-8.350e-01;QD=34.41;ReadPosRankSum=0.839;SOR=0.826	GT:AD:DP:GQ:PGT:PID:PL:PS	1|1:2,29:32:3:1|1:122332251_G_C:1215,3,0:122332251
A3	122332317	.	C	T	1291.06	PASS	AC=2;AF=1.00;AN=2;BaseQRankSum=-6.540e-01;DP=36;ExcessHet=3.0103;FS=3.259;MLEAC=2;MLEAF=1.00;MQ=58.00;MQRankSum=-5.070e-01;QD=32.98;ReadPosRankSum=0.839;SOR=0.491	GT:AD:DP:GQ:PGT:PID:PL:PS	1|1:1,30:36:48:1|1:122332251_G_C:1305,48,0:122332251
A3	122451194	.	C	T	206.96	PASS	AC=2;AF=1.00;AN=2;DP=6;ExcessHet=3.0103;FS=0.000;MLEAC=2;MLEAF=1.00;MQ=60.00;QD=26.30;SOR=1.022	GT:AD:DP:GQ:PGT:PID:PL:PS	1|1:0,5:5:15:1|1:122451194_C_T:221,15,0:122451194
A3	122628306	.	T	C	1088.06	PASS	AC=2;AF=1.00;AN=2;DP=26;ExcessHet=3.0103;FS=0.000;MLEAC=2;MLEAF=1.00;MQ=60.00;QD=30.44;SOR=1.220	GT:AD:DP:GQ:PGT:PID:PL:PS	1|1:0,26:26:78:1|1:122628301_CT_C:1102,78,0:122628301
A3	122628760	.	A	G	155.98	PASS	AC=2;AF=1.00;AN=2;BaseQRankSum=1.28;DP=5;ExcessHet=3.0103;FS=0.000;MLEAC=1;MLEAF=0.500;MQ=60.00;MQRankSum=0.00;QD=31.20;ReadPosRankSum=0.00;SOR=0.223	GT:AD:DP:GQ:PL	1/1:1,4:5:5:167,5,0
A3	123088332	.	T	C	164.14	PASS	AC=2;AF=1.00;AN=2;DP=5;ExcessHet=3.0103;FS=0.000;MLEAC=2;MLEAF=1.00;MQ=41.53;QD=27.38;SOR=3.258	GT:AD:DP:GQ:PGT:PID:PL:PS	1|1:0,4:4:12:1|1:123088304_AGGGGGGGGGG_A:178,12,0:123088304
A3	123307024	.	A	G	436.06	SnpCluster	AC=2;AF=1.00;AN=2;DP=14;ExcessHet=3.0103;FS=0.000;MLEAC=2;MLEAF=1.00;MQ=58.37;QD=31.65;SOR=1.179	GT:AD:DP:GQ:PGT:PID:PL:PS	1|1:0,10:13:30:1|1:123307024_A_G:450,30,0:123307024
A3	123307026	.	A	C	436.06	SnpCluster	AC=2;AF=1.00;AN=2;DP=10;ExcessHet=3.0103;FS=0.000;MLEAC=2;MLEAF=1.00;MQ=60.00;QD=29.61;SOR=0.693	GT:AD:DP:GQ:PGT:PID:PL:PS	1|1:0,10:10:30:1|1:123307024_A_G:450,30,0:123307024
A3	123307027	.	A	G	436.06	SnpCluster	AC=2;AF=1.00;AN=2;DP=10;ExcessHet=3.0103;FS=0.000;MLEAC=2;MLEAF=1.00;MQ=60.00;QD=27.60;SOR=0.693	GT:AD:DP:GQ:PGT:PID:PL:PS	1|1:0,10:10:30:1|1:123307024_A_G:450,30,0:123307024
A3	123405751	.	A	G	255.97	SnpCluster	AC=2;AF=1.00;AN=2;DP=6;ExcessHet=3.0103;FS=0.000;MLEAC=2;MLEAF=1.00;MQ=57.39;QD=32.22;SOR=2.303	GT:AD:DP:GQ:PGT:PID:PL:PS	1|1:0,6:6:18:1|1:123405725_C_T:270,18,0:123405725
A3	123405752	.	G	A	255.97	SnpCluster	AC=2;AF=1.00;AN=2;DP=6;ExcessHet=3.0103;FS=0.000;MLEAC=2;MLEAF=1.00;MQ=57.39;QD=30.51;SOR=2.303	GT:AD:DP:GQ:PGT:PID:PL:PS	1|1:0,6:6:18:1|1:123405725_C_T:270,18,0:123405725
A3	123405754	.	T	C	255.97	SnpCluster	AC=2;AF=1.00;AN=2;DP=6;ExcessHet=3.0103;FS=0.000;MLEAC=2;MLEAF=1.00;MQ=57.39;QD=28.12;SOR=2.303	GT:AD:DP:GQ:PGT:PID:PL:PS	1|1:0,6:6:18:1|1:123405725_C_T:270,18,0:123405725
A3	123405758	.	A	G	255.97	SnpCluster	AC=2;AF=1.00;AN=2;DP=6;ExcessHet=3.0103;FS=0.000;MLEAC=2;MLEAF=1.00;MQ=57.39;QD=24.15;SOR=2.303	GT:AD:DP:GQ:PGT:PID:PL:PS	1|1:0,6:6:18:1|1:123405725_C_T:270,18,0:123405725
A3	123405759	.	C	T	255.97	SnpCluster	AC=2;AF=1.00;AN=2;DP=6;ExcessHet=3.0103;FS=0.000;MLEAC=2;MLEAF=1.00;MQ=57.39;QD=30.53;SOR=2.303	GT:AD:DP:GQ:PGT:PID:PL:PS	1|1:0,6:6:18:1|1:123405725_C_T:270,18,0:123405725
A3	123405781	.	C	T	436.06	PASS	AC=2;AF=1.00;AN=2;DP=10;ExcessHet=3.0103;FS=0.000;MLEAC=2;MLEAF=1.00;MQ=58.45;QD=32.10;SOR=2.303	GT:AD:DP:GQ:PGT:PID:PL:PS	1|1:0,10:10:30:1|1:123405725_C_T:450,30,0:123405725
A3	123656001	.	C	A	121.84	PASS	AC=2;AF=1.00;AN=2;DP=8;ExcessHet=3.0103;FS=0.000;MLEAC=1;MLEAF=0.500;MQ=60.00;QD=23.50;SOR=1.863	GT:AD:DP:GQ:PGT:PID:PL:PS	1|1:0,3:8:9:1|1:123655937_A_G:135,9,0:123655937
A3	123798268	.	A	C	558.06	PASS	AC=2;AF=1.00;AN=2;BaseQRankSum=-1.460e-01;DP=15;ExcessHet=3.0103;FS=0.000;MLEAC=2;MLEAF=1.00;MQ=57.74;MQRankSum=-3.450e-01;QD=27.82;ReadPosRankSum=0.267;SOR=1.609	GT:AD:DP:GQ:PL	1/1:1,13:14:30:572,30,0
A3	123816332	.	G	C	290.02	PASS	AC=2;AF=1.00;AN=2;DP=9;ExcessHet=3.0103;FS=0.000;MLEAC=2;MLEAF=1.00;MQ=60.00;QD=28.35;SOR=1.179	GT:AD:DP:GQ:PGT:PID:PL:PS	1|1:0,7:8:21:1|1:123816332_G_C:304,21,0:123816332
A3	124661354	.	T	C	648.06	PASS	AC=2;AF=1.00;AN=2;DP=18;ExcessHet=3.0103;FS=0.000;MLEAC=2;MLEAF=1.00;MQ=58.99;QD=35.69;SOR=0.693	GT:AD:DP:GQ:PL	1/1:0,16:18:48:662,48,0
A3	124669958	.	C	T	157.96	PASS	AC=2;AF=1.00;AN=2;DP=5;ExcessHet=3.0103;FS=0.000;MLEAC=2;MLEAF=1.00;MQ=54.08;QD=31.59;SOR=1.981	GT:AD:DP:GQ:PL	1/1:0,5:5:15:172,15,0
A3	124741043	.	C	G	751.14	SnpCluster	AC=2;AF=1.00;AN=2;BaseQRankSum=-5.780e-01;DP=19;ExcessHet=3.0103;FS=5.006;MLEAC=2;MLEAF=1.00;MQ=56.59;MQRankSum=-4.720e-01;QD=29.60;ReadPosRankSum=0.274;SOR=1.739	GT:AD:DP:GQ:PGT:PID:PL:PS	1|1:1,18:19:12:1|1:124741043_C_G:765,12,0:124741043
A3	124741046	.	C	A	795.96	SnpCluster	AC=2;AF=1.00;AN=2;BaseQRankSum=-1.950e-01;DP=20;ExcessHet=3.0103;FS=5.229;MLEAC=2;MLEAF=1.00;MQ=56.76;MQRankSum=-4.570e-01;QD=26.74;ReadPosRankSum=0.386;SOR=1.872	GT:AD:DP:GQ:PGT:PID:PL:PS	1|1:1,19:20:15:1|1:124741043_C_G:810,15,0:124741043
A3	124741052	.	G	C	795.96	SnpCluster	AC=2;AF=1.00;AN=2;BaseQRankSum=2.39;DP=20;ExcessHet=3.0103;FS=6.021;MLEAC=2;MLEAF=1.00;MQ=56.76;MQRankSum=-4.570e-01;QD=32.04;ReadPosRankSum=0.193;SOR=2.350	GT:AD:DP:GQ:PGT:PID:PL:PS	1|1:1,19:20:15:1|1:124741043_C_G:810,15,0:124741043
A3	125006836	.	G	A	166.14	PASS	AC=2;AF=1.00;AN=2;DP=5;ExcessHet=3.0103;FS=0.000;MLEAC=2;MLEAF=1.00;MQ=50.00;QD=28.04;SOR=1.981	GT:AD:DP:GQ:PGT:PID:PL:PS	1|1:0,4:5:12:1|1:125006809_T_G:180,12,0:125006809
A3	125355880	.	T	C	897.06	PASS	AC=2;AF=1.00;AN=2;BaseQRankSum=-8.580e-01;DP=26;ExcessHet=3.0103;FS=3.736;MLEAC=2;MLEAF=1.00;MQ=59.92;MQRankSum=0.00;QD=34.50;ReadPosRankSum=0.400;SOR=0.861	GT:AD:DP:GQ:PL	1/1:1,25:26:34:911,34,0
A3	125577914	.	C	G	751.06	SnpCluster	AC=2;AF=1.00;AN=2;DP=21;ExcessHet=3.0103;FS=0.000;MLEAC=2;MLEAF=1.00;MQ=58.85;QD=32.77;SOR=0.784	GT:AD:DP:GQ:PGT:PID:PL:PS	1|1:0,17:21:51:1|1:125577914_C_G:765,51,0:125577914
A3	125577915	.	C	G	751.06	SnpCluster	AC=2;AF=1.00;AN=2;DP=21;ExcessHet=3.0103;FS=0.000;MLEAC=2;MLEAF=1.00;MQ=58.85;QD=39.38;SOR=0.784	GT:AD:DP:GQ:PGT:PID:PL:PS	1|1:0,17:21:51:1|1:125577914_C_G:765,51,0:125577914
A3	125577918	.	C	T	796.06	SnpCluster	AC=2;AF=1.00;AN=2;DP=19;ExcessHet=3.0103;FS=0.000;MLEAC=2;MLEAF=1.00;MQ=58.73;QD=27.19;SOR=1.022	GT:AD:DP:GQ:PGT:PID:PL:PS	1|1:0,18:19:54:1|1:125577914_C_G:810,54,0:125577914
A3	125577925	.	C	T	841.06	SnpCluster	AC=2;AF=1.00;AN=2;DP=20;ExcessHet=3.0103;FS=0.000;MLEAC=2;MLEAF=1.00;MQ=58.79;QD=34.54;SOR=1.402	GT:AD:DP:GQ:PGT:PID:PL:PS	1|1:0,19:20:57:1|1:125577914_C_G:855,57,0:125577914
A3	125577927	.	C	T	751.06	SnpCluster	AC=2;AF=1.00;AN=2;DP=18;ExcessHet=3.0103;FS=0.000;MLEAC=2;MLEAF=1.00;MQ=58.66;QD=32.55;SOR=1.179	GT:AD:DP:GQ:PGT:PID:PL:PS	1|1:0,17:18:51:1|1:125577914_C_G:765,51,0:125577914
A3	125577928	.	C	T	796.06	SnpCluster	AC=2;AF=1.00;AN=2;DP=19;ExcessHet=3.0103;FS=0.000;MLEAC=2;MLEAF=1.00;MQ=58.73;QD=32.68;SOR=1.292	GT:AD:DP:GQ:PGT:PID:PL:PS	1|1:0,18:19:54:1|1:125577914_C_G:810,54,0:125577914
A3	125577930	.	C	A	796.06	SnpCluster	AC=2;AF=1.00;AN=2;DP=19;ExcessHet=3.0103;FS=0.000;MLEAC=2;MLEAF=1.00;MQ=58.73;QD=29.35;SOR=1.292	GT:AD:DP:GQ:PGT:PID:PL:PS	1|1:0,18:19:54:1|1:125577914_C_G:810,54,0:125577914
A3	125577931	.	C	T	796.06	SnpCluster	AC=2;AF=1.00;AN=2;DP=27;ExcessHet=3.0103;FS=0.000;MLEAC=2;MLEAF=1.00;MQ=59.11;QD=25.57;SOR=0.765	GT:AD:DP:GQ:PGT:PID:PL:PS	1|1:0,18:27:54:1|1:125577914_C_G:810,54,0:125577914
A3	126072603	.	A	G	757.06	PASS	AC=2;AF=1.00;AN=2;DP=23;ExcessHet=3.0103;FS=0.000;MLEAC=1;MLEAF=0.500;MQ=60.00;QD=31.73;SOR=1.931	GT:AD:DP:GQ:PL	1/1:0,17:22:7:710,7,0
A3	126418917	.	A	G	255.97	PASS	AC=2;AF=1.00;AN=2;DP=6;ExcessHet=3.0103;FS=0.000;MLEAC=2;MLEAF=1.00;MQ=52.15;QD=34.02;SOR=2.303	GT:AD:DP:GQ:PGT:PID:PL:PS	1|1:0,6:6:18:1|1:126418837_C_T:270,18,0:126418837
A3	126670586	.	T	C	229.97	PASS	AC=2;AF=1.00;AN=2;DP=6;ExcessHet=3.0103;FS=0.000;MLEAC=2;MLEAF=1.00;MQ=60.00;QD=33.74;SOR=0.693	GT:AD:DP:GQ:PGT:PID:PL:PS	1|1:0,6:6:18:1|1:126670577_A_T:244,18,0:126670577
A3	127286548	.	C	A	481.06	PASS	AC=2;AF=1.00;AN=2;DP=11;ExcessHet=3.0103;FS=0.000;MLEAC=2;MLEAF=1.00;MQ=54.83;QD=28.91;SOR=1.270	GT:AD:DP:GQ:PGT:PID:PL:PS	1|1:0,11:11:33:1|1:127286519_CGGGGGGGGGGGGGGGGGGG_C:495,33,0:127286519
A3	128068626	.	T	C	161.14	PASS	AC=2;AF=1.00;AN=2;DP=5;ExcessHet=3.0103;FS=0.000;MLEAC=2;MLEAF=1.00;MQ=46.57;QD=35.40;SOR=0.693	GT:AD:DP:GQ:PL	1/1:0,4:4:12:175,12,0
A3	128068662	.	C	G	193.96	PASS	AC=2;AF=1.00;AN=2;DP=5;ExcessHet=3.0103;FS=0.000;MLEAC=2;MLEAF=1.00;MQ=46.57;QD=32.38;SOR=1.022	GT:AD:DP:GQ:PL	1/1:0,5:5:15:208,15,0
A3	129004810	.	C	T	251.97	PASS	AC=2;AF=1.00;AN=2;DP=6;ExcessHet=3.0103;FS=0.000;MLEAC=2;MLEAF=1.00;MQ=59.67;QD=29.94;SOR=0.693	GT:AD:DP:GQ:PGT:PID:PL:PS	1|1:0,6:6:18:1|1:129004802_TCCCCC_T:266,18,0:129004802
A3	129166112	.	G	C	234.97	PASS	AC=2;AF=1.00;AN=2;DP=7;ExcessHet=3.0103;FS=0.000;MLEAC=2;MLEAF=1.00;MQ=56.85;QD=30.26;SOR=1.609	GT:AD:DP:GQ:PGT:PID:PL:PS	1|1:0,6:7:18:1|1:129166112_G_C:249,18,0:129166112
A3	129166135	.	A	G	210.96	PASS	AC=2;AF=1.00;AN=2;DP=6;ExcessHet=3.0103;FS=0.000;MLEAC=2;MLEAF=1.00;MQ=56.31;QD=30.85;SOR=1.329	GT:AD:DP:GQ:PGT:PID:PL:PS	1|1:0,5:6:15:1|1:129166112_G_C:225,15,0:129166112
A3	129166247	.	C	T	326.48	PASS	AC=2;AF=1.00;AN=2;DP=9;ExcessHet=3.0103;FS=4.771;MLEAC=1;MLEAF=0.500;MQ=60.00;MQRankSum=0.00;QD=28.30;SOR=1.739	GT:AD:DP:GQ:PGT:PID:PL:PS	1|1:1,8:9:3:1|1:129166238_GCCC_G:336,3,0:129166238
A3	129166249	.	C	G	326.48	PASS	AC=2;AF=1.00;AN=2;BaseQRankSum=0.967;DP=9;ExcessHet=3.0103;FS=4.771;MLEAC=1;MLEAF=0.500;MQ=60.00;MQRankSum=0.00;QD=32.56;ReadPosRankSum=1.59;SOR=1.739	GT:AD:DP:GQ:PGT:PID:PL:PS	1|1:1,8:9:3:1|1:129166238_GCCC_G:336,3,0:129166238
A3	129292506	.	G	T	289.02	PASS	AC=2;AF=1.00;AN=2;DP=7;ExcessHet=3.0103;FS=0.000;MLEAC=2;MLEAF=1.00;MQ=60.00;QD=29.73;SOR=0.941	GT:AD:DP:GQ:PL	1/1:0,7:7:21:303,21,0
A3	129339867	.	C	T	391.05	PASS	AC=2;AF=1.00;AN=2;DP=9;ExcessHet=3.0103;FS=0.000;MLEAC=2;MLEAF=1.00;MQ=60.00;QD=31.52;SOR=2.093	GT:AD:DP:GQ:PGT:PID:PL:PS	1|1:0,9:9:27:1|1:129339867_C_T:405,27,0:129339867
A3	129339885	.	C	A	436.06	SnpCluster	AC=2;AF=1.00;AN=2;DP=10;ExcessHet=3.0103;FS=0.000;MLEAC=2;MLEAF=1.00;MQ=60.00;QD=22.80;SOR=2.303	GT:AD:DP:GQ:PGT:PID:PL:PS	1|1:0,10:10:30:1|1:129339867_C_T:450,30,0:129339867
A3	129339888	.	C	G	481.06	SnpCluster	AC=2;AF=1.00;AN=2;DP=11;ExcessHet=3.0103;FS=0.000;MLEAC=2;MLEAF=1.00;MQ=60.00;QD=30.96;SOR=1.802	GT:AD:DP:GQ:PGT:PID:PL:PS	1|1:0,11:11:33:1|1:129339867_C_T:495,33,0:129339867
A3	129339891	.	C	T	481.06	SnpCluster	AC=2;AF=1.00;AN=2;DP=11;ExcessHet=3.0103;FS=0.000;MLEAC=2;MLEAF=1.00;MQ=60.00;QD=31.35;SOR=1.802	GT:AD:DP:GQ:PGT:PID:PL:PS	1|1:0,11:11:33:1|1:129339867_C_T:495,33,0:129339867
A3	129344039	.	A	G	210.96	PASS	AC=2;AF=1.00;AN=2;DP=5;ExcessHet=3.0103;FS=0.000;MLEAC=2;MLEAF=1.00;MQ=38.70;QD=32.09;SOR=1.022	GT:AD:DP:GQ:PGT:PID:PL:PS	1|1:0,5:5:15:1|1:129344039_A_G:225,15,0:129344039
A3	129344049	.	C	T	255.97	PASS	AC=2;AF=1.00;AN=2;DP=6;ExcessHet=3.0103;FS=0.000;MLEAC=2;MLEAF=1.00;MQ=41.86;QD=28.61;SOR=0.693	GT:AD:DP:GQ:PGT:PID:PL:PS	1|1:0,6:6:18:1|1:129344039_A_G:270,18,0:129344039
A3	129344052	.	C	T	255.97	PASS	AC=2;AF=1.00;AN=2;DP=6;ExcessHet=3.0103;FS=0.000;MLEAC=2;MLEAF=1.00;MQ=41.86;QD=27.76;SOR=0.693	GT:AD:DP:GQ:PGT:PID:PL:PS	1|1:0,6:6:18:1|1:129344039_A_G:270,18,0:129344039
A3	129344084	.	T	C	255.97	PASS	AC=2;AF=1.00;AN=2;DP=7;ExcessHet=3.0103;FS=0.000;MLEAC=2;MLEAF=1.00;MQ=44.90;QD=33.08;SOR=0.693	GT:AD:DP:GQ:PGT:PID:PL:PS	1|1:0,6:6:18:1|1:129344039_A_G:270,18,0:129344039
A3	129344449	.	G	C	210.96	PASS	AC=2;AF=1.00;AN=2;DP=6;ExcessHet=3.0103;FS=0.000;MLEAC=2;MLEAF=1.00;MQ=42.29;QD=26.47;SOR=3.611	GT:AD:DP:GQ:PGT:PID:PL:PS	1|1:0,5:5:15:1|1:129344449_G_C:225,15,0:129344449
A3	129363681	.	C	T	552.54	PASS	AC=2;AF=1.00;AN=2;DP=15;ExcessHet=3.0103;FS=0.000;MLEAC=2;MLEAF=1.00;MQ=59.74;QD=26.53;SOR=1.112	GT:AD:DP:GQ:PGT:PID:PL:PS	1|1:0,14:15:33:1|1:129363681_C_T:586,33,0:129363681
A3	129413669	.	C	T	380.05	PASS	AC=2;AF=1.00;AN=2;DP=9;ExcessHet=3.0103;FS=0.000;MLEAC=2;MLEAF=1.00;MQ=60.00;QD=35.38;SOR=1.402	GT:AD:DP:GQ:PGT:PID:PL:PS	1|1:0,9:9:27:1|1:129413669_C_T:394,27,0:129413669
A3	129413684	.	T	C	470.06	PASS	AC=2;AF=1.00;AN=2;DP=11;ExcessHet=3.0103;FS=0.000;MLEAC=2;MLEAF=1.00;MQ=60.00;QD=28.30;SOR=1.802	GT:AD:DP:GQ:PGT:PID:PL:PS	1|1:0,11:11:33:1|1:129413669_C_T:484,33,0:129413669
A3	129413695	.	G	A	436.06	PASS	AC=2;AF=1.00;AN=2;DP=10;ExcessHet=3.0103;FS=0.000;MLEAC=2;MLEAF=1.00;MQ=60.00;QD=32.59;SOR=2.303	GT:AD:DP:GQ:PGT:PID:PL:PS	1|1:0,10:10:30:1|1:129413669_C_T:450,30,0:129413669
A3	129788526	.	G	A	210.96	PASS	AC=2;AF=1.00;AN=2;DP=5;ExcessHet=3.0103;FS=0.000;MLEAC=2;MLEAF=1.00;MQ=44.72;QD=32.97;SOR=1.022	GT:AD:DP:GQ:PGT:PID:PL:PS	1|1:0,5:5:15:1|1:129788526_G_A:225,15,0:129788526
A3	129788558	.	G	C	210.96	PASS	AC=2;AF=1.00;AN=2;DP=5;ExcessHet=3.0103;FS=0.000;MLEAC=2;MLEAF=1.00;MQ=44.45;QD=31.77;SOR=1.981	GT:AD:DP:GQ:PGT:PID:PL:PS	1|1:0,5:5:15:1|1:129788526_G_A:225,15,0:129788526
A3	129788562	.	C	A	210.96	PASS	AC=2;AF=1.00;AN=2;DP=5;ExcessHet=3.0103;FS=0.000;MLEAC=2;MLEAF=1.00;MQ=44.45;QD=30.83;SOR=1.981	GT:AD:DP:GQ:PGT:PID:PL:PS	1|1:0,5:5:15:1|1:129788526_G_A:225,15,0:129788526
A3	129788580	.	C	G	255.97	PASS	AC=2;AF=1.00;AN=2;DP=6;ExcessHet=3.0103;FS=0.000;MLEAC=2;MLEAF=1.00;MQ=48.87;QD=24.16;SOR=3.912	GT:AD:DP:GQ:PGT:PID:PL:PS	1|1:0,6:6:18:1|1:129788526_G_A:270,18,0:129788526
A3	129788590	.	C	G	255.97	PASS	AC=2;AF=1.00;AN=2;DP=6;ExcessHet=3.0103;FS=0.000;MLEAC=2;MLEAF=1.00;MQ=48.87;QD=29.11;SOR=3.912	GT:AD:DP:GQ:PGT:PID:PL:PS	1|1:0,6:6:18:1|1:129788526_G_A:270,18,0:129788526
A3	129788599	.	G	A	301.02	PASS	AC=2;AF=1.00;AN=2;DP=7;ExcessHet=3.0103;FS=0.000;MLEAC=2;MLEAF=1.00;MQ=48.34;QD=23.71;SOR=4.174	GT:AD:DP:GQ:PGT:PID:PL:PS	1|1:0,7:7:21:1|1:129788526_G_A:315,21,0:129788526
A3	129788649	.	C	G	228.97	PASS	AC=2;AF=1.00;AN=2;DP=7;ExcessHet=3.0103;FS=0.000;MLEAC=2;MLEAF=1.00;MQ=53.53;QD=32.93;SOR=1.609	GT:AD:DP:GQ:PL	1/1:0,6:7:18:243,18,0
A3	131563817	.	C	T	187.17	PASS	AC=2;AF=1.00;AN=2;BaseQRankSum=1.98;DP=7;ExcessHet=3.0103;FS=5.441;MLEAC=1;MLEAF=0.500;MQ=43.18;MQRankSum=-1.981e+00;QD=26.74;ReadPosRankSum=1.47;SOR=3.611	GT:AD:DP:GQ:PL	1/1:2,5:7:1:195,1,0
A3	131573250	.	C	T	356.05	PASS	AC=2;AF=1.00;AN=2;DP=9;ExcessHet=3.0103;FS=0.000;MLEAC=2;MLEAF=1.00;MQ=60.00;QD=32.30;SOR=2.093	GT:AD:DP:GQ:PL	1/1:0,9:9:27:370,27,0
A3	131736822	.	G	T	886.02	PASS	AC=2;AF=1.00;AN=2;BaseQRankSum=0.733;DP=22;ExcessHet=3.0103;FS=0.000;MLEAC=2;MLEAF=1.00;MQ=59.10;MQRankSum=-1.580e-01;QD=28.35;ReadPosRankSum=1.42;SOR=0.260	GT:AD:DP:GQ:PGT:PID:PL:PS	1|1:1,21:22:21:1|1:131736732_G_T:900,21,0:131736732
A3	131736829	.	A	T	841.06	PASS	AC=2;AF=1.00;AN=2;DP=19;ExcessHet=3.0103;FS=0.000;MLEAC=2;MLEAF=1.00;MQ=58.96;QD=25.08;SOR=1.022	GT:AD:DP:GQ:PGT:PID:PL:PS	1|1:0,19:19:57:1|1:131736732_G_T:855,57,0:131736732
A3	132488286	.	A	G	166.14	PASS	AC=2;AF=1.00;AN=2;DP=6;ExcessHet=3.0103;FS=0.000;MLEAC=2;MLEAF=1.00;MQ=56.61;QD=32.99;SOR=0.693	GT:AD:DP:GQ:PGT:PID:PL:PS	1|1:0,4:6:12:1|1:132488203_G_A:180,12,0:132488203
A3	132488290	.	C	T	166.14	PASS	AC=2;AF=1.00;AN=2;DP=7;ExcessHet=3.0103;FS=0.000;MLEAC=2;MLEAF=1.00;MQ=57.10;QD=28.98;SOR=0.941	GT:AD:DP:GQ:PGT:PID:PL:PS	1|1:0,4:7:12:1|1:132488203_G_A:180,12,0:132488203
A3	132488328	.	C	T	121.84	PASS	AC=2;AF=1.00;AN=2;DP=5;ExcessHet=3.0103;FS=0.000;MLEAC=1;MLEAF=0.500;MQ=60.00;QD=27.06;SOR=1.022	GT:AD:DP:GQ:PGT:PID:PL:PS	1|1:0,3:5:9:1|1:132488319_TCCCCCCC_T:135,9,0:132488319
A3	132554179	.	A	G	246.3	PASS	AC=2;AF=1.00;AN=2;BaseQRankSum=1.47;DP=7;ExcessHet=3.0103;FS=0.000;MLEAC=1;MLEAF=0.500;MQ=60.00;MQRankSum=0.00;QD=29.65;ReadPosRankSum=0.792;SOR=1.179	GT:AD:DP:GQ:PGT:PID:PL:PS	1|1:1,6:7:11:1|1:132554160_T_A:260,11,0:132554160
A3	132851468	.	G	A	170.96	PASS	AC=2;AF=1.00;AN=2;DP=6;ExcessHet=3.0103;FS=0.000;MLEAC=2;MLEAF=1.00;MQ=60.00;QD=34.19;SOR=1.022	GT:AD:DP:GQ:PL	1/1:0,5:5:15:185,15,0
A4	35835	.	A	G	7034.02	PASS	AC=2;AF=1.00;AN=2;BaseQRankSum=1.16;DP=198;ExcessHet=3.0103;FS=20.338;MLEAC=2;MLEAF=1.00;MQ=44.39;MQRankSum=-5.997e+00;QD=31.47;ReadPosRankSum=-3.520e-01;SOR=1.296	GT:AD:DP:GQ:PL	1/1:14,178:192:21:7048,21,0
A4	131545	.	A	T	391.05	PASS	AC=2;AF=1.00;AN=2;DP=9;ExcessHet=3.0103;FS=0.000;MLEAC=2;MLEAF=1.00;MQ=37.29;QD=32.15;SOR=0.892	GT:AD:DP:GQ:PGT:PID:PL:PS	1|1:0,9:9:27:1|1:131526_G_GA:405,27,0:131526
A4	131573	.	C	G	391.05	PASS	AC=2;AF=1.00;AN=2;DP=9;ExcessHet=3.0103;FS=0.000;MLEAC=2;MLEAF=1.00;MQ=37.29;QD=33.27;SOR=0.892	GT:AD:DP:GQ:PGT:PID:PL:PS	1|1:0,9:9:27:1|1:131526_G_GA:405,27,0:131526
A4	382857	.	G	A	881.06	PASS	AC=2;AF=1.00;AN=2;DP=25;ExcessHet=3.0103;FS=0.000;MLEAC=2;MLEAF=1.00;MQ=54.41;QD=24.04;SOR=0.941	GT:AD:DP:GQ:PL	1/1:0,25:25:75:895,75,0
A4	670348	.	C	A	255.97	PASS	AC=2;AF=1.00;AN=2;DP=6;ExcessHet=3.0103;FS=0.000;MLEAC=2;MLEAF=1.00;MQ=56.43;QD=27.42;SOR=3.912	GT:AD:DP:GQ:PGT:PID:PL:PS	1|1:0,6:6:18:1|1:670303_G_GCAACAGCAATCCAACCCTTCTCTCTTC:270,18,0:670303
A4	670352	.	C	A	210.96	PASS	AC=2;AF=1.00;AN=2;DP=5;ExcessHet=3.0103;FS=0.000;MLEAC=2;MLEAF=1.00;MQ=55.69;QD=24.89;SOR=3.611	GT:AD:DP:GQ:PGT:PID:PL:PS	1|1:0,5:5:15:1|1:670303_G_GCAACAGCAATCCAACCCTTCTCTCTTC:225,15,0:670303
A4	1147600	.	A	G	409.03	PASS	AC=2;AF=1.00;AN=2;BaseQRankSum=2.28;DP=12;ExcessHet=3.0103;FS=0.000;MLEAC=2;MLEAF=1.00;MQ=58.18;MQRankSum=0.00;QD=36.22;ReadPosRankSum=-1.306e+00;SOR=0.293	GT:AD:DP:GQ:PL	1/1:1,10:12:23:423,23,0
A4	1270155	.	G	A	72.84	PASS	AC=2;AF=1.00;AN=2;DP=5;ExcessHet=3.0103;FS=0.000;MLEAC=1;MLEAF=0.500;MQ=60.00;QD=24.28;SOR=1.609	GT:AD:DP:GQ:PL	1/1:0,3:4:9:86,9,0
A4	2529182	.	G	A	227.96	PASS	AC=2;AF=1.00;AN=2;BaseQRankSum=0.967;DP=9;ExcessHet=3.0103;FS=4.771;MLEAC=2;MLEAF=1.00;MQ=58.12;MQRankSum=-1.400e-01;QD=25.33;ReadPosRankSum=0.282;SOR=1.739	GT:AD:DP:GQ:PL	1/1:1,8:9:17:242,17,0
A4	2812915	.	G	A	295.05	PASS	AC=2;AF=1.00;AN=2;DP=9;ExcessHet=3.0103;FS=0.000;MLEAC=2;MLEAF=1.00;MQ=59.56;QD=32.78;SOR=1.402	GT:AD:DP:GQ:PL	1/1:0,9:9:27:309,27,0
A4	2942846	.	C	T	342.03	PASS	AC=2;AF=1.00;AN=2;BaseQRankSum=1.65;DP=12;ExcessHet=3.0103;FS=0.000;MLEAC=2;MLEAF=1.00;MQ=60.00;MQRankSum=0.00;QD=31.09;ReadPosRankSum=-1.265e+00;SOR=1.179	GT:AD:DP:GQ:PL	1/1:1,10:11:23:356,23,0
A4	2983117	.	T	C	158.98	SnpCluster	AC=2;AF=1.00;AN=2;BaseQRankSum=1.53;DP=8;ExcessHet=3.0103;FS=0.000;MLEAC=1;MLEAF=0.500;MQ=59.63;MQRankSum=-1.570e-01;QD=31.80;ReadPosRankSum=1.53;SOR=0.693	GT:AD:DP:GQ:PGT:PID:PL:PS	1|1:1,4:8:5:1|1:2983117_T_C:170,5,0:2983117
A4	2983125	.	A	T	166.14	SnpCluster	AC=2;AF=1.00;AN=2;DP=7;ExcessHet=3.0103;FS=0.000;MLEAC=2;MLEAF=1.00;MQ=59.58;QD=27.00;SOR=1.609	GT:AD:DP:GQ:PGT:PID:PL:PS	1|1:0,4:7:12:1|1:2983117_T_C:180,12,0:2983117
A4	2983126	.	T	G	166.14	SnpCluster	AC=2;AF=1.00;AN=2;DP=7;ExcessHet=3.0103;FS=0.000;MLEAC=2;MLEAF=1.00;MQ=59.58;QD=27.22;SOR=1.609	GT:AD:DP:GQ:PGT:PID:PL:PS	1|1:0,4:7:12:1|1:2983117_T_C:180,12,0:2983117
A4	3010048	.	G	A	358.04	PASS	AC=2;AF=1.00;AN=2;BaseQRankSum=-1.829e+00;DP=15;ExcessHet=3.0103;FS=0.000;MLEAC=2;MLEAF=1.00;MQ=60.00;MQRankSum=0.00;QD=25.57;ReadPosRankSum=-4.680e-01;SOR=0.275	GT:AD:DP:GQ:PL	1/1:3,11:14:13:372,13,0
A4	3059008	.	C	T	840.01	PASS	AC=2;AF=1.00;AN=2;BaseQRankSum=-1.666e+00;DP=24;ExcessHet=3.0103;FS=0.000;MLEAC=2;MLEAF=1.00;MQ=60.00;MQRankSum=0.00;QD=34.72;ReadPosRankSum=1.59;SOR=0.340	GT:AD:DP:GQ:PGT:PID:PL:PS	1|1:1,20:24:19:1|1:3059008_C_T:854,19,0:3059008
A4	3059018	.	G	A	841.06	SnpCluster	AC=2;AF=1.00;AN=2;DP=20;ExcessHet=3.0103;FS=0.000;MLEAC=2;MLEAF=1.00;MQ=60.00;QD=27.93;SOR=1.127	GT:AD:DP:GQ:PGT:PID:PL:PS	1|1:0,19:20:57:1|1:3059008_C_T:855,57,0:3059008
A4	3059022	.	C	T	886.06	SnpCluster	AC=2;AF=1.00;AN=2;DP=20;ExcessHet=3.0103;FS=0.000;MLEAC=2;MLEAF=1.00;MQ=60.00;QD=30.18;SOR=1.127	GT:AD:DP:GQ:PGT:PID:PL:PS	1|1:0,20:20:60:1|1:3059008_C_T:900,60,0:3059008
A4	3059024	.	A	G	886.06	SnpCluster	AC=2;AF=1.00;AN=2;DP=20;ExcessHet=3.0103;FS=0.000;MLEAC=2;MLEAF=1.00;MQ=60.00;QD=29.68;SOR=1.127	GT:AD:DP:GQ:PGT:PID:PL:PS	1|1:0,20:20:60:1|1:3059008_C_T:900,60,0:3059008
A4	3059039	.	C	T	841.06	PASS	AC=2;AF=1.00;AN=2;DP=19;ExcessHet=3.0103;FS=0.000;MLEAC=2;MLEAF=1.00;MQ=60.00;QD=26.80;SOR=1.292	GT:AD:DP:GQ:PGT:PID:PL:PS	1|1:0,19:19:57:1|1:3059008_C_T:855,57,0:3059008
A4	3059043	.	C	T	796.06	PASS	AC=2;AF=1.00;AN=2;DP=18;ExcessHet=3.0103;FS=0.000;MLEAC=2;MLEAF=1.00;MQ=60.00;QD=27.77;SOR=1.493	GT:AD:DP:GQ:PGT:PID:PL:PS	1|1:0,18:18:54:1|1:3059008_C_T:810,54,0:3059008
A4	3750861	.	A	G	652.06	PASS	AC=2;AF=1.00;AN=2;DP=19;ExcessHet=3.0103;FS=0.000;MLEAC=2;MLEAF=1.00;MQ=60.00;QD=26.82;SOR=1.609	GT:AD:DP:GQ:PL	1/1:0,17:19:51:666,51,0
A4	4056365	.	A	G	183.17	PASS	AC=2;AF=1.00;AN=2;BaseQRankSum=1.98;DP=7;ExcessHet=3.0103;FS=3.680;MLEAC=1;MLEAF=0.500;MQ=60.00;MQRankSum=0.00;QD=26.17;ReadPosRankSum=-1.981e+00;SOR=0.636	GT:AD:DP:GQ:PL	1/1:2,5:7:1:191,1,0
A4	5477526	.	G	C	301.02	PASS	AC=2;AF=1.00;AN=2;DP=8;ExcessHet=3.0103;FS=0.000;MLEAC=2;MLEAF=1.00;MQ=60.00;QD=33.51;SOR=1.609	GT:AD:DP:GQ:PGT:PID:PL:PS	1|1:0,7:7:21:1|1:5477526_G_C:315,21,0:5477526
A4	5477548	.	T	C	346.04	PASS	AC=2;AF=1.00;AN=2;DP=8;ExcessHet=3.0103;FS=0.000;MLEAC=2;MLEAF=1.00;MQ=60.00;QD=30.41;SOR=1.863	GT:AD:DP:GQ:PGT:PID:PL:PS	1|1:0,8:8:24:1|1:5477526_G_C:360,24,0:5477526
A4	5477564	.	A	G	477.06	PASS	AC=2;AF=1.00;AN=2;DP=11;ExcessHet=3.0103;FS=0.000;MLEAC=2;MLEAF=1.00;MQ=60.00;QD=29.86;SOR=1.802	GT:AD:DP:GQ:PGT:PID:PL:PS	1|1:0,11:11:33:1|1:5477526_G_C:491,33,0:5477526
A4	5993109	.	C	T	166.14	PASS	AC=2;AF=1.00;AN=2;DP=5;ExcessHet=3.0103;FS=0.000;MLEAC=2;MLEAF=1.00;MQ=48.37;QD=27.56;SOR=1.981	GT:AD:DP:GQ:PGT:PID:PL:PS	1|1:0,4:5:12:1|1:5993087_C_T:180,12,0:5993087
A4	5993111	.	G	A	166.14	PASS	AC=2;AF=1.00;AN=2;DP=5;ExcessHet=3.0103;FS=0.000;MLEAC=2;MLEAF=1.00;MQ=48.37;QD=30.30;SOR=1.981	GT:AD:DP:GQ:PGT:PID:PL:PS	1|1:0,4:5:12:1|1:5993087_C_T:180,12,0:5993087
A4	7452290	.	A	G	391.05	PASS	AC=2;AF=1.00;AN=2;DP=9;ExcessHet=3.0103;FS=0.000;MLEAC=2;MLEAF=1.00;MQ=60.00;QD=25.68;SOR=0.892	GT:AD:DP:GQ:PGT:PID:PL:PS	1|1:0,9:9:27:1|1:7452287_A_AC:405,27,0:7452287
A4	7452308	.	G	A	346.04	SnpCluster	AC=2;AF=1.00;AN=2;DP=8;ExcessHet=3.0103;FS=0.000;MLEAC=2;MLEAF=1.00;MQ=60.00;QD=32.88;SOR=0.693	GT:AD:DP:GQ:PGT:PID:PL:PS	1|1:0,8:8:24:1|1:7452287_A_AC:360,24,0:7452287
A4	7452312	.	T	A	346.04	SnpCluster	AC=2;AF=1.00;AN=2;DP=8;ExcessHet=3.0103;FS=0.000;MLEAC=2;MLEAF=1.00;MQ=60.00;QD=31.82;SOR=0.693	GT:AD:DP:GQ:PGT:PID:PL:PS	1|1:0,8:8:24:1|1:7452287_A_AC:360,24,0:7452287
A4	7452315	.	C	A	346.04	SnpCluster	AC=2;AF=1.00;AN=2;DP=8;ExcessHet=3.0103;FS=0.000;MLEAC=2;MLEAF=1.00;MQ=60.00;QD=29.29;SOR=0.693	GT:AD:DP:GQ:PGT:PID:PL:PS	1|1:0,8:8:24:1|1:7452287_A_AC:360,24,0:7452287
A4	7452318	.	A	G	346.04	SnpCluster	AC=2;AF=1.00;AN=2;DP=8;ExcessHet=3.0103;FS=0.000;MLEAC=2;MLEAF=1.00;MQ=60.00;QD=26.75;SOR=0.693	GT:AD:DP:GQ:PGT:PID:PL:PS	1|1:0,8:8:24:1|1:7452287_A_AC:360,24,0:7452287
A4	7510232	.	A	G	86606.1	PASS	AC=2;AF=1.00;AN=2;BaseQRankSum=2.41;DP=2249;ExcessHet=3.0103;FS=3.282;MLEAC=2;MLEAF=1.00;MQ=40.55;MQRankSum=-9.466e+00;QD=26.74;ReadPosRankSum=0.338;SOR=0.572	GT:AD:DP:GQ:PL	1/1:25,2132:2180:99:86620,5629,0
A4	7510291	.	G	A	7787.06	PASS	AC=2;AF=1.00;AN=2;BaseQRankSum=2.12;DP=359;ExcessHet=3.0103;FS=4.223;MLEAC=2;MLEAF=1.00;MQ=38.76;MQRankSum=-5.961e+00;QD=32.72;ReadPosRankSum=-5.179e+00;SOR=0.275	GT:AD:DP:GQ:PL	1/1:18,220:238:99:7801,142,0
A4	7661862	.	T	C	317.04	PASS	AC=2;AF=1.00;AN=2;DP=9;ExcessHet=3.0103;FS=0.000;MLEAC=2;MLEAF=1.00;MQ=60.00;QD=30.70;SOR=1.179	GT:AD:DP:GQ:PL	1/1:0,8:8:24:331,24,0
A4	7738178	.	G	A	174.99	PASS	AC=2;AF=1.00;AN=2;DP=5;ExcessHet=3.0103;FS=0.000;MLEAC=2;MLEAF=1.00;MQ=60.00;QD=35.00;SOR=3.611	GT:AD:DP:GQ:PL	1/1:0,5:5:14:189,14,0
A4	8206969	.	T	C	166.96	PASS	AC=2;AF=1.00;AN=2;DP=6;ExcessHet=3.0103;FS=0.000;MLEAC=2;MLEAF=1.00;MQ=55.72;QD=33.39;SOR=1.981	GT:AD:DP:GQ:PL	1/1:0,5:5:15:181,15,0
A4	8850122	.	G	A	513.7	PASS	AC=2;AF=1.00;AN=2;BaseQRankSum=1.92;DP=18;ExcessHet=3.0103;FS=0.000;MLEAC=1;MLEAF=0.500;MQ=60.00;MQRankSum=0.00;QD=28.54;ReadPosRankSum=0.773;SOR=1.244	GT:AD:DP:GQ:PL	1/1:2,16:18:4:524,4,0
A4	9107297	.	G	A	294.02	PASS	AC=2;AF=1.00;AN=2;DP=8;ExcessHet=3.0103;FS=0.000;MLEAC=2;MLEAF=1.00;MQ=57.93;QD=34.91;SOR=0.941	GT:AD:DP:GQ:PGT:PID:PL:PS	1|1:0,7:7:21:1|1:9107297_G_A:308,21,0:9107297
A4	9383087	.	T	C	210.96	PASS	AC=2;AF=1.00;AN=2;DP=5;ExcessHet=3.0103;FS=0.000;MLEAC=2;MLEAF=1.00;MQ=56.94;QD=29.51;SOR=3.611	GT:AD:DP:GQ:PGT:PID:PL:PS	1|1:0,5:5:15:1|1:9383064_GC_G:225,15,0:9383064
A4	9502805	.	A	G	202.96	PASS	AC=2;AF=1.00;AN=2;DP=5;ExcessHet=3.0103;FS=0.000;MLEAC=2;MLEAF=1.00;MQ=60.00;QD=26.24;SOR=1.022	GT:AD:DP:GQ:PL	1/1:0,5:5:15:217,15,0
A4	10175114	.	A	G	964.06	PASS	AC=2;AF=1.00;AN=2;DP=25;ExcessHet=3.0103;FS=0.000;MLEAC=2;MLEAF=1.00;MQ=57.77;QD=29.73;SOR=1.519	GT:AD:DP:GQ:PL	1/1:0,24:24:72:978,72,0
A4	11416392	.	G	C	1118.06	PASS	AC=2;AF=1.00;AN=2;BaseQRankSum=2.02;DP=28;ExcessHet=3.0103;FS=0.000;MLEAC=2;MLEAF=1.00;MQ=60.00;MQRankSum=0.00;QD=28.50;ReadPosRankSum=-8.670e-01;SOR=1.244	GT:AD:DP:GQ:PL	1/1:1,27:28:49:1132,49,0
A4	11452744	.	A	C	150.14	PASS	AC=2;AF=1.00;AN=2;DP=5;ExcessHet=3.0103;FS=0.000;MLEAC=2;MLEAF=1.00;MQ=52.92;QD=35.48;SOR=0.693	GT:AD:DP:GQ:PL	1/1:0,4:4:12:164,12,0
A4	11609940	.	A	G	160.14	PASS	AC=2;AF=1.00;AN=2;DP=14;ExcessHet=3.0103;FS=0.000;MLEAC=2;MLEAF=1.00;MQ=59.66;QD=37.37;SOR=1.765	GT:AD:DP:GQ:PL	1/1:0,4:14:12:174,12,0
A4	11609968	.	G	A	78.32	PASS	AC=2;AF=1.00;AN=2;DP=10;ExcessHet=3.0103;FS=0.000;MLEAC=1;MLEAF=0.500;MQ=59.52;QD=31.20;SOR=3.258	GT:AD:DP:GQ:PGT:PID:PL:PS	1|1:0,2:10:6:1|1:11609968_G_A:90,6,0:11609968
A4	11609981	.	C	T	78.32	PASS	AC=2;AF=1.00;AN=2;DP=9;ExcessHet=3.0103;FS=0.000;MLEAC=1;MLEAF=0.500;MQ=59.47;QD=25.69;SOR=3.056	GT:AD:DP:GQ:PGT:PID:PL:PS	1|1:0,2:9:6:1|1:11609968_G_A:90,6,0:11609968
A4	11609984	.	G	A	78.32	PASS	AC=2;AF=1.00;AN=2;DP=8;ExcessHet=3.0103;FS=0.000;MLEAC=1;MLEAF=0.500;MQ=59.40;QD=34.07;SOR=2.833	GT:AD:DP:GQ:PGT:PID:PL:PS	1|1:0,2:8:6:1|1:11609968_G_A:90,6,0:11609968
A4	11944073	.	G	A	370.05	PASS	AC=2;AF=1.00;AN=2;DP=9;ExcessHet=3.0103;FS=0.000;MLEAC=2;MLEAF=1.00;MQ=60.00;QD=32.20;SOR=3.056	GT:AD:DP:GQ:PL	1/1:0,9:9:27:384,27,0
A4	12036501	.	G	A	211.97	PASS	AC=2;AF=1.00;AN=2;DP=6;ExcessHet=3.0103;FS=0.000;MLEAC=2;MLEAF=1.00;MQ=60.00;QD=24.56;SOR=2.303	GT:AD:DP:GQ:PL	1/1:0,6:6:18:226,18,0
A4	12051082	.	A	G	208.96	PASS	AC=2;AF=1.00;AN=2;DP=6;ExcessHet=3.0103;FS=0.000;MLEAC=2;MLEAF=1.00;MQ=60.00;QD=23.29;SOR=2.303	GT:AD:DP:GQ:PL	1/1:0,5:6:15:223,15,0
A4	12086991	.	A	G	197.25	PASS	AC=2;AF=1.00;AN=2;BaseQRankSum=1.38;DP=6;ExcessHet=3.0103;FS=0.000;MLEAC=1;MLEAF=0.500;MQ=60.00;MQRankSum=0.00;QD=32.87;ReadPosRankSum=1.38;SOR=0.707	GT:AD:DP:GQ:PL	1/1:1,5:6:8:210,8,0
A4	12248188	.	C	G	1138.06	PASS	AC=2;AF=1.00;AN=2;BaseQRankSum=-6.750e-01;DP=31;ExcessHet=3.0103;FS=0.000;MLEAC=2;MLEAF=1.00;MQ=46.90;MQRankSum=-1.396e+00;QD=31.31;ReadPosRankSum=-3.360e-01;SOR=0.648	GT:AD:DP:GQ:PL	1/1:1,30:31:49:1152,49,0
A4	12401478	.	G	C	346.04	PASS	AC=2;AF=1.00;AN=2;DP=8;ExcessHet=3.0103;FS=0.000;MLEAC=2;MLEAF=1.00;MQ=36.42;QD=32.23;SOR=4.407	GT:AD:DP:GQ:PGT:PID:PL:PS	1|1:0,8:8:24:1|1:12401461_AAAACAATAC_A:360,24,0:12401461
A4	12899021	.	T	A	165.14	PASS	AC=2;AF=1.00;AN=2;DP=5;ExcessHet=3.0103;FS=0.000;MLEAC=2;MLEAF=1.00;MQ=56.56;QD=31.30;SOR=1.022	GT:AD:DP:GQ:PGT:PID:PL:PS	1|1:0,4:5:12:1|1:12899021_T_A:179,12,0:12899021
A4	12899030	.	G	A	165.14	PASS	AC=2;AF=1.00;AN=2;DP=5;ExcessHet=3.0103;FS=0.000;MLEAC=2;MLEAF=1.00;MQ=56.56;QD=33.19;SOR=1.022	GT:AD:DP:GQ:PGT:PID:PL:PS	1|1:0,4:5:12:1|1:12899021_T_A:179,12,0:12899021
A4	12899034	.	T	A	165.14	PASS	AC=2;AF=1.00;AN=2;DP=5;ExcessHet=3.0103;FS=0.000;MLEAC=2;MLEAF=1.00;MQ=56.56;QD=35.24;SOR=1.022	GT:AD:DP:GQ:PGT:PID:PL:PS	1|1:0,4:5:12:1|1:12899021_T_A:179,12,0:12899021
A4	13192699	.	T	C	166.14	PASS	AC=2;AF=1.00;AN=2;DP=6;ExcessHet=3.0103;FS=0.000;MLEAC=2;MLEAF=1.00;MQ=46.42;QD=28.33;SOR=1.329	GT:AD:DP:GQ:PGT:PID:PL:PS	1|1:0,4:6:12:1|1:13192699_T_C:180,12,0:13192699
A4	13192700	.	C	T	166.14	PASS	AC=2;AF=1.00;AN=2;DP=6;ExcessHet=3.0103;FS=0.000;MLEAC=2;MLEAF=1.00;MQ=46.42;QD=28.69;SOR=1.329	GT:AD:DP:GQ:PGT:PID:PL:PS	1|1:0,4:6:12:1|1:13192699_T_C:180,12,0:13192699
A4	13238171	.	C	T	184.96	PASS	AC=2;AF=1.00;AN=2;DP=5;ExcessHet=3.0103;FS=0.000;MLEAC=2;MLEAF=1.00;MQ=60.00;QD=28.01;SOR=1.022	GT:AD:DP:GQ:PL	1/1:0,5:5:15:199,15,0
A4	13238261	.	C	T	184.96	PASS	AC=2;AF=1.00;AN=2;DP=5;ExcessHet=3.0103;FS=0.000;MLEAC=2;MLEAF=1.00;MQ=60.00;QD=30.99;SOR=1.981	GT:AD:DP:GQ:PL	1/1:0,5:5:15:199,15,0
A4	13370342	.	T	C	301.02	SnpCluster	AC=2;AF=1.00;AN=2;DP=8;ExcessHet=3.0103;FS=0.000;MLEAC=2;MLEAF=1.00;MQ=55.77;QD=33.96;SOR=1.609	GT:AD:DP:GQ:PL	1/1:0,7:7:21:315,21,0
A4	14519329	.	C	T	430.31	PASS	AC=2;AF=1.00;AN=2;BaseQRankSum=0.222;DP=16;ExcessHet=3.0103;FS=0.000;MLEAC=1;MLEAF=0.500;MQ=60.00;MQRankSum=0.00;QD=26.89;ReadPosRankSum=-1.525e+00;SOR=0.416	GT:AD:DP:GQ:PL	1/1:1,15:16:2:439,2,0
A4	14778950	.	C	T	254.97	PASS	AC=2;AF=1.00;AN=2;DP=6;ExcessHet=3.0103;FS=0.000;MLEAC=2;MLEAF=1.00;MQ=57.15;QD=29.62;SOR=0.693	GT:AD:DP:GQ:PL	1/1:0,6:6:18:269,18,0
A4	14940754	.	G	A	76.32	PASS	AC=2;AF=1.00;AN=2;DP=5;ExcessHet=3.0103;FS=0.000;MLEAC=1;MLEAF=0.500;MQ=46.00;QD=28.15;SOR=1.022	GT:AD:DP:GQ:PL	1/1:0,2:5:6:88,6,0
A4	15740418	.	G	C	517.17	PASS	AC=2;AF=1.00;AN=2;BaseQRankSum=-1.310e-01;DP=15;ExcessHet=3.0103;FS=0.000;MLEAC=1;MLEAF=0.500;MQ=60.00;MQRankSum=0.00;QD=34.48;ReadPosRankSum=-1.160e-01;SOR=1.179	GT:AD:DP:GQ:PL	1/1:1,14:15:1:525,1,0
A4	16204996	.	G	A	346.04	PASS	AC=2;AF=1.00;AN=2;DP=9;ExcessHet=3.0103;FS=0.000;MLEAC=2;MLEAF=1.00;MQ=57.75;QD=27.31;SOR=0.892	GT:AD:DP:GQ:PGT:PID:PL:PS	1|1:0,8:9:24:1|1:16204960_AGAGAGATGGGGGGCGGCGAGAT_A:360,24,0:16204960
A4	16204999	.	G	A	346.04	PASS	AC=2;AF=1.00;AN=2;DP=9;ExcessHet=3.0103;FS=0.000;MLEAC=2;MLEAF=1.00;MQ=57.75;QD=27.77;SOR=0.892	GT:AD:DP:GQ:PGT:PID:PL:PS	1|1:0,8:9:24:1|1:16204960_AGAGAGATGGGGGGCGGCGAGAT_A:360,24,0:16204960
A4	16205011	.	G	A	346.04	PASS	AC=2;AF=1.00;AN=2;DP=8;ExcessHet=3.0103;FS=0.000;MLEAC=2;MLEAF=1.00;MQ=57.47;QD=32.41;SOR=0.693	GT:AD:DP:GQ:PGT:PID:PL:PS	1|1:0,8:8:24:1|1:16204960_AGAGAGATGGGGGGCGGCGAGAT_A:360,24,0:16204960
A4	18234867	.	C	T	288.96	PASS	AC=2;AF=1.00;AN=2;BaseQRankSum=1.59;DP=9;ExcessHet=3.0103;FS=0.000;MLEAC=2;MLEAF=1.00;MQ=60.00;MQRankSum=0.00;QD=32.11;ReadPosRankSum=-2.820e-01;SOR=0.223	GT:AD:DP:GQ:PL	1/1:1,8:9:17:303,17,0
A4	18264018	.	C	T	359.05	PASS	AC=2;AF=1.00;AN=2;DP=10;ExcessHet=3.0103;FS=0.000;MLEAC=2;MLEAF=1.00;MQ=60.00;QD=30.80;SOR=0.892	GT:AD:DP:GQ:PL	1/1:0,9:9:27:373,27,0
A4	19473083	.	A	G	58.32	PASS	AC=2;AF=1.00;AN=2;DP=6;ExcessHet=3.0103;FS=0.000;MLEAC=1;MLEAF=0.500;MQ=56.22;QD=29.16;SOR=1.022	GT:AD:DP:GQ:PL	1/1:0,2:5:6:70,6,0
A4	19648721	.	A	G	657.04	PASS	AC=2;AF=1.00;AN=2;BaseQRankSum=0.930;DP=18;ExcessHet=3.0103;FS=0.000;MLEAC=2;MLEAF=1.00;MQ=60.00;MQRankSum=0.00;QD=29.88;ReadPosRankSum=0.386;SOR=0.551	GT:AD:DP:GQ:PL	1/1:1,17:18:13:671,13,0
A4	19648763	.	A	G	552.48	PASS	AC=2;AF=1.00;AN=2;BaseQRankSum=1.24;DP=15;ExcessHet=3.0103;FS=0.000;MLEAC=1;MLEAF=0.500;MQ=58.90;MQRankSum=-1.960e-01;QD=29.36;ReadPosRankSum=-3.480e-01;SOR=0.346	GT:AD:DP:GQ:PL	1/1:1,14:15:3:562,3,0
A4	19648799	.	T	C	620.48	PASS	AC=2;AF=1.00;AN=2;BaseQRankSum=1.20;DP=16;ExcessHet=3.0103;FS=0.000;MLEAC=1;MLEAF=0.500;MQ=55.70;MQRankSum=-5.300e-01;QD=35.10;ReadPosRankSum=-6.520e-01;SOR=0.275	GT:AD:DP:GQ:PGT:PID:PL:PS	1|1:1,15:16:3:1|1:19648799_T_C:630,3,0:19648799
A4	19648801	.	G	A	663.32	PASS	AC=2;AF=1.00;AN=2;BaseQRankSum=-3.190e-01;DP=17;ExcessHet=3.0103;FS=0.000;MLEAC=1;MLEAF=0.500;MQ=54.90;MQRankSum=-6.020e-01;QD=28.15;ReadPosRankSum=-6.530e-01;SOR=0.330	GT:AD:DP:GQ:PGT:PID:PL:PS	1|1:1,16:17:6:1|1:19648799_T_C:675,6,0:19648799
A4	19648811	.	C	T	675.84	PASS	AC=2;AF=1.00;AN=2;BaseQRankSum=-7.950e-01;DP=18;ExcessHet=3.0103;FS=0.000;MLEAC=1;MLEAF=0.500;MQ=54.18;MQRankSum=-6.670e-01;QD=26.98;ReadPosRankSum=0.00;SOR=0.387	GT:AD:DP:GQ:PGT:PID:PL:PS	1|1:1,17:18:9:1|1:19648799_T_C:689,9,0:19648799
A4	19648814	.	C	G	675.84	PASS	AC=2;AF=1.00;AN=2;BaseQRankSum=-2.540e-01;DP=18;ExcessHet=3.0103;FS=0.000;MLEAC=1;MLEAF=0.500;MQ=54.18;MQRankSum=-6.670e-01;QD=33.95;ReadPosRankSum=0.102;SOR=0.387	GT:AD:DP:GQ:PGT:PID:PL:PS	1|1:1,17:18:9:1|1:19648799_T_C:689,9,0:19648799
A4	19866797	.	T	C	225.31	PASS	AC=2;AF=1.00;AN=2;BaseQRankSum=0.431;DP=9;ExcessHet=3.0103;FS=0.000;MLEAC=1;MLEAF=0.500;MQ=60.00;MQRankSum=0.00;QD=25.03;ReadPosRankSum=0.00;SOR=0.223	GT:AD:DP:GQ:PL	1/1:1,8:9:2:234,2,0
A4	20159932	.	T	C	182.96	PASS	AC=2;AF=1.00;AN=2;DP=5;ExcessHet=3.0103;FS=0.000;MLEAC=2;MLEAF=1.00;MQ=60.00;QD=32.18;SOR=1.022	GT:AD:DP:GQ:PL	1/1:0,5:5:15:197,15,0
A4	20616110	.	A	G	127.14	PASS	AC=2;AF=1.00;AN=2;DP=5;ExcessHet=3.0103;FS=0.000;MLEAC=2;MLEAF=1.00;MQ=40.00;QD=31.79;SOR=3.258	GT:AD:DP:GQ:PL	1/1:0,4:4:12:141,12,0
A4	21233244	.	A	C	314.04	PASS	AC=2;AF=1.00;AN=2;DP=8;ExcessHet=3.0103;FS=0.000;MLEAC=2;MLEAF=1.00;MQ=60.00;QD=31.42;SOR=2.833	GT:AD:DP:GQ:PL	1/1:0,8:8:24:328,24,0
A4	21341480	.	A	G	625.3	PASS	AC=2;AF=1.00;AN=2;BaseQRankSum=0.582;DP=18;ExcessHet=3.0103;FS=0.000;MLEAC=1;MLEAF=0.500;MQ=53.74;MQRankSum=-7.850e-01;QD=34.85;ReadPosRankSum=-6.520e-01;SOR=0.223	GT:AD:DP:GQ:PL	1/1:1,16:17:11:639,11,0
A4	21908030	.	G	A	287.02	PASS	AC=2;AF=1.00;AN=2;DP=8;ExcessHet=3.0103;FS=0.000;MLEAC=2;MLEAF=1.00;MQ=60.00;QD=27.40;SOR=1.179	GT:AD:DP:GQ:PGT:PID:PL:PS	1|1:0,7:8:21:1|1:21908030_G_A:301,21,0:21908030
A4	21908052	.	A	G	331.04	PASS	AC=2;AF=1.00;AN=2;DP=9;ExcessHet=3.0103;FS=0.000;MLEAC=2;MLEAF=1.00;MQ=60.00;QD=30.90;SOR=0.892	GT:AD:DP:GQ:PGT:PID:PL:PS	1|1:0,8:9:24:1|1:21908030_G_A:345,24,0:21908030
A4	21908447	.	C	T	214.97	PASS	AC=2;AF=1.00;AN=2;DP=6;ExcessHet=3.0103;FS=0.000;MLEAC=2;MLEAF=1.00;MQ=60.00;QD=31.37;SOR=2.303	GT:AD:DP:GQ:PL	1/1:0,6:6:18:229,18,0
A4	21908499	.	A	G	190.96	PASS	AC=2;AF=1.00;AN=2;DP=5;ExcessHet=3.0103;FS=0.000;MLEAC=2;MLEAF=1.00;MQ=60.00;QD=29.61;SOR=3.611	GT:AD:DP:GQ:PL	1/1:0,5:5:15:205,15,0
A4	22392096	.	A	C	346.04	PASS	AC=2;AF=1.00;AN=2;DP=10;ExcessHet=3.0103;FS=0.000;MLEAC=2;MLEAF=1.00;MQ=58.75;QD=28.09;SOR=0.693	GT:AD:DP:GQ:PL	1/1:0,8:10:24:360,24,0
A4	22535638	.	C	G	203.96	PASS	AC=2;AF=1.00;AN=2;DP=5;ExcessHet=3.0103;FS=0.000;MLEAC=2;MLEAF=1.00;MQ=60.00;QD=24.31;SOR=1.022	GT:AD:DP:GQ:PL	1/1:0,5:5:15:218,15,0
A4	22535733	.	T	C	193.96	PASS	AC=2;AF=1.00;AN=2;DP=5;ExcessHet=3.0103;FS=0.000;MLEAC=2;MLEAF=1.00;MQ=60.00;QD=29.96;SOR=1.022	GT:AD:DP:GQ:PL	1/1:0,5:5:15:208,15,0
A4	22954055	.	C	T	138.14	PASS	AC=2;AF=1.00;AN=2;DP=7;ExcessHet=3.0103;FS=0.000;MLEAC=2;MLEAF=1.00;MQ=60.00;QD=34.54;SOR=1.981	GT:AD:DP:GQ:PL	1/1:0,4:5:12:152,12,0
A4	23360791	.	T	C	280.99	PASS	AC=2;AF=1.00;AN=2;BaseQRankSum=1.59;DP=10;ExcessHet=3.0103;FS=0.000;MLEAC=2;MLEAF=1.00;MQ=53.49;MQRankSum=-5.890e-01;QD=29.26;ReadPosRankSum=0.589;SOR=0.446	GT:AD:DP:GQ:PGT:PID:PL:PS	1|1:1,7:9:14:1|1:23360791_T_C:295,14,0:23360791
A4	23360796	.	G	A	203.25	PASS	AC=2;AF=1.00;AN=2;DP=7;ExcessHet=3.0103;FS=0.000;MLEAC=1;MLEAF=0.500;MQ=50.44;MQRankSum=-7.920e-01;QD=33.87;SOR=0.527	GT:AD:DP:GQ:PGT:PID:PL:PS	1|1:1,5:7:8:1|1:23360791_T_C:216,8,0:23360791
A4	23360812	.	C	A	200.96	PASS	AC=2;AF=1.00;AN=2;DP=6;ExcessHet=3.0103;FS=0.000;MLEAC=2;MLEAF=1.00;MQ=48.67;QD=27.44;SOR=0.693	GT:AD:DP:GQ:PGT:PID:PL:PS	1|1:0,5:6:15:1|1:23360812_C_A:215,15,0:23360812
A4	23548346	.	C	T	301.02	SnpCluster	AC=2;AF=1.00;AN=2;DP=7;ExcessHet=3.0103;FS=0.000;MLEAC=2;MLEAF=1.00;MQ=59.72;QD=30.73;SOR=0.941	GT:AD:DP:GQ:PGT:PID:PL:PS	1|1:0,7:7:21:1|1:23548346_C_T:315,21,0:23548346
A4	23548348	.	C	T	301.02	SnpCluster	AC=2;AF=1.00;AN=2;DP=7;ExcessHet=3.0103;FS=0.000;MLEAC=2;MLEAF=1.00;MQ=59.72;QD=23.49;SOR=0.941	GT:AD:DP:GQ:PGT:PID:PL:PS	1|1:0,7:7:21:1|1:23548346_C_T:315,21,0:23548346
A4	23548355	.	G	A	301.02	SnpCluster	AC=2;AF=1.00;AN=2;DP=7;ExcessHet=3.0103;FS=0.000;MLEAC=2;MLEAF=1.00;MQ=59.72;QD=30.81;SOR=0.941	GT:AD:DP:GQ:PGT:PID:PL:PS	1|1:0,7:7:21:1|1:23548346_C_T:315,21,0:23548346
A4	23548418	.	A	G	251.97	SnpCluster	AC=2;AF=1.00;AN=2;DP=6;ExcessHet=3.0103;FS=0.000;MLEAC=2;MLEAF=1.00;MQ=60.00;QD=26.00;SOR=0.693	GT:AD:DP:GQ:PL	1/1:0,6:6:18:266,18,0
A4	23664024	.	C	G	210.96	PASS	AC=2;AF=1.00;AN=2;DP=5;ExcessHet=3.0103;FS=0.000;MLEAC=2;MLEAF=1.00;MQ=60.00;QD=31.20;SOR=1.981	GT:AD:DP:GQ:PGT:PID:PL:PS	1|1:0,5:5:15:1|1:23663999_A_G:225,15,0:23663999
A4	23664038	.	C	A	210.96	PASS	AC=2;AF=1.00;AN=2;DP=5;ExcessHet=3.0103;FS=0.000;MLEAC=2;MLEAF=1.00;MQ=60.00;QD=30.03;SOR=1.981	GT:AD:DP:GQ:PGT:PID:PL:PS	1|1:0,5:5:15:1|1:23663999_A_G:225,15,0:23663999
A4	23701801	.	C	T	255.97	PASS	AC=2;AF=1.00;AN=2;DP=6;ExcessHet=3.0103;FS=0.000;MLEAC=2;MLEAF=1.00;MQ=46.80;QD=33.24;SOR=0.693	GT:AD:DP:GQ:PGT:PID:PL:PS	1|1:0,6:6:18:1|1:23701801_C_T:270,18,0:23701801
A4	23701806	.	A	G	255.97	PASS	AC=2;AF=1.00;AN=2;DP=6;ExcessHet=3.0103;FS=0.000;MLEAC=2;MLEAF=1.00;MQ=46.80;QD=29.17;SOR=0.693	GT:AD:DP:GQ:PGT:PID:PL:PS	1|1:0,6:6:18:1|1:23701801_C_T:270,18,0:23701801
A4	23737713	.	T	C	203.96	PASS	AC=2;AF=1.00;AN=2;DP=5;ExcessHet=3.0103;FS=0.000;MLEAC=2;MLEAF=1.00;MQ=60.00;QD=30.18;SOR=3.611	GT:AD:DP:GQ:PL	1/1:0,5:5:15:218,15,0
A4	23798316	.	T	C	298.02	PASS	AC=2;AF=1.00;AN=2;DP=7;ExcessHet=3.0103;FS=0.000;MLEAC=2;MLEAF=1.00;MQ=58.56;QD=29.59;SOR=0.941	GT:AD:DP:GQ:PGT:PID:PL:PS	1|1:0,7:7:21:1|1:23798316_T_C:312,21,0:23798316
A4	23882136	.	T	C	255.97	PASS	AC=2;AF=1.00;AN=2;DP=6;ExcessHet=3.0103;FS=0.000;MLEAC=2;MLEAF=1.00;MQ=60.00;QD=34.16;SOR=2.303	GT:AD:DP:GQ:PGT:PID:PL:PS	1|1:0,6:6:18:1|1:23882120_T_C:270,18,0:23882120
A4	23883859	.	A	G	33882.1	PASS	AC=2;AF=1.00;AN=2;BaseQRankSum=-1.977e+00;DP=1143;ExcessHet=3.0103;FS=14.142;MLEAC=2;MLEAF=1.00;MQ=50.68;MQRankSum=-2.191e+00;QD=30.17;ReadPosRankSum=0.177;SOR=3.777	GT:AD:DP:GQ:PL	1/1:44,1079:1127:99:33896,1872,0
A4	23883986	.	A	G	29078.1	PASS	AC=2;AF=1.00;AN=2;BaseQRankSum=0.826;DP=813;ExcessHet=3.0103;FS=98.650;MLEAC=2;MLEAF=1.00;MQ=40.26;MQRankSum=-1.410e+01;QD=25.94;ReadPosRankSum=1.88;SOR=8.813	GT:AD:DP:GQ:PL	1/1:45,744:790:99:29092,775,0
A4	23938575	.	A	G	244.97	PASS	AC=2;AF=1.00;AN=2;DP=7;ExcessHet=3.0103;FS=0.000;MLEAC=2;MLEAF=1.00;MQ=57.57;QD=26.27;SOR=1.609	GT:AD:DP:GQ:PGT:PID:PL:PS	1|1:0,6:7:18:1|1:23938531_T_C:259,18,0:23938531
A4	23938583	.	C	T	244.97	PASS	AC=2;AF=1.00;AN=2;DP=7;ExcessHet=3.0103;FS=0.000;MLEAC=2;MLEAF=1.00;MQ=57.57;QD=31.16;SOR=1.609	GT:AD:DP:GQ:PGT:PID:PL:PS	1|1:0,6:7:18:1|1:23938531_T_C:259,18,0:23938531
A4	23958132	.	A	G	388.05	SnpCluster	AC=2;AF=1.00;AN=2;DP=10;ExcessHet=3.0103;FS=0.000;MLEAC=2;MLEAF=1.00;MQ=60.00;QD=30.25;SOR=1.609	GT:AD:DP:GQ:PGT:PID:PL:PS	1|1:0,9:10:27:1|1:23958132_A_G:402,27,0:23958132
A4	23958144	.	T	C	346.04	PASS	AC=2;AF=1.00;AN=2;DP=9;ExcessHet=3.0103;FS=0.000;MLEAC=2;MLEAF=1.00;MQ=60.00;QD=30.62;SOR=1.402	GT:AD:DP:GQ:PGT:PID:PL:PS	1|1:0,8:9:24:1|1:23958132_A_G:360,24,0:23958132
A4	24078736	.	G	A	234.02	PASS	AC=2;AF=1.00;AN=2;DP=8;ExcessHet=3.0103;FS=0.000;MLEAC=2;MLEAF=1.00;MQ=59.75;QD=33.43;SOR=1.609	GT:AD:DP:GQ:PL	1/1:0,7:7:21:248,21,0
A4	24078784	.	T	C	247.97	PASS	AC=2;AF=1.00;AN=2;DP=6;ExcessHet=3.0103;FS=0.000;MLEAC=2;MLEAF=1.00;MQ=60.00;QD=29.72;SOR=0.693	GT:AD:DP:GQ:PL	1/1:0,6:6:18:262,18,0
A4	24078821	.	G	A	334.04	PASS	AC=2;AF=1.00;AN=2;DP=8;ExcessHet=3.0103;FS=0.000;MLEAC=2;MLEAF=1.00;MQ=60.00;QD=29.00;SOR=0.693	GT:AD:DP:GQ:PGT:PID:PL:PS	1|1:0,8:8:24:1|1:24078821_G_A:348,24,0:24078821
A4	24078846	.	C	T	334.04	PASS	AC=2;AF=1.00;AN=2;DP=9;ExcessHet=3.0103;FS=0.000;MLEAC=2;MLEAF=1.00;MQ=60.00;QD=34.36;SOR=0.693	GT:AD:DP:GQ:PGT:PID:PL:PS	1|1:0,8:8:24:1|1:24078821_G_A:348,24,0:24078821
A4	24078906	.	G	C	346.04	PASS	AC=2;AF=1.00;AN=2;DP=8;ExcessHet=3.0103;FS=0.000;MLEAC=2;MLEAF=1.00;MQ=60.00;QD=32.58;SOR=0.693	GT:AD:DP:GQ:PGT:PID:PL:PS	1|1:0,8:8:24:1|1:24078882_GGCAGCCGC_G:360,24,0:24078882
A4	24078927	.	C	T	301.02	PASS	AC=2;AF=1.00;AN=2;DP=7;ExcessHet=3.0103;FS=0.000;MLEAC=2;MLEAF=1.00;MQ=60.00;QD=29.64;SOR=0.941	GT:AD:DP:GQ:PGT:PID:PL:PS	1|1:0,7:7:21:1|1:24078882_GGCAGCCGC_G:315,21,0:24078882
A4	24078952	.	C	T	210.96	PASS	AC=2;AF=1.00;AN=2;DP=5;ExcessHet=3.0103;FS=0.000;MLEAC=2;MLEAF=1.00;MQ=60.00;QD=29.64;SOR=1.022	GT:AD:DP:GQ:PGT:PID:PL:PS	1|1:0,5:5:15:1|1:24078882_GGCAGCCGC_G:225,15,0:24078882
A4	24324423	.	T	C	261.99	PASS	AC=2;AF=1.00;AN=2;BaseQRankSum=1.53;DP=9;ExcessHet=3.0103;FS=0.000;MLEAC=2;MLEAF=1.00;MQ=60.00;MQRankSum=0.00;QD=32.75;ReadPosRankSum=-8.870e-01;SOR=0.693	GT:AD:DP:GQ:PL	1/1:1,7:8:14:276,14,0
A4	25043195	.	C	A	247.97	PASS	AC=2;AF=1.00;AN=2;DP=6;ExcessHet=3.0103;FS=0.000;MLEAC=2;MLEAF=1.00;MQ=60.00;QD=31.49;SOR=0.693	GT:AD:DP:GQ:PL	1/1:0,6:6:18:262,18,0
A4	25043227	.	A	G	260.03	PASS	AC=2;AF=1.00;AN=2;DP=8;ExcessHet=3.0103;FS=0.000;MLEAC=2;MLEAF=1.00;MQ=60.00;QD=32.50;SOR=1.179	GT:AD:DP:GQ:PL	1/1:0,8:8:23:274,23,0
A4	25758036	.	A	T	196.96	PASS	AC=2;AF=1.00;AN=2;DP=5;ExcessHet=3.0103;FS=0.000;MLEAC=2;MLEAF=1.00;MQ=59.80;QD=25.93;SOR=1.022	GT:AD:DP:GQ:PL	1/1:0,5:5:15:211,15,0
A4	26057236	.	A	G	91.84	PASS	AC=2;AF=1.00;AN=2;DP=5;ExcessHet=3.0103;FS=0.000;MLEAC=1;MLEAF=0.500;MQ=60.00;QD=30.61;SOR=2.833	GT:AD:DP:GQ:PL	1/1:0,3:3:9:105,9,0
A4	26098071	.	T	C	914.48	PASS	AC=2;AF=1.00;AN=2;BaseQRankSum=1.14;DP=25;ExcessHet=3.0103;FS=0.000;MLEAC=1;MLEAF=0.500;MQ=56.10;MQRankSum=-7.360e-01;QD=29.86;ReadPosRankSum=1.20;SOR=0.749	GT:AD:DP:GQ:PL	1/1:2,23:25:3:924,3,0
A4	26113081	.	C	A	283.74	PASS	AC=2;AF=1.00;AN=2;BaseQRankSum=1.73;DP=10;ExcessHet=3.0103;FS=11.761;MLEAC=1;MLEAF=0.500;MQ=60.00;MQRankSum=0.00;QD=31.53;ReadPosRankSum=1.38;SOR=2.780	GT:AD:DP:GQ:PGT:PID:PL:PS	1|1:2,7:10:7:1|1:26113081_C_A:296,7,0:26113081
A4	26113099	.	A	C	301.02	PASS	AC=2;AF=1.00;AN=2;DP=7;ExcessHet=3.0103;FS=0.000;MLEAC=2;MLEAF=1.00;MQ=60.00;QD=28.29;SOR=4.174	GT:AD:DP:GQ:PGT:PID:PL:PS	1|1:0,7:7:21:1|1:26113081_C_A:315,21,0:26113081
A4	26603030	.	C	G	436.06	SnpCluster	AC=2;AF=1.00;AN=2;DP=11;ExcessHet=3.0103;FS=0.000;MLEAC=2;MLEAF=1.00;MQ=58.48;QD=29.37;SOR=1.802	GT:AD:DP:GQ:PGT:PID:PL:PS	1|1:0,10:11:30:1|1:26603030_C_G:450,30,0:26603030
A4	26603031	.	C	A	436.06	SnpCluster	AC=2;AF=1.00;AN=2;DP=11;ExcessHet=3.0103;FS=0.000;MLEAC=2;MLEAF=1.00;MQ=58.48;QD=24.14;SOR=1.802	GT:AD:DP:GQ:PGT:PID:PL:PS	1|1:0,10:11:30:1|1:26603030_C_G:450,30,0:26603030
A4	26603033	.	T	G	436.06	SnpCluster	AC=2;AF=1.00;AN=2;DP=11;ExcessHet=3.0103;FS=0.000;MLEAC=2;MLEAF=1.00;MQ=58.48;QD=35.28;SOR=1.802	GT:AD:DP:GQ:PGT:PID:PL:PS	1|1:0,10:11:30:1|1:26603030_C_G:450,30,0:26603030
A4	26603034	.	C	G	436.06	SnpCluster	AC=2;AF=1.00;AN=2;DP=11;ExcessHet=3.0103;FS=0.000;MLEAC=2;MLEAF=1.00;MQ=58.48;QD=30.26;SOR=1.802	GT:AD:DP:GQ:PGT:PID:PL:PS	1|1:0,10:11:30:1|1:26603030_C_G:450,30,0:26603030
A4	26603039	.	C	T	436.06	SnpCluster	AC=2;AF=1.00;AN=2;DP=11;ExcessHet=3.0103;FS=0.000;MLEAC=2;MLEAF=1.00;MQ=58.48;QD=28.23;SOR=1.270	GT:AD:DP:GQ:PGT:PID:PL:PS	1|1:0,10:11:30:1|1:26603030_C_G:450,30,0:26603030
A4	26603042	.	C	T	391.05	SnpCluster	AC=2;AF=1.00;AN=2;DP=10;ExcessHet=3.0103;FS=0.000;MLEAC=2;MLEAF=1.00;MQ=58.33;QD=27.06;SOR=1.085	GT:AD:DP:GQ:PGT:PID:PL:PS	1|1:0,9:10:27:1|1:26603030_C_G:405,27,0:26603030
A4	26666616	.	T	C	131466	PASS	AC=2;AF=1.00;AN=2;BaseQRankSum=-2.608e+00;DP=3307;ExcessHet=3.0103;FS=0.000;MLEAC=2;MLEAF=1.00;MQ=39.92;MQRankSum=-1.009e+01;QD=25.12;ReadPosRankSum=-2.526e+00;SOR=1.887	GT:AD:DP:GQ:PL	1/1:16,3178:3218:99:131480,8946,0
A4	26666698	.	G	A	189499	PASS	AC=2;AF=1.00;AN=2;BaseQRankSum=3.34;DP=4566;ExcessHet=3.0103;FS=0.000;MLEAC=2;MLEAF=1.00;MQ=43.11;MQRankSum=-2.880e+00;QD=27.17;ReadPosRankSum=1.16;SOR=0.424	GT:AD:DP:GQ:PL	1/1:8,4453:4461:99:189513,13137,0
A4	26666872	.	T	G	242787	PASS	AC=2;AF=1.00;AN=2;BaseQRankSum=-7.880e-01;DP=6070;ExcessHet=3.0103;FS=0.000;MLEAC=2;MLEAF=1.00;MQ=47.27;MQRankSum=-5.952e+00;QD=29.00;ReadPosRankSum=2.08;SOR=0.500	GT:AD:DP:GQ:PL	1/1:14,5891:5916:99:242801,17188,0
A4	26667090	.	T	C	127513	PASS	AC=2;AF=1.00;AN=2;BaseQRankSum=1.29;DP=3131;ExcessHet=3.0103;FS=0.000;MLEAC=2;MLEAF=1.00;MQ=44.11;MQRankSum=-7.405e+00;QD=33.28;ReadPosRankSum=1.26;SOR=7.812	GT:AD:DP:GQ:PL	1/1:18,3018:3037:99:127527,8370,0
A4	26667133	.	T	C	67580.1	PASS	AC=2;AF=1.00;AN=2;BaseQRankSum=-6.570e-01;DP=1708;ExcessHet=3.0103;FS=19.956;MLEAC=2;MLEAF=1.00;MQ=41.73;MQRankSum=-8.910e+00;QD=34.25;ReadPosRankSum=0.094;SOR=12.570	GT:AD:DP:GQ:PL	1/1:26,1608:1636:99:67594,3871,0
A4	26767435	.	T	C	333.05	PASS	AC=2;AF=1.00;AN=2;DP=9;ExcessHet=3.0103;FS=0.000;MLEAC=2;MLEAF=1.00;MQ=54.81;QD=30.46;SOR=0.892	GT:AD:DP:GQ:PGT:PID:PL:PS	1|1:0,9:9:27:1|1:26767435_T_C:347,27,0:26767435
A4	26767477	.	C	T	311.04	PASS	AC=2;AF=1.00;AN=2;DP=8;ExcessHet=3.0103;FS=0.000;MLEAC=2;MLEAF=1.00;MQ=50.06;QD=30.99;SOR=1.179	GT:AD:DP:GQ:PGT:PID:PL:PS	1|1:0,8:8:24:1|1:26767435_T_C:325,24,0:26767435
A4	26832226	.	T	C	346.04	SnpCluster	AC=2;AF=1.00;AN=2;DP=9;ExcessHet=3.0103;FS=0.000;MLEAC=2;MLEAF=1.00;MQ=60.00;QD=28.00;SOR=0.892	GT:AD:DP:GQ:PGT:PID:PL:PS	1|1:0,8:9:24:1|1:26832226_T_C:360,24,0:26832226
A4	26832227	.	G	A	346.04	SnpCluster	AC=2;AF=1.00;AN=2;DP=9;ExcessHet=3.0103;FS=0.000;MLEAC=2;MLEAF=1.00;MQ=60.00;QD=26.85;SOR=0.892	GT:AD:DP:GQ:PGT:PID:PL:PS	1|1:0,8:9:24:1|1:26832226_T_C:360,24,0:26832226
A4	26832228	.	A	G	346.04	SnpCluster	AC=2;AF=1.00;AN=2;DP=9;ExcessHet=3.0103;FS=0.000;MLEAC=2;MLEAF=1.00;MQ=60.00;QD=33.45;SOR=0.892	GT:AD:DP:GQ:PGT:PID:PL:PS	1|1:0,8:9:24:1|1:26832226_T_C:360,24,0:26832226
A4	26832234	.	C	T	346.04	SnpCluster	AC=2;AF=1.00;AN=2;DP=10;ExcessHet=3.0103;FS=0.000;MLEAC=2;MLEAF=1.00;MQ=59.16;QD=27.40;SOR=0.693	GT:AD:DP:GQ:PGT:PID:PL:PS	1|1:0,8:10:24:1|1:26832226_T_C:360,24,0:26832226
A4	26832244	.	G	A	346.04	PASS	AC=2;AF=1.00;AN=2;DP=10;ExcessHet=3.0103;FS=0.000;MLEAC=2;MLEAF=1.00;MQ=59.16;QD=25.51;SOR=0.693	GT:AD:DP:GQ:PGT:PID:PL:PS	1|1:0,8:10:24:1|1:26832226_T_C:360,24,0:26832226
A4	26832253	.	A	G	301.02	PASS	AC=2;AF=1.00;AN=2;DP=9;ExcessHet=3.0103;FS=0.000;MLEAC=2;MLEAF=1.00;MQ=59.07;QD=28.81;SOR=0.892	GT:AD:DP:GQ:PGT:PID:PL:PS	1|1:0,7:9:21:1|1:26832226_T_C:315,21,0:26832226
A4	26966364	.	A	G	364.05	PASS	AC=2;AF=1.00;AN=2;DP=9;ExcessHet=3.0103;FS=0.000;MLEAC=2;MLEAF=1.00;MQ=47.97;QD=30.30;SOR=2.093	GT:AD:DP:GQ:PL	1/1:0,9:9:27:378,27,0
A4	27043657	.	A	G	28573.1	PASS	AC=2;AF=1.00;AN=2;BaseQRankSum=1.03;DP=792;ExcessHet=3.0103;FS=6.162;MLEAC=2;MLEAF=1.00;MQ=44.40;MQRankSum=-7.853e+00;QD=24.96;ReadPosRankSum=-3.050e-01;SOR=0.913	GT:AD:DP:GQ:PL	1/1:27,724:751:99:28587,1256,0
A4	27043931	.	A	G	33722.1	PASS	AC=2;AF=1.00;AN=2;BaseQRankSum=-3.870e-01;DP=869;ExcessHet=3.0103;FS=12.190;MLEAC=2;MLEAF=1.00;MQ=42.90;MQRankSum=-1.282e+01;QD=32.78;ReadPosRankSum=-1.236e+00;SOR=1.691	GT:AD:DP:GQ:PL	1/1:44,811:855:99:33736,658,0
A4	27043941	.	A	G	34270.1	PASS	AC=2;AF=1.00;AN=2;BaseQRankSum=2.49;DP=875;ExcessHet=3.0103;FS=9.542;MLEAC=2;MLEAF=1.00;MQ=42.88;MQRankSum=-1.210e+01;QD=38.65;ReadPosRankSum=-1.573e+00;SOR=1.762	GT:AD:DP:GQ:PL	1/1:40,801:857:99:34284,800,0
A4	27044217	.	A	G	59136.1	PASS	AC=2;AF=1.00;AN=2;BaseQRankSum=-1.976e+00;DP=1459;ExcessHet=3.0103;FS=3.520;MLEAC=2;MLEAF=1.00;MQ=54.44;MQRankSum=-5.088e+00;QD=33.07;ReadPosRankSum=1.88;SOR=0.372	GT:AD:DP:GQ:PL	1/1:53,1367:1434:99:59150,1954,0
A4	27044218	.	T	C	59234.1	PASS	AC=2;AF=1.00;AN=2;BaseQRankSum=0.619;DP=1462;ExcessHet=3.0103;FS=3.520;MLEAC=2;MLEAF=1.00;MQ=54.37;MQRankSum=-5.104e+00;QD=38.22;ReadPosRankSum=1.76;SOR=0.367	GT:AD:DP:GQ:PL	1/1:53,1382:1442:99:59248,1957,0
A4	27044259	.	T	C	52696.1	PASS	AC=2;AF=1.00;AN=2;BaseQRankSum=2.45;DP=1410;ExcessHet=3.0103;FS=4.006;MLEAC=2;MLEAF=1.00;MQ=48.07;MQRankSum=-7.618e+00;QD=29.12;ReadPosRankSum=-1.151e+00;SOR=0.326	GT:AD:DP:GQ:PL	1/1:42,1308:1354:99:52710,2446,0
A4	27044302	.	T	C	55129.1	PASS	AC=2;AF=1.00;AN=2;BaseQRankSum=0.974;DP=1420;ExcessHet=3.0103;FS=0.000;MLEAC=2;MLEAF=1.00;MQ=45.48;MQRankSum=-8.919e+00;QD=25.40;ReadPosRankSum=-5.250e-01;SOR=0.648	GT:AD:DP:GQ:PL	1/1:38,1346:1386:99:55143,2638,0
A4	27044427	.	A	C	76314.1	PASS	AC=2;AF=1.00;AN=2;BaseQRankSum=0.848;DP=2026;ExcessHet=3.0103;FS=0.000;MLEAC=2;MLEAF=1.00;MQ=59.56;MQRankSum=-1.338e+00;QD=28.88;ReadPosRankSum=1.54;SOR=0.625	GT:AD:DP:GQ:PL	1/1:36,1898:1953:99:76328,4374,0
A4	27044519	.	A	G	86180.1	PASS	AC=2;AF=1.00;AN=2;BaseQRankSum=-5.090e-01;DP=2248;ExcessHet=3.0103;FS=0.000;MLEAC=2;MLEAF=1.00;MQ=59.96;MQRankSum=9.70;QD=31.12;ReadPosRankSum=6.62;SOR=0.745	GT:AD:DP:GQ:PL	1/1:122,2021:2172:99:86194,4026,0
A4	27044544	.	A	T	91409.1	PASS	AC=2;AF=1.00;AN=2;BaseQRankSum=1.57;DP=2260;ExcessHet=3.0103;FS=0.000;MLEAC=2;MLEAF=1.00;MQ=59.99;MQRankSum=-3.120e-01;QD=28.98;ReadPosRankSum=-4.310e-01;SOR=0.838	GT:AD:DP:GQ:PL	1/1:54,2181:2259:99:91423,4293,0
A4	27044945	.	T	A	68208.1	PASS	AC=2;AF=1.00;AN=2;BaseQRankSum=-2.249e+00;DP=1848;ExcessHet=3.0103;FS=0.000;MLEAC=2;MLEAF=1.00;MQ=60.00;MQRankSum=-1.800e-01;QD=27.84;ReadPosRankSum=1.11;SOR=0.704	GT:AD:DP:GQ:PL	1/1:59,1734:1823:99:68222,2928,0
A4	27045035	.	T	A	67330.1	PASS	AC=2;AF=1.00;AN=2;BaseQRankSum=-1.182e+00;DP=1604;ExcessHet=3.0103;FS=2.996;MLEAC=2;MLEAF=1.00;MQ=57.09;MQRankSum=-2.437e+00;QD=26.99;ReadPosRankSum=-3.100e-01;SOR=0.238	GT:AD:DP:GQ:PL	1/1:24,1540:1582:99:67344,3632,0
A4	27045039	.	T	C	63770.1	PASS	AC=2;AF=1.00;AN=2;BaseQRankSum=0.084;DP=1576;ExcessHet=3.0103;FS=0.000;MLEAC=2;MLEAF=1.00;MQ=56.70;MQRankSum=-2.599e+00;QD=31.72;ReadPosRankSum=-1.239e+00;SOR=0.657	GT:AD:DP:GQ:PL	1/1:47,1495:1558:99:63784,2609,0
A4	27045073	.	G	C	54444.1	PASS	AC=2;AF=1.00;AN=2;BaseQRankSum=-5.770e-01;DP=1293;ExcessHet=3.0103;FS=0.000;MLEAC=2;MLEAF=1.00;MQ=53.47;MQRankSum=-3.282e+00;QD=31.59;ReadPosRankSum=-2.028e+00;SOR=0.395	GT:AD:DP:GQ:PL	1/1:18,1243:1271:99:54458,3052,0
A4	27045177	.	T	C	55242.1	PASS	AC=2;AF=1.00;AN=2;BaseQRankSum=3.47;DP=1397;ExcessHet=3.0103;FS=0.000;MLEAC=2;MLEAF=1.00;MQ=41.13;MQRankSum=-1.089e+01;QD=30.52;ReadPosRankSum=0.349;SOR=0.918	GT:AD:DP:GQ:PL	1/1:22,1342:1365:99:55256,3211,0
A4	27045188	.	T	C	61887.1	PASS	AC=2;AF=1.00;AN=2;BaseQRankSum=0.645;DP=1415;ExcessHet=3.0103;FS=3.522;MLEAC=2;MLEAF=1.00;MQ=43.03;MQRankSum=-8.854e+00;QD=31.56;ReadPosRankSum=-1.436e+00;SOR=0.750	GT:AD:DP:GQ:PL	1/1:17,1395:1414:99:61901,3489,0
A4	27045196	.	A	T	55975.1	PASS	AC=2;AF=1.00;AN=2;BaseQRankSum=0.370;DP=1442;ExcessHet=3.0103;FS=0.000;MLEAC=2;MLEAF=1.00;MQ=44.62;MQRankSum=-1.013e+01;QD=27.79;ReadPosRankSum=0.353;SOR=0.802	GT:AD:DP:GQ:PL	1/1:36,1366:1405:99:55989,2775,0
A4	27045231	.	T	C	60613.1	PASS	AC=2;AF=1.00;AN=2;BaseQRankSum=-8.130e-01;DP=1608;ExcessHet=3.0103;FS=0.000;MLEAC=2;MLEAF=1.00;MQ=49.42;MQRankSum=-8.170e+00;QD=27.68;ReadPosRankSum=-2.440e-01;SOR=0.560	GT:AD:DP:GQ:PL	1/1:49,1515:1576:99:60627,2621,0
A4	27045555	.	G	A	77320.1	PASS	AC=2;AF=1.00;AN=2;BaseQRankSum=0.150;DP=1969;ExcessHet=3.0103;FS=0.000;MLEAC=2;MLEAF=1.00;MQ=59.99;MQRankSum=-1.960e-01;QD=28.36;ReadPosRankSum=0.574;SOR=0.558	GT:AD:DP:GQ:PL	1/1:74,1851:1953:99:77334,2672,0
A4	27045586	.	T	C	74106.1	PASS	AC=2;AF=1.00;AN=2;BaseQRankSum=0.631;DP=1914;ExcessHet=3.0103;FS=1.538;MLEAC=2;MLEAF=1.00;MQ=59.99;MQRankSum=-1.890e-01;QD=33.74;ReadPosRankSum=-1.776e+00;SOR=0.583	GT:AD:DP:GQ:PL	1/1:67,1784:1886:99:74120,2663,0
A4	27045699	.	A	G	66694.1	PASS	AC=2;AF=1.00;AN=2;BaseQRankSum=0.822;DP=1797;ExcessHet=3.0103;FS=2.172;MLEAC=2;MLEAF=1.00;MQ=60.00;MQRankSum=0.00;QD=29.50;ReadPosRankSum=1.84;SOR=0.540	GT:AD:DP:GQ:PL	1/1:37,1605:1683:99:66708,3738,0
A4	27045803	.	A	T	49098.1	PASS	AC=2;AF=1.00;AN=2;BaseQRankSum=0.116;DP=1339;ExcessHet=3.0103;FS=1.862;MLEAC=2;MLEAF=1.00;MQ=55.98;MQRankSum=-3.652e+00;QD=28.60;ReadPosRankSum=-5.540e-01;SOR=0.917	GT:AD:DP:GQ:PL	1/1:41,1219:1277:99:49112,2115,0
A4	27045830	.	A	G	40031.1	PASS	AC=2;AF=1.00;AN=2;BaseQRankSum=0.154;DP=1167;ExcessHet=3.0103;FS=7.643;MLEAC=2;MLEAF=1.00;MQ=53.40;MQRankSum=-5.127e+00;QD=35.47;ReadPosRankSum=-9.470e-01;SOR=1.406	GT:AD:DP:GQ:PL	1/1:66,1061:1138:99:40045,863,0
A4	27954962	.	G	A	155.14	PASS	AC=2;AF=1.00;AN=2;DP=5;ExcessHet=3.0103;FS=0.000;MLEAC=2;MLEAF=1.00;MQ=60.00;QD=34.20;SOR=1.981	GT:AD:DP:GQ:PGT:PID:PL:PS	1|1:0,4:5:12:1|1:27954962_G_A:169,12,0:27954962
A4	28123529	.	C	T	154.14	PASS	AC=2;AF=1.00;AN=2;DP=5;ExcessHet=3.0103;FS=0.000;MLEAC=2;MLEAF=1.00;MQ=56.86;QD=25.57;SOR=1.022	GT:AD:DP:GQ:PL	1/1:0,4:5:12:168,12,0
A4	28123576	.	C	T	246.97	PASS	AC=2;AF=1.00;AN=2;DP=6;ExcessHet=3.0103;FS=0.000;MLEAC=2;MLEAF=1.00;MQ=57.37;QD=28.39;SOR=0.693	GT:AD:DP:GQ:PL	1/1:0,6:6:18:261,18,0
A4	28741235	.	G	A	1561.06	PASS	AC=2;AF=1.00;AN=2;DP=35;ExcessHet=3.0103;FS=0.000;MLEAC=2;MLEAF=1.00;MQ=60.00;QD=26.66;SOR=1.002	GT:AD:DP:GQ:PGT:PID:PL:PS	1|1:0,35:35:99:1|1:28741196_A_C:1575,105,0:28741196
A4	29087678	.	G	A	404.06	PASS	AC=2;AF=1.00;AN=2;DP=12;ExcessHet=3.0103;FS=0.000;MLEAC=2;MLEAF=1.00;MQ=55.78;QD=24.67;SOR=1.270	GT:AD:DP:GQ:PL	1/1:0,11:11:33:418,33,0
A4	29387314	.	T	G	183.96	PASS	AC=2;AF=1.00;AN=2;DP=5;ExcessHet=3.0103;FS=0.000;MLEAC=2;MLEAF=1.00;MQ=56.57;QD=27.09;SOR=3.611	GT:AD:DP:GQ:PL	1/1:0,5:5:15:198,15,0
A4	29511588	.	G	A	210.96	PASS	AC=2;AF=1.00;AN=2;DP=5;ExcessHet=3.0103;FS=0.000;MLEAC=2;MLEAF=1.00;MQ=60.00;QD=32.66;SOR=3.611	GT:AD:DP:GQ:PGT:PID:PL:PS	1|1:0,5:5:15:1|1:29511570_C_CT:225,15,0:29511570
[truncated: 6,087 more rows]

## Sheet: Table S9
Table S9 Statistics of repeat contents in the A and B subgenomes of P. giganteum
[truncated: 15 more rows]

## Sheet: Table S10
Table S10 Overview of protein-coding genes and transposable elements on chromosomes of A and B subgenomes
[truncated: 10 more rows]

[truncated: 32 more sheets: Table S11, Table S12, Table S13, Table S14, Table S15, Table S16, Table S17, Table S18, Table S19, Table S20, Table S21, Table S22, Table S23, Table S24, Table S25, Table S26, Table S27, Table S28, Table S29, Table S30 …]
